# Supplementary material for: Genome-Wide Analyses Reveal Genes Subject to Positive Selection in Pasteurella multocida
Source: Front Microbiol. 2017 May 30;8:961. doi: 10.3389/fmicb.2017.00961 (PMC5447721; doi:10.3389/fmicb.2017.00961)
Supplement: Supplementary file 1 [file Table1.XLSX]

## Sheet: Sheet1
Table S1. Summary of the average nucleotide identity of pairwise genome comparison among P. multocida strains
Strain	Serotype	C48-1	Pm72-4	Pm731	C51-2	C51-3	C51-17	C44-1
ATCC 43137	A	98.63	98.62	98.64	98.67	98.23	98.65	98.43
36950	A	98.62	98.62	98.6	98.67	98.23	98.62	98.41
X73	A	98.78	98.77	98.77	98.75	98.42	98.76	98.5
3213	B	98.28	98.35	98.29	98.31	98.31	98.27	99.96
V1	B	98.25	98.33	98.28	98.3	98.17	98.22	99.95
HN06	D	98.34	98.41	98.43	98.28	98.13	98.39	98.37
Pm70	F	98.68	98.63	98.64	98.6	98.06	98.63	98.29
SMC1	NA	98.51	98.57	98.52	98.51	99.31	98.52	98.57
