# Supplementary material for: Genome-Wide Analyses Reveal Genes Subject to Positive Selection in Pasteurella multocida
Source: Front Microbiol. 2017 May 30;8:961. doi: 10.3389/fmicb.2017.00961 (PMC5447721; doi:10.3389/fmicb.2017.00961)
Supplement: Supplementary file 2 [file Table2.XLSX]

## Sheet: C48-1
Index of deletion regions	Start*	End	Length
1	111	2165	2054
2	89785	90598	813
3	100885	102841	1956
4	164641	166188	1547
5	166669	178965	12296
6	223793	233264	9471
7	241257	244427	3170
8	264858	265060	202
9	296404	297120	716
10	357602	358320	718
11	362020	365139	3119
12	368968	370060	1092
13	394821	395468	647
14	422490	423205	715
15	424499	427214	2715
16	463427	463963	536
17	478294	481196	2902
18	768792	775907	7115
19	798274	799391	1117
20	821996	827333	5337
21	879866	883099	3233
22	902403	903117	714
23	1087084	1087959	875
24	1126321	1129578	3257
25	1226165	1226716	551
26	1297867	1302112	4245
27	1392210	1394599	2389
28	1413178	1414847	1669
29	1420018	1428552	8534
30	1428835	1466176	37341
31	1534064	1536968	2904
32	1587430	1593266	5836
33	1645034	1648759	3725
34	1661842	1663393	1551
35	1708368	1710070	1702
36	1768663	1768915	252
37	1922759	1924516	1757
38	2048864	2056546	7682
39	2104122	2109868	5746
40	2184852	2194185	9333
41	2226263	2226976	713
42	2268525	2270716	2191
* The genomic coordinates are corresponding to the reference genome of P. multocida type strain ATCC 43137 (GenBank accession number CP008918)

## Sheet: C44-1
Index of deletion regions	Start*	End	Length
1	111	2165	2054
2	89725	90473	748
3	164767	168874	4107
4	169278	176886	7608
5	197005	197598	593
6	241469	243486	2017
7	296404	297120	716
8	343466	349208	5742
9	357602	358320	718
10	362020	365145	3125
11	368924	373454	4530
12	408896	414403	5507
13	422490	423205	715
14	424499	429505	5006
15	463427	463970	543
16	489460	489840	380
17	553036	559696	6660
18	611772	612365	593
19	636728	642085	5357
20	670135	670592	457
21	768792	769219	427
22	771350	772631	1281
23	821932	827334	5402
24	879853	883099	3246
25	902403	903117	714
26	1077857	1083878	6021
27	1087084	1087959	875
28	1095168	1096141	973
29	1099521	1099910	389
30	1127635	1129454	1819
31	1185949	1186201	252
32	1270604	1276395	5791
33	1297867	1300447	2580
34	1301064	1302129	1065
35	1302178	1305285	3107
36	1337055	1341140	4085
37	1413191	1414786	1595
38	1428396	1466346	37950
39	1587730	1594173	6443
40	1645034	1648772	3738
41	1669600	1693437	23837
42	1693914	1699887	5973
43	1726267	1727960	1693
44	1742741	1744588	1847
45	1757238	1768911	11673
46	1839353	1845106	5753
47	1922759	1924516	1757
48	2048864	2056546	7682
49	2109083	2128949	19866
50	2184852	2194185	9333
51	2226263	2226976	713
52	2268481	2269653	1172
* The genomic coordinates are corresponding to the reference genome of P. multocida type strain ATCC 43137 (GenBank accession number CP008918)

## Sheet: C51-2
Index of deletion regions	Start*	End	Length
1	111	2165	2054
2	89785	90598	813
3	100885	102841	1956
4	164641	166188	1547
5	166669	178965	12296
6	223793	233264	9471
7	241257	244427	3170
8	264858	265060	202
9	296404	297120	716
10	344081	344475	394
11	348910	349214	304
12	357602	358320	718
13	362020	365139	3119
14	368968	370060	1092
15	394821	395468	647
16	409512	409906	394
17	414117	414445	328
18	422490	423205	715
19	424499	427214	2715
20	463427	463963	536
21	478294	481196	2902
22	637357	637751	394
23	768792	775907	7115
24	798274	799391	1117
25	821996	827333	5337
26	879866	883099	3233
27	902403	903117	714
28	1077725	1077936	211
29	1078472	1078865	393
30	1083300	1083876	576
31	1087084	1087959	875
32	1126321	1129578	3257
33	1226165	1226716	551
34	1271137	1271531	394
35	1275967	1276403	436
36	1297867	1302112	4245
37	1302929	1305570	2641
38	1392210	1394599	2389
39	1413178	1414847	1669
40	1420018	1428552	8534
41	1428835	1466176	37341
42	1534064	1536968	2904
43	1587430	1593266	5836
44	1645034	1648759	3725
45	1661842	1663393	1551
46	1708368	1710070	1702
47	1768663	1768915	252
48	1839380	1839651	271
49	1844084	1844478	394
50	1922759	1924516	1757
51	2048864	2056546	7682
52	2104035	2109868	5833
53	2184852	2194185	9333
54	2226263	2226976	713
55	2268525	2270716	2191
* The genomic coordinates are corresponding to the reference genome of P. multocida type strain ATCC 43137 (GenBank accession number CP008918)

## Sheet: C51-3
Index of deletion regions	Start*	End	Length
1	111	2165	2054
2	164777	178862	14085
3	196401	196747	346
4	197283	197580	297
5	241257	242141	884
6	242867	244427	1560
7	343395	348656	5261
8	362020	365145	3125
9	368968	370060	1092
10	394821	395469	648
11	401883	403356	1473
12	408825	414307	5482
13	423208	427682	4474
14	463427	463970	543
15	478294	481196	2902
16	489460	489840	380
17	532151	534726	2575
18	553036	559696	6660
19	611168	611514	346
20	612050	612347	297
21	636736	641711	4975
22	670135	670592	457
23	768792	769219	427
24	771356	772631	1275
25	798274	799391	1117
26	879846	883099	3253
27	981133	982739	1606
28	1077725	1083046	5321
29	1083522	1083882	360
30	1087084	1087959	875
31	1127632	1128210	578
32	1190213	1190663	450
33	1270604	1275713	5109
34	1276189	1276403	214
35	1297867	1298089	222
36	1299866	1300447	581
37	1305121	1305426	305
38	1337055	1341140	4085
39	1392210	1394599	2389
40	1413192	1414847	1655
41	1428396	1466346	37950
42	1587721	1594189	6468
43	1693914	1699887	5973
44	1708368	1710070	1702
45	1726267	1727960	1693
46	1742741	1744588	1847
47	1757238	1768911	11673
48	1839457	1845095	5638
49	1922841	1923719	878
50	1926618	1927955	1337
51	2048864	2056546	7682
52	2109083	2119518	10435
53	2184852	2194185	9333
* The genomic coordinates are corresponding to the reference genome of P. multocida type strain ATCC 43137 (GenBank accession number CP008918)

## Sheet: C51-17
Index of deletion regions	Start*	End	Length
1	111	2165	2054
2	89785	90598	813
3	100885	102841	1956
4	164641	166188	1547
5	166669	178965	12296
6	196403	197793	1390
7	223793	233264	9471
8	241257	244427	3170
9	264858	265060	202
10	296404	297120	716
11	343375	349237	5862
12	357602	358320	718
13	362020	365139	3119
14	368968	370060	1092
15	394821	395468	647
16	408825	414416	5591
17	422490	423205	715
18	424499	429470	4971
19	463427	463963	536
20	478294	481196	2902
21	492472	494472	2000
22	611170	612368	1198
23	636751	642121	5370
24	731075	732881	1806
25	768792	775907	7115
26	798274	799391	1117
27	821996	827333	5337
28	879866	883099	3233
29	902403	903117	714
30	1077725	1083899	6174
31	1087084	1087959	875
32	1126321	1129578	3257
33	1226165	1226716	551
34	1270604	1276403	5799
35	1297867	1302112	4245
36	1392210	1394599	2389
37	1413178	1414847	1669
38	1420018	1428552	8534
39	1428835	1466176	37341
40	1534064	1536968	2904
41	1587430	1593266	5836
42	1645034	1648759	3725
43	1661842	1663393	1551
44	1708368	1710070	1702
45	1768663	1768915	252
46	1839369	1845083	5714
47	1922759	1924516	1757
48	2048864	2056546	7682
49	2104122	2109868	5746
50	2118726	2119343	617
51	2119560	2119890	330
52	2184852	2194185	9333
53	2226263	2226976	713
54	2268525	2269241	716
* The genomic coordinates are corresponding to the reference genome of P. multocida type strain ATCC 43137 (GenBank accession number CP008918)

## Sheet: Pm72-4
Index of deletion regions	Start*	End	Length
1	111	2165	2054
2	89785	90598	813
3	100885	102841	1956
4	164641	166188	1547
5	166669	178965	12296
6	223793	233264	9471
7	241257	244427	3170
8	264858	265060	202
9	296404	297120	716
10	349005	349241	236
11	357602	358320	718
12	362020	365139	3119
13	368968	370060	1092
14	394821	395468	647
15	414212	414447	235
16	422490	423205	715
17	424499	427214	2715
18	463427	463963	536
19	478294	481196	2902
20	768792	775907	7115
21	798274	799391	1117
22	821996	827333	5337
23	879866	883099	3233
24	902403	903117	714
25	1077725	1077936	211
26	1083395	1083878	483
27	1087084	1087959	875
28	1126321	1129578	3257
29	1226165	1226716	551
30	1276062	1276403	341
31	1297867	1302112	4245
32	1302929	1305629	2700
33	1392210	1394599	2389
34	1413178	1414847	1669
35	1420018	1428552	8534
36	1428835	1466176	37341
37	1534064	1536968	2904
38	1587430	1593266	5836
39	1645034	1648759	3725
40	1661842	1663393	1551
41	1708368	1710070	1702
42	1768663	1768915	252
43	1922759	1924516	1757
44	2048864	2056546	7682
45	2104122	2109868	5746
46	2184852	2194185	9333
47	2226263	2226976	713
48	2268525	2270716	2191
* The genomic coordinates are corresponding to the reference genome of P. multocida type strain ATCC 43137 (GenBank accession number CP008918)

## Sheet: Pm731
Index of deletion regions	Start*	End	Length
1	111	2165	2054
2	89785	90598	813
3	100885	102841	1956
4	103964	104044	80
5	164641	166188	1547
6	166669	178965	12296
7	183747	183783	36
8	223793	233264	9471
9	241257	244427	3170
10	264858	265060	202
11	296269	296270	1
12	296404	297120	716
13	316347	316360	13
14	330360	330412	52
15	357602	358320	718
16	362020	365139	3119
17	368968	370060	1092
18	394821	395468	647
19	422490	423205	715
20	424499	427214	2715
21	463427	463963	536
22	478294	481196	2902
23	739351	739386	35
24	768792	775907	7115
25	798274	799391	1117
26	820167	820189	22
27	821996	827333	5337
28	879866	883099	3233
29	899517	899606	89
30	902403	903117	714
31	1077725	1077796	71
32	1087084	1087959	875
33	1126321	1129578	3257
34	1190220	1190255	35
35	1203256	1203364	108
36	1226165	1226716	551
37	1276394	1276403	9
38	1297867	1302112	4245
39	1302929	1302936	7
40	1392210	1394599	2389
41	1413178	1414847	1669
42	1420018	1428552	8534
43	1428835	1466176	37341
44	1474709	1474730	21
45	1534064	1536968	2904
46	1570584	1570623	39
47	1587430	1593266	5836
48	1645034	1648759	3725
49	1661842	1663393	1551
50	1663802	1663911	109
51	1708368	1710070	1702
52	1768663	1768915	252
53	1862606	1862618	12
54	1922759	1924516	1757
55	2048864	2056546	7682
56	2104122	2109868	5746
57	2184852	2194185	9333
58	2226263	2226976	713
59	2268525	2270716	2191
* The genomic coordinates are corresponding to the reference genome of P. multocida type strain ATCC 43137 (GenBank accession number CP008918)
