# Supplementary material for: Genome-Wide Analyses Reveal Genes Subject to Positive Selection in Pasteurella multocida
Source: Front Microbiol. 2017 May 30;8:961. doi: 10.3389/fmicb.2017.00961 (PMC5447721; doi:10.3389/fmicb.2017.00961)
Supplement: Supplementary file 3 [file Table3.XLSX]

## Sheet: Sheet1
Table S3. List of orthologous gene clusters in the pangenome of P. multocida
Cluster ID	Number of strains	Number of genes	C51-2	P1062	X73	THA	VTCCBAA264	BUKK	HB03	Faisal	THD	THF	ATCC 43137	HN06	2213	ATTK	Karachi	3213	P1059	C48-1	36950	Pesh	PVAcc	V1	Islm	TX1	3480	C51-3	C51-17	Pm72-4	SMC1	671/90	Pm70	C44-1	Pm731
OG0001	33	33	PMCND_00020	P1062_15890	X73_05280	THA_07550	VTCCBAA264_20870	BUKK_07540	HB03_05250	Faisal_04490	THD_07550	THF_07560	ATCC_43137_12820	HN06_05570	2213_19420	ATTK_04500	Karachi_08210	3213_19420	P1059_05510	PMCNA_00450	36950_05670	Pesh_08210	PVAcc_08210	V1_08210	Islm_08210	TX1_07900	3480_08040	PMCNE_04160	PMCNF_05590	PMCNB_05970	SMC1_19040	671_90_09060	Pm70_05320	PMCNG_04260	PMCNC_04300
OG0002	33	33	PMCND_00030	P1062_15880	X73_05290	THA_07560	VTCCBAA264_20880	BUKK_07550	HB03_05260	Faisal_04500	THD_07560	THF_07570	ATCC_43137_12830	HN06_05580	2213_19430	ATTK_04510	Karachi_08220	3213_19430	P1059_05520	PMCNA_00460	36950_05680	Pesh_08220	PVAcc_08220	V1_08220	Islm_08220	TX1_07910	3480_08030	PMCNE_04150	PMCNF_05600	PMCNB_05980	SMC1_19030	671_90_09070	Pm70_05330	PMCNG_04250	PMCNC_04280
OG0003	33	33	PMCND_00040	P1062_15870	X73_05300	THA_07570	VTCCBAA264_20890	BUKK_07560	HB03_05270	Faisal_04510	THD_07570	THF_07580	ATCC_43137_12840	HN06_05590	2213_19440	ATTK_04520	Karachi_08230	3213_19440	P1059_05530	PMCNA_00470	36950_05690	Pesh_08230	PVAcc_08230	V1_08230	Islm_08230	TX1_07920	3480_08020	PMCNE_04140	PMCNF_05610	PMCNB_05990	SMC1_19020	671_90_09080	Pm70_05340	PMCNG_04240	PMCNC_04270
OG0004	33	33	PMCND_00050	P1062_15860	X73_05310	THA_07580	VTCCBAA264_20900	BUKK_07570	HB03_05280	Faisal_04520	THD_07580	THF_07590	ATCC_43137_12850	HN06_05600	2213_19450	ATTK_04530	Karachi_08240	3213_19450	P1059_05540	PMCNA_00480	36950_05700	Pesh_08240	PVAcc_08240	V1_08240	Islm_08240	TX1_07930	3480_08010	PMCNE_04130	PMCNF_05620	PMCNB_06000	SMC1_19010	671_90_09090	Pm70_05350	PMCNG_04230	PMCNC_04260
OG0005	33	33	PMCND_00060	P1062_15850	X73_05320	THA_07590	VTCCBAA264_20910	BUKK_07580	HB03_05290	Faisal_04530	THD_07590	THF_07600	ATCC_43137_12860	HN06_05610	2213_19460	ATTK_04540	Karachi_08250	3213_19460	P1059_05550	PMCNA_00490	36950_05710	Pesh_08250	PVAcc_08250	V1_08250	Islm_08250	TX1_07940	3480_08000	PMCNE_04120	PMCNF_05630	PMCNB_06010	SMC1_19000	671_90_09100	Pm70_05360	PMCNG_04220	PMCNC_04250
OG0006	33	33	PMCND_00070	P1062_15840	X73_05330	THA_07600	VTCCBAA264_20920	BUKK_07590	HB03_05300	Faisal_04540	THD_07600	THF_07610	ATCC_43137_12870	HN06_05620	2213_19470	ATTK_04550	Karachi_08260	3213_19470	P1059_05560	PMCNA_00500	36950_05720	Pesh_08260	PVAcc_08260	V1_08260	Islm_08260	TX1_07950	3480_07990	PMCNE_04110	PMCNF_05640	PMCNB_06020	SMC1_18990	671_90_09110	Pm70_05370	PMCNG_04210	PMCNC_04240
OG0007	33	33	PMCND_00080	P1062_15830	X73_05340	THA_07610	VTCCBAA264_20930	BUKK_07600	HB03_05310	Faisal_04550	THD_07610	THF_07620	ATCC_43137_12880	HN06_05630	2213_19480	ATTK_04560	Karachi_08270	3213_19480	P1059_05570	PMCNA_00510	36950_05730	Pesh_08270	PVAcc_08270	V1_08270	Islm_08270	TX1_07960	3480_07980	PMCNE_04100	PMCNF_05650	PMCNB_06030	SMC1_18980	671_90_09120	Pm70_05380	PMCNG_04200	PMCNC_04230
OG0008	33	33	PMCND_00090	P1062_15820	X73_05350	THA_07620	VTCCBAA264_20940	BUKK_07610	HB03_05320	Faisal_04560	THD_07620	THF_07630	ATCC_43137_12890	HN06_05640	2213_19490	ATTK_04570	Karachi_08280	3213_19490	P1059_05580	PMCNA_00520	36950_05740	Pesh_08280	PVAcc_08280	V1_08280	Islm_08280	TX1_07970	3480_07970	PMCNE_04090	PMCNF_05660	PMCNB_06040	SMC1_18970	671_90_09130	Pm70_05390	PMCNG_04190	PMCNC_04220
OG0009	33	33	PMCND_00100	P1062_15810	X73_05360	THA_07630	VTCCBAA264_20950	BUKK_07620	HB03_05330	Faisal_04570	THD_07630	THF_07640	ATCC_43137_12900	HN06_05650	2213_19500	ATTK_04580	Karachi_08290	3213_19500	P1059_05590	PMCNA_00530	36950_05750	Pesh_08290	PVAcc_08290	V1_08290	Islm_08290	TX1_07980	3480_07960	PMCNE_04080	PMCNF_05670	PMCNB_06050	SMC1_18960	671_90_09140	Pm70_05400	PMCNG_04180	PMCNC_04210
OG0010	33	33	PMCND_00110	P1062_15800	X73_05370	THA_07640	VTCCBAA264_04290	BUKK_07630	HB03_05340	Faisal_04580	THD_07640	THF_07650	ATCC_43137_12910	HN06_05660	2213_19510	ATTK_04590	Karachi_08300	3213_19510	P1059_05600	PMCNA_00540	36950_05760	Pesh_08300	PVAcc_08300	V1_08300	Islm_08300	TX1_07990	3480_07950	PMCNE_04070	PMCNF_05680	PMCNB_06060	SMC1_18950	671_90_09150	Pm70_05410	PMCNG_04170	PMCNC_04200
OG0011	33	33	PMCND_00130	P1062_15780	X73_05390	THA_07660	VTCCBAA264_04310	BUKK_07650	HB03_05360	Faisal_04600	THD_07660	THF_07670	ATCC_43137_12930	HN06_05680	2213_19530	ATTK_04610	Karachi_08320	3213_19530	P1059_05620	PMCNA_00560	36950_05780	Pesh_08320	PVAcc_08320	V1_08320	Islm_08320	TX1_08010	3480_07920	PMCNE_04050	PMCNF_05700	PMCNB_06080	SMC1_18930	671_90_09170	Pm70_05430	PMCNG_04150	PMCNC_04180
OG0012	33	33	PMCND_00140	P1062_15770	X73_05400	THA_07670	VTCCBAA264_04320	BUKK_07660	HB03_05370	Faisal_04610	THD_07670	THF_07680	ATCC_43137_12940	HN06_05690	2213_19540	ATTK_04620	Karachi_08330	3213_19540	P1059_05630	PMCNA_00570	36950_05790	Pesh_08330	PVAcc_08330	V1_08330	Islm_08330	TX1_08020	3480_07910	PMCNE_04040	PMCNF_05710	PMCNB_06090	SMC1_18920	671_90_09180	Pm70_05440	PMCNG_04140	PMCNC_04170
OG0013	33	33	PMCND_00150	P1062_15760	X73_05410	THA_07680	VTCCBAA264_04330	BUKK_07670	HB03_05380	Faisal_04620	THD_07680	THF_07690	ATCC_43137_12950	HN06_05700	2213_19550	ATTK_04630	Karachi_08340	3213_19550	P1059_05640	PMCNA_00580	36950_05800	Pesh_08340	PVAcc_08340	V1_08340	Islm_08340	TX1_08030	3480_07900	PMCNE_04030	PMCNF_05720	PMCNB_06100	SMC1_18910	671_90_09190	Pm70_05450	PMCNG_04130	PMCNC_04160
OG0014	33	33	PMCND_00160	P1062_15750	X73_05420	THA_07690	VTCCBAA264_04340	BUKK_07680	HB03_05390	Faisal_04630	THD_07690	THF_07700	ATCC_43137_12960	HN06_05710	2213_19560	ATTK_04640	Karachi_08350	3213_19560	P1059_05650	PMCNA_00590	36950_05810	Pesh_08350	PVAcc_08350	V1_08350	Islm_08350	TX1_08040	3480_07890	PMCNE_04020	PMCNF_05730	PMCNB_06110	SMC1_18900	671_90_09200	Pm70_05460	PMCNG_04120	PMCNC_04150
OG0015	33	33	PMCND_00170	P1062_15740	X73_05430	THA_07700	VTCCBAA264_04350	BUKK_07690	HB03_05400	Faisal_04640	THD_07700	THF_07710	ATCC_43137_12970	HN06_05720	2213_19570	ATTK_04650	Karachi_08360	3213_19570	P1059_05660	PMCNA_00600	36950_05820	Pesh_08360	PVAcc_08360	V1_08360	Islm_08360	TX1_08050	3480_07880	PMCNE_04010	PMCNF_05740	PMCNB_06120	SMC1_18890	671_90_09210	Pm70_05470	PMCNG_04110	PMCNC_04140
OG0016	33	33	PMCND_00180	P1062_15730	X73_05440	THA_07710	VTCCBAA264_04360	BUKK_07700	HB03_05410	Faisal_04650	THD_07710	THF_07720	ATCC_43137_12980	HN06_05730	2213_19580	ATTK_04660	Karachi_08370	3213_19580	P1059_05670	PMCNA_00610	36950_05830	Pesh_08370	PVAcc_08370	V1_08370	Islm_08370	TX1_08060	3480_07870	PMCNE_04000	PMCNF_05750	PMCNB_06130	SMC1_18880	671_90_09220	Pm70_05480	PMCNG_04100	PMCNC_04130
OG0017	33	33	PMCND_00190	P1062_15720	X73_05450	THA_07720	VTCCBAA264_04370	BUKK_07710	HB03_05420	Faisal_04660	THD_07720	THF_07730	ATCC_43137_12990	HN06_05740	2213_19590	ATTK_04670	Karachi_08380	3213_19590	P1059_05680	PMCNA_00620	36950_05840	Pesh_08380	PVAcc_08380	V1_08380	Islm_08380	TX1_08070	3480_07860	PMCNE_03990	PMCNF_05760	PMCNB_06140	SMC1_18870	671_90_09230	Pm70_05490	PMCNG_04090	PMCNC_04120
OG0018	33	33	PMCND_00200	P1062_15710	X73_05460	THA_07730	VTCCBAA264_04380	BUKK_07720	HB03_05430	Faisal_04670	THD_07730	THF_07740	ATCC_43137_13000	HN06_05750	2213_19600	ATTK_04680	Karachi_08390	3213_19600	P1059_05690	PMCNA_00630	36950_05850	Pesh_08390	PVAcc_08390	V1_08390	Islm_08390	TX1_08080	3480_07850	PMCNE_03980	PMCNF_05770	PMCNB_06150	SMC1_18860	671_90_09240	Pm70_05500	PMCNG_04080	PMCNC_04110
OG0019	33	33	PMCND_00210	P1062_15700	X73_05470	THA_07740	VTCCBAA264_04390	BUKK_07730	HB03_05440	Faisal_04680	THD_07740	THF_07750	ATCC_43137_13010	HN06_05760	2213_19610	ATTK_04690	Karachi_08400	3213_19610	P1059_05700	PMCNA_00640	36950_05860	Pesh_08400	PVAcc_08400	V1_08400	Islm_08400	TX1_08090	3480_07840	PMCNE_03970	PMCNF_05780	PMCNB_06160	SMC1_18850	671_90_09250	Pm70_05510	PMCNG_04070	PMCNC_04100
OG0020	33	33	PMCND_00220	P1062_15690	X73_05480	THA_07750	VTCCBAA264_04400	BUKK_07740	HB03_05450	Faisal_04690	THD_07750	THF_07760	ATCC_43137_13020	HN06_05770	2213_19620	ATTK_04700	Karachi_08410	3213_19620	P1059_05710	PMCNA_00650	36950_05870	Pesh_08410	PVAcc_08410	V1_08410	Islm_08410	TX1_08100	3480_07830	PMCNE_03960	PMCNF_05790	PMCNB_06170	SMC1_18840	671_90_09260	Pm70_05520	PMCNG_04060	PMCNC_04090
OG0021	33	33	PMCND_00230	P1062_15680	X73_05490	THA_07760	VTCCBAA264_04410	BUKK_07750	HB03_05460	Faisal_04700	THD_07760	THF_07770	ATCC_43137_13030	HN06_05780	2213_19630	ATTK_04710	Karachi_08420	3213_19630	P1059_05720	PMCNA_00660	36950_05880	Pesh_08420	PVAcc_08420	V1_08420	Islm_08420	TX1_08110	3480_07810	PMCNE_03950	PMCNF_05800	PMCNB_06180	SMC1_18830	671_90_09270	Pm70_05530	PMCNG_04050	PMCNC_04080
OG0022	33	33	PMCND_00240	P1062_15670	X73_05500	THA_07770	VTCCBAA264_04420	BUKK_07760	HB03_05470	Faisal_04710	THD_07770	THF_07780	ATCC_43137_13040	HN06_05790	2213_19640	ATTK_04720	Karachi_08430	3213_19640	P1059_05730	PMCNA_00670	36950_05900	Pesh_08430	PVAcc_08430	V1_08430	Islm_08430	TX1_08120	3480_07800	PMCNE_03940	PMCNF_05810	PMCNB_06190	SMC1_18820	671_90_09280	Pm70_05540	PMCNG_04040	PMCNC_04070
OG0023	33	33	PMCND_00250	P1062_15660	X73_05510	THA_07780	VTCCBAA264_04430	BUKK_07770	HB03_05480	Faisal_04720	THD_07780	THF_07790	ATCC_43137_13050	HN06_05800	2213_19650	ATTK_04730	Karachi_08440	3213_19650	P1059_05740	PMCNA_00680	36950_05910	Pesh_08440	PVAcc_08440	V1_08440	Islm_08440	TX1_08130	3480_07790	PMCNE_03930	PMCNF_05820	PMCNB_06200	SMC1_18810	671_90_09290	Pm70_05550	PMCNG_04030	PMCNC_04060
OG0024	33	33	PMCND_00260	P1062_15650	X73_05520	THA_07790	VTCCBAA264_04440	BUKK_07780	HB03_05490	Faisal_04730	THD_07790	THF_07800	ATCC_43137_13060	HN06_05810	2213_19660	ATTK_04740	Karachi_08450	3213_19660	P1059_05750	PMCNA_00690	36950_05920	Pesh_08450	PVAcc_08450	V1_08450	Islm_08450	TX1_08140	3480_07780	PMCNE_03920	PMCNF_05830	PMCNB_06210	SMC1_18800	671_90_09300	Pm70_05560	PMCNG_04020	PMCNC_04050
OG0025	33	33	PMCND_00270	P1062_15640	X73_05530	THA_07800	VTCCBAA264_04450	BUKK_07790	HB03_05500	Faisal_04740	THD_07800	THF_07810	ATCC_43137_13070	HN06_05820	2213_19670	ATTK_04750	Karachi_08460	3213_19670	P1059_05760	PMCNA_00700	36950_05930	Pesh_08460	PVAcc_08460	V1_08460	Islm_08460	TX1_08150	3480_07770	PMCNE_03910	PMCNF_05840	PMCNB_06220	SMC1_18790	671_90_09310	Pm70_05570	PMCNG_04010	PMCNC_04040
OG0026	33	33	PMCND_00280	P1062_15630	X73_05540	THA_07810	VTCCBAA264_04460	BUKK_07800	HB03_05510	Faisal_04750	THD_07810	THF_07820	ATCC_43137_13080	HN06_05830	2213_19680	ATTK_04760	Karachi_08470	3213_19680	P1059_05770	PMCNA_00710	36950_05940	Pesh_08470	PVAcc_08470	V1_08470	Islm_08470	TX1_08160	3480_07760	PMCNE_03900	PMCNF_05850	PMCNB_06230	SMC1_18780	671_90_09320	Pm70_05580	PMCNG_04000	PMCNC_04030
OG0027	33	33	PMCND_00290	P1062_15620	X73_05550	THA_07820	VTCCBAA264_04470	BUKK_07810	HB03_05520	Faisal_04760	THD_07820	THF_07830	ATCC_43137_13090	HN06_05840	2213_19690	ATTK_04770	Karachi_08480	3213_19690	P1059_05780	PMCNA_00720	36950_05950	Pesh_08480	PVAcc_08480	V1_08480	Islm_08480	TX1_08170	3480_07750	PMCNE_03890	PMCNF_05860	PMCNB_06240	SMC1_18770	671_90_09330	Pm70_05590	PMCNG_03990	PMCNC_04020
OG0028	33	33	PMCND_00320	P1062_15590	X73_05580	THA_07830	VTCCBAA264_04480	BUKK_07820	HB03_05550	Faisal_04770	THD_07830	THF_07840	ATCC_43137_13120	HN06_05870	2213_19700	ATTK_04780	Karachi_08490	3213_19700	P1059_05810	PMCNA_00750	36950_05980	Pesh_08490	PVAcc_08490	V1_08490	Islm_08490	TX1_08180	3480_07720	PMCNE_03880	PMCNF_05890	PMCNB_06270	SMC1_18760	671_90_09360	Pm70_05600	PMCNG_03980	PMCNC_03990
OG0029	33	33	PMCND_00330	P1062_15580	X73_05590	THA_07840	VTCCBAA264_04490	BUKK_07830	HB03_05560	Faisal_04780	THD_07840	THF_07850	ATCC_43137_13130	HN06_05880	2213_19710	ATTK_04790	Karachi_08500	3213_19710	P1059_05820	PMCNA_00760	36950_05990	Pesh_08500	PVAcc_08500	V1_08500	Islm_08500	TX1_08190	3480_07710	PMCNE_03870	PMCNF_05900	PMCNB_06280	SMC1_18750	671_90_09370	Pm70_05610	PMCNG_03970	PMCNC_03980
OG0030	33	33	PMCND_00340	P1062_15570	X73_05600	THA_07850	VTCCBAA264_04500	BUKK_07840	HB03_05570	Faisal_04790	THD_07850	THF_07860	ATCC_43137_13140	HN06_05890	2213_19720	ATTK_04800	Karachi_08510	3213_19720	P1059_05830	PMCNA_00770	36950_06000	Pesh_08510	PVAcc_08510	V1_08510	Islm_08510	TX1_08200	3480_07700	PMCNE_03860	PMCNF_05910	PMCNB_06290	SMC1_18740	671_90_09380	Pm70_05620	PMCNG_03960	PMCNC_03970
OG0031	33	33	PMCND_00350	P1062_15560	X73_05610	THA_07860	VTCCBAA264_04510	BUKK_07850	HB03_05580	Faisal_04800	THD_07860	THF_07870	ATCC_43137_13150	HN06_05900	2213_19730	ATTK_04810	Karachi_08520	3213_19730	P1059_05840	PMCNA_00780	36950_06010	Pesh_08520	PVAcc_08520	V1_08520	Islm_08520	TX1_08210	3480_07690	PMCNE_03850	PMCNF_05920	PMCNB_06300	SMC1_18730	671_90_09390	Pm70_05630	PMCNG_03950	PMCNC_03960
OG0032	33	33	PMCND_00360	P1062_15550	X73_05620	THA_07870	VTCCBAA264_04520	BUKK_07860	HB03_05590	Faisal_04810	THD_07870	THF_07880	ATCC_43137_13160	HN06_05910	2213_19740	ATTK_04820	Karachi_08530	3213_19740	P1059_05850	PMCNA_00790	36950_06020	Pesh_08530	PVAcc_08530	V1_08530	Islm_08530	TX1_08220	3480_07680	PMCNE_03840	PMCNF_05930	PMCNB_06310	SMC1_18720	671_90_09400	Pm70_05640	PMCNG_03940	PMCNC_03950
OG0033	33	33	PMCND_00370	P1062_15540	X73_05640	THA_07880	VTCCBAA264_04530	BUKK_07870	HB03_05600	Faisal_04820	THD_07880	THF_07890	ATCC_43137_13170	HN06_05920	2213_19750	ATTK_04830	Karachi_08540	3213_19750	P1059_05870	PMCNA_00800	36950_06030	Pesh_08540	PVAcc_08540	V1_08540	Islm_08540	TX1_08230	3480_07670	PMCNE_03830	PMCNF_05940	PMCNB_06320	SMC1_18710	671_90_09410	Pm70_05650	PMCNG_03930	PMCNC_03940
OG0034	33	33	PMCND_00380	P1062_15530	X73_05650	THA_07890	VTCCBAA264_04540	BUKK_07880	HB03_05610	Faisal_04830	THD_07890	THF_07900	ATCC_43137_13180	HN06_05930	2213_19760	ATTK_04840	Karachi_08550	3213_19760	P1059_05880	PMCNA_00810	36950_06040	Pesh_08550	PVAcc_08550	V1_08550	Islm_08550	TX1_08240	3480_07660	PMCNE_03820	PMCNF_05950	PMCNB_06330	SMC1_18700	671_90_09420	Pm70_05660	PMCNG_03920	PMCNC_03930
OG0035	33	33	PMCND_00390	P1062_15520	X73_05660	THA_07900	VTCCBAA264_04550	BUKK_07890	HB03_05620	Faisal_04840	THD_07900	THF_07910	ATCC_43137_13190	HN06_05940	2213_19770	ATTK_04850	Karachi_08560	3213_19770	P1059_05890	PMCNA_00820	36950_06050	Pesh_08560	PVAcc_08560	V1_08560	Islm_08560	TX1_08250	3480_07650	PMCNE_03810	PMCNF_05960	PMCNB_06340	SMC1_18690	671_90_09430	Pm70_05670	PMCNG_03910	PMCNC_03920
OG0036	33	33	PMCND_00400	P1062_15510	X73_05670	THA_07910	VTCCBAA264_04560	BUKK_07900	HB03_05630	Faisal_04850	THD_07910	THF_07920	ATCC_43137_13200	HN06_05950	2213_19780	ATTK_04860	Karachi_08570	3213_19780	P1059_05900	PMCNA_00830	36950_06060	Pesh_08570	PVAcc_08570	V1_08570	Islm_08570	TX1_08260	3480_07640	PMCNE_03800	PMCNF_05970	PMCNB_06350	SMC1_18680	671_90_09440	Pm70_05680	PMCNG_03900	PMCNC_03910
OG0037	33	33	PMCND_00410	P1062_15500	X73_05680	THA_07920	VTCCBAA264_04570	BUKK_07910	HB03_05640	Faisal_04860	THD_07920	THF_07930	ATCC_43137_13210	HN06_05960	2213_19790	ATTK_04870	Karachi_08580	3213_19790	P1059_05910	PMCNA_00840	36950_06070	Pesh_08580	PVAcc_08580	V1_08580	Islm_08580	TX1_08270	3480_07630	PMCNE_03790	PMCNF_05980	PMCNB_06360	SMC1_18670	671_90_09450	Pm70_05690	PMCNG_03890	PMCNC_03900
OG0038	33	33	PMCND_00420	P1062_15490	X73_05690	THA_07930	VTCCBAA264_04580	BUKK_07920	HB03_05650	Faisal_04870	THD_07930	THF_07940	ATCC_43137_13220	HN06_05970	2213_19800	ATTK_04880	Karachi_08590	3213_19800	P1059_05920	PMCNA_00850	36950_06080	Pesh_08590	PVAcc_08590	V1_08590	Islm_08590	TX1_08280	3480_07620	PMCNE_03780	PMCNF_05990	PMCNB_06370	SMC1_18660	671_90_09460	Pm70_05700	PMCNG_03880	PMCNC_03890
OG0039	33	33	PMCND_00450	P1062_15470	X73_05710	THA_07950	VTCCBAA264_04600	BUKK_07940	HB03_05670	Faisal_04890	THD_07950	THF_07960	ATCC_43137_13240	HN06_05990	2213_19820	ATTK_04900	Karachi_08610	3213_19820	P1059_05940	PMCNA_00880	36950_06100	Pesh_08610	PVAcc_08610	V1_08610	Islm_08610	TX1_08300	3480_07600	PMCNE_03760	PMCNF_06020	PMCNB_06400	SMC1_18640	671_90_09480	Pm70_05720	PMCNG_03860	PMCNC_03860
OG0040	33	33	PMCND_00460	P1062_15460	X73_05720	THA_07960	VTCCBAA264_04610	BUKK_07950	HB03_05680	Faisal_04900	THD_07960	THF_07970	ATCC_43137_13250	HN06_06000	2213_19830	ATTK_04910	Karachi_08620	3213_19830	P1059_05950	PMCNA_00890	36950_06110	Pesh_08620	PVAcc_08620	V1_08620	Islm_08620	TX1_08310	3480_07590	PMCNE_03750	PMCNF_06030	PMCNB_06410	SMC1_18630	671_90_09490	Pm70_05730	PMCNG_03850	PMCNC_03850
OG0041	33	33	PMCND_00470	P1062_15450	X73_05730	THA_07970	VTCCBAA264_04620	BUKK_07960	HB03_05690	Faisal_04910	THD_07970	THF_07980	ATCC_43137_13260	HN06_06010	2213_19840	ATTK_04920	Karachi_08630	3213_19840	P1059_05960	PMCNA_00900	36950_06120	Pesh_08630	PVAcc_08630	V1_08630	Islm_08630	TX1_08320	3480_07580	PMCNE_03740	PMCNF_06040	PMCNB_06420	SMC1_18620	671_90_09500	Pm70_05740	PMCNG_03840	PMCNC_03840
OG0042	33	33	PMCND_00480	P1062_15440	X73_05740	THA_07980	VTCCBAA264_04630	BUKK_07970	HB03_05700	Faisal_04920	THD_07980	THF_07990	ATCC_43137_13270	HN06_06020	2213_19850	ATTK_04930	Karachi_08640	3213_19850	P1059_05970	PMCNA_00910	36950_06130	Pesh_08640	PVAcc_08640	V1_08640	Islm_08640	TX1_08330	3480_07570	PMCNE_03730	PMCNF_06050	PMCNB_06430	SMC1_18610	671_90_09510	Pm70_05750	PMCNG_03830	PMCNC_03830
OG0043	33	33	PMCND_00490	P1062_15430	X73_05750	THA_07990	VTCCBAA264_04640	BUKK_07980	HB03_05710	Faisal_04930	THD_07990	THF_08000	ATCC_43137_13280	HN06_06030	2213_19860	ATTK_04940	Karachi_08650	3213_19860	P1059_05980	PMCNA_00920	36950_06140	Pesh_08650	PVAcc_08650	V1_08650	Islm_08650	TX1_08340	3480_07560	PMCNE_03720	PMCNF_06060	PMCNB_06440	SMC1_18600	671_90_09520	Pm70_05760	PMCNG_03820	PMCNC_03820
OG0044	33	33	PMCND_00500	P1062_15420	X73_05760	THA_08000	VTCCBAA264_04650	BUKK_07990	HB03_05720	Faisal_04940	THD_08000	THF_08010	ATCC_43137_13290	HN06_06040	2213_19870	ATTK_04950	Karachi_08660	3213_19870	P1059_05990	PMCNA_00930	36950_06150	Pesh_08660	PVAcc_08660	V1_08660	Islm_08660	TX1_08350	3480_07550	PMCNE_03710	PMCNF_06070	PMCNB_06450	SMC1_18590	671_90_09530	Pm70_05770	PMCNG_03810	PMCNC_03810
OG0045	33	33	PMCND_00520	P1062_15400	X73_05780	THA_08020	VTCCBAA264_04670	BUKK_08010	HB03_05750	Faisal_04960	THD_08020	THF_08030	ATCC_43137_13320	HN06_06060	2213_19890	ATTK_04970	Karachi_08680	3213_19890	P1059_06010	PMCNA_00950	36950_06170	Pesh_08680	PVAcc_08680	V1_08680	Islm_08680	TX1_08370	3480_07530	PMCNE_03690	PMCNF_06090	PMCNB_06470	SMC1_18570	671_90_09550	Pm70_05790	PMCNG_03790	PMCNC_03790
OG0046	33	33	PMCND_00530	P1062_15390	X73_05790	THA_08030	VTCCBAA264_04680	BUKK_08020	HB03_05760	Faisal_04970	THD_08030	THF_08040	ATCC_43137_13330	HN06_06070	2213_19900	ATTK_04980	Karachi_08690	3213_19900	P1059_06020	PMCNA_00960	36950_06180	Pesh_08690	PVAcc_08690	V1_08690	Islm_08690	TX1_08380	3480_07520	PMCNE_03680	PMCNF_06100	PMCNB_06480	SMC1_18560	671_90_09560	Pm70_05800	PMCNG_03780	PMCNC_03780
OG0047	33	33	PMCND_00550	P1062_15370	X73_05810	THA_08050	VTCCBAA264_04700	BUKK_08040	HB03_05780	Faisal_04980	THD_08050	THF_08060	ATCC_43137_13350	HN06_06090	2213_19920	ATTK_05000	Karachi_08710	3213_19920	P1059_06040	PMCNA_00980	36950_06200	Pesh_08710	PVAcc_08710	V1_08710	Islm_08710	TX1_08400	3480_07500	PMCNE_03660	PMCNF_06120	PMCNB_06500	SMC1_18540	671_90_09580	Pm70_05820	PMCNG_03760	PMCNC_03760
OG0048	33	33	PMCND_00560	P1062_15360	X73_05820	THA_08060	VTCCBAA264_04710	BUKK_08050	HB03_05790	Faisal_04990	THD_08060	THF_08070	ATCC_43137_13360	HN06_06100	2213_19930	ATTK_05010	Karachi_08720	3213_19930	P1059_06050	PMCNA_00990	36950_06210	Pesh_08720	PVAcc_08720	V1_08720	Islm_08720	TX1_08410	3480_07490	PMCNE_03650	PMCNF_06130	PMCNB_06510	SMC1_18530	671_90_09590	Pm70_05830	PMCNG_03750	PMCNC_03750
OG0049	33	33	PMCND_00570	P1062_15350	X73_05830	THA_08070	VTCCBAA264_04720	BUKK_08060	HB03_05800	Faisal_05000	THD_08070	THF_08080	ATCC_43137_13370	HN06_06110	2213_19940	ATTK_05020	Karachi_08730	3213_19940	P1059_06060	PMCNA_01000	36950_06220	Pesh_08730	PVAcc_08730	V1_08730	Islm_08730	TX1_08420	3480_07480	PMCNE_03640	PMCNF_06140	PMCNB_06520	SMC1_18520	671_90_09600	Pm70_05840	PMCNG_03740	PMCNC_03740
OG0050	33	33	PMCND_00580	P1062_15340	X73_05840	THA_08080	VTCCBAA264_04730	BUKK_08070	HB03_05810	Faisal_05010	THD_08080	THF_08090	ATCC_43137_13380	HN06_06120	2213_19950	ATTK_05030	Karachi_08740	3213_19950	P1059_06070	PMCNA_01010	36950_06230	Pesh_08740	PVAcc_08740	V1_08740	Islm_08740	TX1_08430	3480_07470	PMCNE_03630	PMCNF_06150	PMCNB_06530	SMC1_18510	671_90_09610	Pm70_05850	PMCNG_03730	PMCNC_03730
OG0051	33	33	PMCND_00590	P1062_15330	X73_05850	THA_08090	VTCCBAA264_04740	BUKK_08080	HB03_05820	Faisal_05020	THD_08090	THF_08100	ATCC_43137_13390	HN06_06130	2213_19960	ATTK_05040	Karachi_08750	3213_19960	P1059_06080	PMCNA_01020	36950_06240	Pesh_08750	PVAcc_08750	V1_08750	Islm_08750	TX1_08440	3480_07460	PMCNE_03620	PMCNF_06160	PMCNB_06540	SMC1_18500	671_90_09620	Pm70_05860	PMCNG_03720	PMCNC_03720
OG0052	33	33	PMCND_00600	P1062_15320	X73_05860	THA_08100	VTCCBAA264_04750	BUKK_08090	HB03_05830	Faisal_05030	THD_08100	THF_08110	ATCC_43137_13400	HN06_06140	2213_19970	ATTK_05050	Karachi_08760	3213_19970	P1059_06090	PMCNA_01030	36950_06250	Pesh_08760	PVAcc_08760	V1_08760	Islm_08760	TX1_08450	3480_07450	PMCNE_03610	PMCNF_06170	PMCNB_06550	SMC1_18490	671_90_09630	Pm70_05870	PMCNG_03710	PMCNC_03710
OG0053	33	33	PMCND_00610	P1062_15310	X73_05870	THA_08110	VTCCBAA264_04760	BUKK_08100	HB03_05840	Faisal_05040	THD_08110	THF_08120	ATCC_43137_13410	HN06_06150	2213_19980	ATTK_05060	Karachi_08770	3213_19980	P1059_06100	PMCNA_01040	36950_06260	Pesh_08770	PVAcc_08770	V1_08770	Islm_08770	TX1_08460	3480_07440	PMCNE_03600	PMCNF_06180	PMCNB_06560	SMC1_18480	671_90_09640	Pm70_05880	PMCNG_03700	PMCNC_03700
OG0054	33	33	PMCND_00640	P1062_15270	X73_05900	THA_08140	VTCCBAA264_04800	BUKK_08130	HB03_05880	Faisal_05070	THD_08140	THF_08150	ATCC_43137_13450	HN06_06180	2213_20010	ATTK_05090	Karachi_08800	3213_20010	P1059_06130	PMCNA_01070	36950_06300	Pesh_08800	PVAcc_08800	V1_08800	Islm_08800	TX1_08490	3480_07410	PMCNE_03570	PMCNF_06210	PMCNB_06590	SMC1_18450	671_90_09670	Pm70_05910	PMCNG_03670	PMCNC_03670
OG0055	33	33	PMCND_00660	P1062_15250	X73_05920	THA_08160	VTCCBAA264_04830	BUKK_08150	HB03_05900	Faisal_05090	THD_08160	THF_08170	ATCC_43137_13470	HN06_06200	2213_20030	ATTK_05110	Karachi_08820	3213_20030	P1059_06150	PMCNA_01090	36950_06320	Pesh_08820	PVAcc_08820	V1_08820	Islm_08820	TX1_08510	3480_07390	PMCNE_03550	PMCNF_06230	PMCNB_06610	SMC1_18430	671_90_09690	Pm70_05930	PMCNG_03650	PMCNC_03650
OG0056	33	33	PMCND_00670	P1062_15240	X73_05930	THA_08170	VTCCBAA264_04840	BUKK_08160	HB03_05910	Faisal_05100	THD_08170	THF_08180	ATCC_43137_13480	HN06_06210	2213_20040	ATTK_05120	Karachi_08830	3213_20040	P1059_06160	PMCNA_01100	36950_06330	Pesh_08830	PVAcc_08830	V1_08830	Islm_08830	TX1_08520	3480_07380	PMCNE_03540	PMCNF_06240	PMCNB_06620	SMC1_18420	671_90_09700	Pm70_05940	PMCNG_03640	PMCNC_03640
OG0057	33	33	PMCND_00680	P1062_15230	X73_05940	THA_08180	VTCCBAA264_04850	BUKK_08170	HB03_05920	Faisal_05110	THD_08180	THF_08190	ATCC_43137_13490	HN06_06220	2213_20050	ATTK_05130	Karachi_08840	3213_20050	P1059_06170	PMCNA_01110	36950_06340	Pesh_08840	PVAcc_08840	V1_08840	Islm_08840	TX1_08530	3480_07370	PMCNE_03530	PMCNF_06250	PMCNB_06630	SMC1_18410	671_90_09710	Pm70_05950	PMCNG_03630	PMCNC_03630
OG0058	33	33	PMCND_00690	P1062_15220	X73_05950	THA_08190	VTCCBAA264_04860	BUKK_08180	HB03_05930	Faisal_05120	THD_08190	THF_08200	ATCC_43137_13500	HN06_06230	2213_20060	ATTK_05140	Karachi_08850	3213_20060	P1059_06180	PMCNA_01120	36950_06350	Pesh_08850	PVAcc_08850	V1_08850	Islm_08850	TX1_08540	3480_07360	PMCNE_03520	PMCNF_06260	PMCNB_06640	SMC1_18400	671_90_09720	Pm70_05960	PMCNG_03620	PMCNC_03620
OG0059	33	33	PMCND_00700	P1062_15210	X73_05960	THA_08200	VTCCBAA264_04870	BUKK_08190	HB03_05940	Faisal_05130	THD_08200	THF_08210	ATCC_43137_13510	HN06_06240	2213_20070	ATTK_05150	Karachi_08860	3213_20070	P1059_06190	PMCNA_01130	36950_06360	Pesh_08860	PVAcc_08860	V1_08860	Islm_08860	TX1_08550	3480_07350	PMCNE_03510	PMCNF_06270	PMCNB_06650	SMC1_18390	671_90_09730	Pm70_05970	PMCNG_03610	PMCNC_03610
OG0060	33	33	PMCND_00710	P1062_15200	X73_05970	THA_08210	VTCCBAA264_04880	BUKK_08200	HB03_05950	Faisal_05140	THD_08210	THF_08220	ATCC_43137_13520	HN06_06250	2213_20080	ATTK_05160	Karachi_08870	3213_20080	P1059_06200	PMCNA_01140	36950_06370	Pesh_08870	PVAcc_08870	V1_08870	Islm_08870	TX1_08560	3480_07340	PMCNE_03500	PMCNF_06280	PMCNB_06660	SMC1_18380	671_90_09740	Pm70_05980	PMCNG_03600	PMCNC_03600
OG0061	33	33	PMCND_00720	P1062_15190	X73_05980	THA_08220	VTCCBAA264_04890	BUKK_08210	HB03_05960	Faisal_05150	THD_08220	THF_08230	ATCC_43137_13530	HN06_06260	2213_20090	ATTK_05170	Karachi_08880	3213_20090	P1059_06210	PMCNA_01150	36950_06380	Pesh_08880	PVAcc_08880	V1_08880	Islm_08880	TX1_08570	3480_07330	PMCNE_03490	PMCNF_06290	PMCNB_06670	SMC1_18370	671_90_09750	Pm70_05990	PMCNG_03590	PMCNC_03590
OG0062	33	33	PMCND_00730	P1062_15180	X73_05990	THA_08230	VTCCBAA264_04900	BUKK_08220	HB03_05970	Faisal_05160	THD_08230	THF_08240	ATCC_43137_13540	HN06_06270	2213_20100	ATTK_05180	Karachi_08890	3213_20100	P1059_06220	PMCNA_01160	36950_06390	Pesh_08890	PVAcc_08890	V1_08890	Islm_08890	TX1_08580	3480_07320	PMCNE_03480	PMCNF_06300	PMCNB_06680	SMC1_18360	671_90_09760	Pm70_06000	PMCNG_03580	PMCNC_03580
OG0063	33	33	PMCND_00740	P1062_15160	X73_06000	THA_08260	VTCCBAA264_04930	BUKK_08250	HB03_05990	Faisal_05190	THD_08260	THF_08270	ATCC_43137_13560	HN06_06290	2213_20130	ATTK_05210	Karachi_08920	3213_20130	P1059_06240	PMCNA_01170	36950_06410	Pesh_08920	PVAcc_08920	V1_08920	Islm_08920	TX1_08610	3480_07300	PMCNE_03470	PMCNF_06310	PMCNB_06690	SMC1_18350	671_90_09780	Pm70_06020	PMCNG_03550	PMCNC_03570
OG0064	33	33	PMCND_00750	P1062_15150	X73_06010	THA_08270	VTCCBAA264_04940	BUKK_08260	HB03_06000	Faisal_05200	THD_08270	THF_08280	ATCC_43137_13570	HN06_06300	2213_20140	ATTK_05220	Karachi_08930	3213_20140	P1059_06250	PMCNA_01180	36950_06420	Pesh_08930	PVAcc_08930	V1_08930	Islm_08930	TX1_08620	3480_07290	PMCNE_03460	PMCNF_06320	PMCNB_06700	SMC1_18340	671_90_09790	Pm70_06030	PMCNG_03540	PMCNC_03560
OG0065	33	33	PMCND_00770	P1062_15130	X73_06030	THA_08290	VTCCBAA264_04960	BUKK_08280	HB03_06020	Faisal_05220	THD_08290	THF_08300	ATCC_43137_13590	HN06_06320	2213_20160	ATTK_05240	Karachi_08950	3213_20160	P1059_06270	PMCNA_01200	36950_06440	Pesh_08950	PVAcc_08950	V1_08950	Islm_08950	TX1_08640	3480_07270	PMCNE_03440	PMCNF_06340	PMCNB_06720	SMC1_18320	671_90_09810	Pm70_06050	PMCNG_03520	PMCNC_03540
OG0066	33	33	PMCND_00780	P1062_15120	X73_06040	THA_08300	VTCCBAA264_04970	BUKK_08290	HB03_06030	Faisal_05230	THD_08300	THF_08310	ATCC_43137_13600	HN06_06330	2213_20170	ATTK_05250	Karachi_08960	3213_20170	P1059_06280	PMCNA_01210	36950_06450	Pesh_08960	PVAcc_08960	V1_08960	Islm_08960	TX1_08650	3480_07260	PMCNE_03430	PMCNF_06350	PMCNB_06730	SMC1_18310	671_90_09820	Pm70_06060	PMCNG_03510	PMCNC_03530
OG0067	33	33	PMCND_00790	P1062_15110	X73_06050	THA_08310	VTCCBAA264_04980	BUKK_08300	HB03_06040	Faisal_05240	THD_08310	THF_08320	ATCC_43137_13610	HN06_06340	2213_20180	ATTK_05260	Karachi_08970	3213_20180	P1059_06290	PMCNA_01220	36950_06460	Pesh_08970	PVAcc_08970	V1_08970	Islm_08970	TX1_08660	3480_07250	PMCNE_03420	PMCNF_06360	PMCNB_06740	SMC1_18300	671_90_09830	Pm70_06070	PMCNG_03500	PMCNC_03520
OG0068	33	33	PMCND_00800	P1062_15100	X73_06060	THA_08320	VTCCBAA264_04990	BUKK_08310	HB03_06050	Faisal_05250	THD_08320	THF_08330	ATCC_43137_13620	HN06_06350	2213_20190	ATTK_05270	Karachi_08980	3213_20190	P1059_06300	PMCNA_01230	36950_06470	Pesh_08980	PVAcc_08980	V1_08980	Islm_08980	TX1_08670	3480_07240	PMCNE_03410	PMCNF_06370	PMCNB_06750	SMC1_18290	671_90_09840	Pm70_06080	PMCNG_03490	PMCNC_03510
OG0069	33	33	PMCND_00820	P1062_15080	X73_06080	THA_08340	VTCCBAA264_05010	BUKK_08330	HB03_06070	Faisal_05270	THD_08340	THF_08350	ATCC_43137_13640	HN06_06370	2213_20210	ATTK_05290	Karachi_09000	3213_20210	P1059_06320	PMCNA_01250	36950_06490	Pesh_09000	PVAcc_09000	V1_09000	Islm_09000	TX1_08690	3480_07210	PMCNE_03390	PMCNF_06390	PMCNB_06770	SMC1_18270	671_90_09860	Pm70_06100	PMCNG_03470	PMCNC_03490
OG0070	33	33	PMCND_00830	P1062_15070	X73_06090	THA_08350	VTCCBAA264_05020	BUKK_08340	HB03_06080	Faisal_05280	THD_08350	THF_08360	ATCC_43137_13650	HN06_06380	2213_20220	ATTK_05300	Karachi_09010	3213_20220	P1059_06330	PMCNA_01260	36950_06500	Pesh_09010	PVAcc_09010	V1_09010	Islm_09010	TX1_08700	3480_07200	PMCNE_03380	PMCNF_06400	PMCNB_06780	SMC1_18260	671_90_09870	Pm70_06110	PMCNG_03460	PMCNC_03480
OG0071	33	33	PMCND_00840	P1062_15060	X73_06100	THA_08360	VTCCBAA264_05030	BUKK_08350	HB03_06090	Faisal_05290	THD_08360	THF_08370	ATCC_43137_13660	HN06_06390	2213_20230	ATTK_05310	Karachi_09020	3213_20230	P1059_06340	PMCNA_01270	36950_06510	Pesh_09020	PVAcc_09020	V1_09020	Islm_09020	TX1_08710	3480_07190	PMCNE_03370	PMCNF_06410	PMCNB_06790	SMC1_18250	671_90_09880	Pm70_06120	PMCNG_03450	PMCNC_03470
OG0072	33	33	PMCND_00850	P1062_15050	X73_06110	THA_08370	VTCCBAA264_05040	BUKK_08360	HB03_06100	Faisal_05300	THD_08370	THF_08380	ATCC_43137_13670	HN06_06400	2213_20240	ATTK_05320	Karachi_09030	3213_20240	P1059_06350	PMCNA_01280	36950_06520	Pesh_09030	PVAcc_09030	V1_09030	Islm_09030	TX1_08720	3480_07180	PMCNE_03360	PMCNF_06420	PMCNB_06800	SMC1_18240	671_90_09890	Pm70_06130	PMCNG_03440	PMCNC_03460
OG0073	33	33	PMCND_00860	P1062_15040	X73_06120	THA_08380	VTCCBAA264_05050	BUKK_08370	HB03_06110	Faisal_05310	THD_08380	THF_08390	ATCC_43137_13680	HN06_06410	2213_20250	ATTK_05330	Karachi_09040	3213_20250	P1059_06360	PMCNA_01290	36950_06530	Pesh_09040	PVAcc_09040	V1_09040	Islm_09040	TX1_08730	3480_07170	PMCNE_03350	PMCNF_06430	PMCNB_06810	SMC1_18230	671_90_09900	Pm70_06140	PMCNG_03430	PMCNC_03450
OG0074	33	33	PMCND_00880	P1062_15010	X73_06150	THA_08420	VTCCBAA264_05100	BUKK_08410	HB03_06140	Faisal_05350	THD_08420	THF_08430	ATCC_43137_13710	HN06_06440	2213_20290	ATTK_05370	Karachi_09080	3213_20290	P1059_06380	PMCNA_01310	36950_06560	Pesh_09080	PVAcc_09080	V1_09080	Islm_09080	TX1_08770	3480_07140	PMCNE_03330	PMCNF_06450	PMCNB_06830	SMC1_18210	671_90_09930	Pm70_06170	PMCNG_03390	PMCNC_03430
OG0075	33	33	PMCND_00890	P1062_15000	X73_06160	THA_08430	VTCCBAA264_05110	BUKK_08420	HB03_06150	Faisal_05360	THD_08430	THF_08440	ATCC_43137_13720	HN06_06450	2213_20300	ATTK_05380	Karachi_09090	3213_20300	P1059_06390	PMCNA_01320	36950_06570	Pesh_09090	PVAcc_09090	V1_09090	Islm_09090	TX1_08780	3480_07130	PMCNE_03320	PMCNF_06460	PMCNB_06840	SMC1_18200	671_90_09940	Pm70_06180	PMCNG_03380	PMCNC_03420
OG0076	33	33	PMCND_00900	P1062_14990	X73_06170	THA_08440	VTCCBAA264_05120	BUKK_08430	HB03_06160	Faisal_05370	THD_08440	THF_08450	ATCC_43137_13730	HN06_06460	2213_20310	ATTK_05390	Karachi_09100	3213_20310	P1059_06400	PMCNA_01330	36950_06580	Pesh_09100	PVAcc_09100	V1_09100	Islm_09100	TX1_08790	3480_07120	PMCNE_03310	PMCNF_06470	PMCNB_06850	SMC1_18190	671_90_09950	Pm70_06210	PMCNG_03370	PMCNC_03410
OG0077	33	33	PMCND_00910	P1062_14960	X73_06200	THA_08470	VTCCBAA264_05150	BUKK_08460	HB03_06190	Faisal_05400	THD_08470	THF_08480	ATCC_43137_13760	HN06_06490	2213_20340	ATTK_05420	Karachi_09130	3213_20340	P1059_06430	PMCNA_01340	36950_06610	Pesh_09130	PVAcc_09130	V1_09130	Islm_09130	TX1_08820	3480_07090	PMCNE_03280	PMCNF_06480	PMCNB_06860	SMC1_18160	671_90_09980	Pm70_06240	PMCNG_03340	PMCNC_03400
OG0078	33	33	PMCND_00920	P1062_14930	X73_06230	THA_08500	VTCCBAA264_05180	BUKK_08490	HB03_06220	Faisal_05430	THD_08500	THF_08510	ATCC_43137_13790	HN06_06520	2213_20380	ATTK_05450	Karachi_09160	3213_20380	P1059_06460	PMCNA_01350	36950_06640	Pesh_09160	PVAcc_09160	V1_09160	Islm_09160	TX1_08850	3480_07060	PMCNE_03250	PMCNF_06490	PMCNB_06870	SMC1_18130	671_90_10010	Pm70_06270	PMCNG_03310	PMCNC_03390
OG0079	33	33	PMCND_00930	P1062_14920	X73_06240	THA_08510	VTCCBAA264_05190	BUKK_08500	HB03_06230	Faisal_05440	THD_08510	THF_08520	ATCC_43137_13800	HN06_06530	2213_20390	ATTK_05460	Karachi_09170	3213_20390	P1059_06470	PMCNA_01360	36950_06650	Pesh_09170	PVAcc_09170	V1_09170	Islm_09170	TX1_08860	3480_07050	PMCNE_03240	PMCNF_06500	PMCNB_06880	SMC1_18120	671_90_10020	Pm70_06280	PMCNG_03300	PMCNC_03380
OG0080	33	33	PMCND_00940	P1062_14910	X73_06250	THA_08520	VTCCBAA264_05200	BUKK_08510	HB03_06240	Faisal_05450	THD_08520	THF_08530	ATCC_43137_13810	HN06_06540	2213_20400	ATTK_05470	Karachi_09180	3213_20400	P1059_06480	PMCNA_01370	36950_06660	Pesh_09180	PVAcc_09180	V1_09180	Islm_09180	TX1_08870	3480_07040	PMCNE_03230	PMCNF_06510	PMCNB_06890	SMC1_18110	671_90_10030	Pm70_06290	PMCNG_03290	PMCNC_03370
OG0081	33	33	PMCND_00960	P1062_14880	X73_06260	THA_08530	VTCCBAA264_05210	BUKK_08520	HB03_06270	Faisal_05460	THD_08530	THF_08540	ATCC_43137_14350	HN06_06560	2213_20410	ATTK_05480	Karachi_09190	3213_20410	P1059_06490	PMCNA_01390	36950_06690	Pesh_09190	PVAcc_09190	V1_09190	Islm_09190	TX1_08880	3480_07010	PMCNE_03220	PMCNF_06530	PMCNB_06910	SMC1_18100	671_90_10060	Pm70_06300	PMCNG_03280	PMCNC_03350
OG0082	33	33	PMCND_00970	P1062_14870	X73_06270	THA_08540	VTCCBAA264_05220	BUKK_08530	HB03_06280	Faisal_05470	THD_08540	THF_08550	ATCC_43137_14360	HN06_06570	2213_20420	ATTK_05490	Karachi_09200	3213_20420	P1059_06500	PMCNA_01400	36950_06700	Pesh_09200	PVAcc_09200	V1_09200	Islm_09200	TX1_08890	3480_07000	PMCNE_03210	PMCNF_06540	PMCNB_06920	SMC1_18090	671_90_10070	Pm70_06310	PMCNG_03270	PMCNC_03340
OG0083	33	33	PMCND_00980	P1062_14860	X73_06280	THA_08550	VTCCBAA264_05230	BUKK_08540	HB03_06290	Faisal_05480	THD_08550	THF_08560	ATCC_43137_14370	HN06_06580	2213_20430	ATTK_05500	Karachi_09210	3213_20430	P1059_06510	PMCNA_01410	36950_06710	Pesh_09210	PVAcc_09210	V1_09210	Islm_09210	TX1_08900	3480_06990	PMCNE_03200	PMCNF_06550	PMCNB_06930	SMC1_18080	671_90_10080	Pm70_06320	PMCNG_03260	PMCNC_03330
OG0084	33	33	PMCND_00990	P1062_14850	X73_06290	THA_08560	VTCCBAA264_05240	BUKK_08550	HB03_06300	Faisal_05490	THD_08560	THF_08570	ATCC_43137_14380	HN06_06590	2213_20440	ATTK_05510	Karachi_09220	3213_20440	P1059_06520	PMCNA_01420	36950_06720	Pesh_09220	PVAcc_09220	V1_09220	Islm_09220	TX1_08910	3480_06980	PMCNE_03190	PMCNF_06560	PMCNB_06940	SMC1_18070	671_90_10090	Pm70_06330	PMCNG_03250	PMCNC_03320
OG0085	33	33	PMCND_01000	P1062_14840	X73_06300	THA_08570	VTCCBAA264_05250	BUKK_08560	HB03_06310	Faisal_05500	THD_08570	THF_08580	ATCC_43137_14390	HN06_06600	2213_20450	ATTK_05520	Karachi_09230	3213_20450	P1059_06530	PMCNA_01430	36950_06730	Pesh_09230	PVAcc_09230	V1_09230	Islm_09230	TX1_08920	3480_06970	PMCNE_03180	PMCNF_06570	PMCNB_06950	SMC1_18060	671_90_10100	Pm70_06340	PMCNG_03240	PMCNC_03310
OG0086	33	33	PMCND_01030	P1062_14820	X73_06320	THA_08590	VTCCBAA264_05270	BUKK_08580	HB03_06330	Faisal_05520	THD_08590	THF_08600	ATCC_43137_14410	HN06_06620	2213_20470	ATTK_05540	Karachi_09250	3213_20470	P1059_06550	PMCNA_01460	36950_06750	Pesh_09250	PVAcc_09250	V1_09250	Islm_09250	TX1_08940	3480_06950	PMCNE_03160	PMCNF_06600	PMCNB_06980	SMC1_18040	671_90_10120	Pm70_06360	PMCNG_03220	PMCNC_03280
OG0087	33	33	PMCND_01040	P1062_14810	X73_06330	THA_08600	VTCCBAA264_14470	BUKK_08590	HB03_06340	Faisal_05530	THD_08600	THF_08610	ATCC_43137_14420	HN06_06630	2213_20480	ATTK_05550	Karachi_09260	3213_20480	P1059_06560	PMCNA_01470	36950_06760	Pesh_09260	PVAcc_09260	V1_09260	Islm_09260	TX1_08950	3480_06940	PMCNE_03150	PMCNF_06610	PMCNB_06990	SMC1_11360	671_90_10130	Pm70_06370	PMCNG_03210	PMCNC_03270
OG0088	33	33	PMCND_01050	P1062_14800	X73_06340	THA_08610	VTCCBAA264_14480	BUKK_08600	HB03_06350	Faisal_05540	THD_08610	THF_08620	ATCC_43137_14430	HN06_06640	2213_20490	ATTK_05560	Karachi_09270	3213_20490	P1059_06570	PMCNA_01480	36950_06770	Pesh_09270	PVAcc_09270	V1_09270	Islm_09270	TX1_08960	3480_06930	PMCNE_03140	PMCNF_06620	PMCNB_07000	SMC1_11350	671_90_10140	Pm70_06380	PMCNG_03200	PMCNC_03260
OG0089	33	33	PMCND_01060	P1062_14790	X73_06350	THA_08620	VTCCBAA264_14490	BUKK_08610	HB03_06360	Faisal_05550	THD_08620	THF_08630	ATCC_43137_14440	HN06_06650	2213_20500	ATTK_05570	Karachi_09280	3213_20500	P1059_06580	PMCNA_01490	36950_06780	Pesh_09280	PVAcc_09280	V1_09280	Islm_09280	TX1_08970	3480_06920	PMCNE_03130	PMCNF_06630	PMCNB_07010	SMC1_11340	671_90_10150	Pm70_06390	PMCNG_03190	PMCNC_03250
OG0090	33	33	PMCND_01070	P1062_14780	X73_06360	THA_08630	VTCCBAA264_14500	BUKK_08620	HB03_06370	Faisal_05560	THD_08630	THF_08640	ATCC_43137_14450	HN06_06660	2213_20510	ATTK_05580	Karachi_09290	3213_20510	P1059_06590	PMCNA_01500	36950_06790	Pesh_09290	PVAcc_09290	V1_09290	Islm_09290	TX1_08980	3480_06910	PMCNE_03120	PMCNF_06640	PMCNB_07020	SMC1_11330	671_90_10160	Pm70_06400	PMCNG_03180	PMCNC_03240
OG0091	33	33	PMCND_01080	P1062_14770	X73_06370	THA_08640	VTCCBAA264_14510	BUKK_08630	HB03_06380	Faisal_05570	THD_08640	THF_08650	ATCC_43137_14460	HN06_06670	2213_20520	ATTK_05590	Karachi_09300	3213_20520	P1059_06600	PMCNA_01510	36950_06800	Pesh_09300	PVAcc_09300	V1_09300	Islm_09300	TX1_08990	3480_06900	PMCNE_03110	PMCNF_06650	PMCNB_07030	SMC1_11320	671_90_10170	Pm70_06410	PMCNG_03170	PMCNC_03230
OG0092	33	33	PMCND_01090	P1062_14760	X73_06380	THA_08650	VTCCBAA264_14520	BUKK_08640	HB03_06390	Faisal_05580	THD_08650	THF_08660	ATCC_43137_14470	HN06_06680	2213_20530	ATTK_05600	Karachi_09310	3213_20530	P1059_06610	PMCNA_01520	36950_06810	Pesh_09310	PVAcc_09310	V1_09310	Islm_09310	TX1_09000	3480_06890	PMCNE_03100	PMCNF_06660	PMCNB_07040	SMC1_11310	671_90_10180	Pm70_06420	PMCNG_03160	PMCNC_03220
OG0093	33	33	PMCND_01110	P1062_14740	X73_06400	THA_08670	VTCCBAA264_14540	BUKK_08660	HB03_06410	Faisal_05600	THD_08670	THF_08680	ATCC_43137_14490	HN06_06700	2213_20550	ATTK_05620	Karachi_09330	3213_20550	P1059_06630	PMCNA_01540	36950_06830	Pesh_09330	PVAcc_09330	V1_09330	Islm_09330	TX1_09020	3480_06870	PMCNE_03080	PMCNF_06680	PMCNB_07060	SMC1_11290	671_90_10200	Pm70_06440	PMCNG_03140	PMCNC_03200
OG0094	33	33	PMCND_01120	P1062_14730	X73_06410	THA_08680	VTCCBAA264_14550	BUKK_08670	HB03_06420	Faisal_05610	THD_08680	THF_08690	ATCC_43137_14500	HN06_06710	2213_20560	ATTK_05630	Karachi_09340	3213_20560	P1059_06640	PMCNA_01550	36950_06840	Pesh_09340	PVAcc_09340	V1_09340	Islm_09340	TX1_09030	3480_06860	PMCNE_03070	PMCNF_06690	PMCNB_07070	SMC1_11280	671_90_10210	Pm70_06450	PMCNG_03130	PMCNC_03190
OG0095	33	33	PMCND_01130	P1062_14720	X73_06420	THA_08690	VTCCBAA264_14560	BUKK_08680	HB03_06430	Faisal_05620	THD_08690	THF_08700	ATCC_43137_14510	HN06_06720	2213_20570	ATTK_05640	Karachi_09350	3213_20570	P1059_06650	PMCNA_01560	36950_06850	Pesh_09350	PVAcc_09350	V1_09350	Islm_09350	TX1_09040	3480_06850	PMCNE_03060	PMCNF_06700	PMCNB_07080	SMC1_11270	671_90_10220	Pm70_06460	PMCNG_03120	PMCNC_03180
OG0096	33	33	PMCND_01140	P1062_14710	X73_06430	THA_08700	VTCCBAA264_14580	BUKK_08690	HB03_06440	Faisal_05630	THD_08700	THF_08710	ATCC_43137_14520	HN06_06730	2213_20580	ATTK_05650	Karachi_09360	3213_20580	P1059_06660	PMCNA_01570	36950_06860	Pesh_09360	PVAcc_09360	V1_09360	Islm_09360	TX1_09050	3480_06840	PMCNE_03050	PMCNF_06710	PMCNB_07090	SMC1_11260	671_90_10230	Pm70_06470	PMCNG_03110	PMCNC_03170
OG0097	33	33	PMCND_01150	P1062_14700	X73_06440	THA_08710	VTCCBAA264_14590	BUKK_08700	HB03_06450	Faisal_05640	THD_08710	THF_08720	ATCC_43137_14530	HN06_06740	2213_20590	ATTK_05660	Karachi_09370	3213_20590	P1059_06670	PMCNA_01580	36950_06870	Pesh_09370	PVAcc_09370	V1_09370	Islm_09370	TX1_09060	3480_06830	PMCNE_03040	PMCNF_06720	PMCNB_07100	SMC1_11250	671_90_10240	Pm70_06480	PMCNG_03100	PMCNC_03160
OG0098	33	33	PMCND_01160	P1062_14690	X73_06450	THA_08720	VTCCBAA264_14600	BUKK_08710	HB03_06460	Faisal_05650	THD_08720	THF_08730	ATCC_43137_14540	HN06_06750	2213_20600	ATTK_05670	Karachi_09380	3213_20600	P1059_06680	PMCNA_01590	36950_06880	Pesh_09380	PVAcc_09380	V1_09380	Islm_09380	TX1_09070	3480_06820	PMCNE_03030	PMCNF_06730	PMCNB_07110	SMC1_11240	671_90_10250	Pm70_06490	PMCNG_03090	PMCNC_03150
OG0099	33	33	PMCND_01170	P1062_14680	X73_06460	THA_08730	VTCCBAA264_14610	BUKK_08720	HB03_06470	Faisal_05660	THD_08730	THF_08740	ATCC_43137_14550	HN06_06760	2213_20610	ATTK_05680	Karachi_09390	3213_20610	P1059_06690	PMCNA_01600	36950_06890	Pesh_09390	PVAcc_09390	V1_09390	Islm_09390	TX1_09080	3480_06810	PMCNE_03020	PMCNF_06740	PMCNB_07120	SMC1_11230	671_90_10260	Pm70_06500	PMCNG_03080	PMCNC_03140
OG0100	33	33	PMCND_01180	P1062_14670	X73_06470	THA_08740	VTCCBAA264_14620	BUKK_08730	HB03_06480	Faisal_05670	THD_08740	THF_08750	ATCC_43137_14560	HN06_06770	2213_20620	ATTK_05690	Karachi_09400	3213_20620	P1059_06700	PMCNA_01610	36950_06900	Pesh_09400	PVAcc_09400	V1_09400	Islm_09400	TX1_09090	3480_06800	PMCNE_03010	PMCNF_06750	PMCNB_07130	SMC1_11220	671_90_10270	Pm70_06510	PMCNG_03070	PMCNC_03130
OG0101	33	33	PMCND_01190	P1062_14660	X73_06480	THA_08750	VTCCBAA264_14630	BUKK_08740	HB03_06490	Faisal_05680	THD_08750	THF_08760	ATCC_43137_14570	HN06_06780	2213_20630	ATTK_05700	Karachi_09410	3213_20630	P1059_06710	PMCNA_01620	36950_06910	Pesh_09410	PVAcc_09410	V1_09410	Islm_09410	TX1_09100	3480_06790	PMCNE_03000	PMCNF_06760	PMCNB_07140	SMC1_11210	671_90_10280	Pm70_06520	PMCNG_03060	PMCNC_03120
OG0102	33	33	PMCND_01200	P1062_14650	X73_06490	THA_08760	VTCCBAA264_14640	BUKK_08750	HB03_06500	Faisal_05690	THD_08760	THF_08770	ATCC_43137_14580	HN06_06790	2213_20640	ATTK_05710	Karachi_09420	3213_20640	P1059_06720	PMCNA_01630	36950_06920	Pesh_09420	PVAcc_09420	V1_09420	Islm_09420	TX1_09110	3480_06780	PMCNE_02990	PMCNF_06770	PMCNB_07150	SMC1_11200	671_90_10290	Pm70_06530	PMCNG_03050	PMCNC_03110
OG0103	33	33	PMCND_01210	P1062_14640	X73_06500	THA_08770	VTCCBAA264_14650	BUKK_08760	HB03_06510	Faisal_05700	THD_08770	THF_08780	ATCC_43137_14590	HN06_06800	2213_20650	ATTK_05720	Karachi_09430	3213_20650	P1059_06730	PMCNA_01640	36950_06930	Pesh_09430	PVAcc_09430	V1_09430	Islm_09430	TX1_09120	3480_06770	PMCNE_02980	PMCNF_06780	PMCNB_07160	SMC1_11190	671_90_10300	Pm70_06540	PMCNG_03040	PMCNC_03100
OG0104	33	33	PMCND_01220	P1062_14630	X73_06510	THA_08780	VTCCBAA264_14660	BUKK_08770	HB03_06520	Faisal_05710	THD_08780	THF_08790	ATCC_43137_14600	HN06_06810	2213_20660	ATTK_05730	Karachi_09440	3213_20660	P1059_06740	PMCNA_01650	36950_06940	Pesh_09440	PVAcc_09440	V1_09440	Islm_09440	TX1_09130	3480_06760	PMCNE_02970	PMCNF_06790	PMCNB_07170	SMC1_11180	671_90_10310	Pm70_06550	PMCNG_03030	PMCNC_03090
OG0105	33	33	PMCND_01230	P1062_14620	X73_06520	THA_08790	VTCCBAA264_14670	BUKK_08780	HB03_06530	Faisal_05720	THD_08790	THF_08800	ATCC_43137_14610	HN06_06820	2213_20670	ATTK_05740	Karachi_09450	3213_20670	P1059_06750	PMCNA_01660	36950_06950	Pesh_09450	PVAcc_09450	V1_09450	Islm_09450	TX1_09140	3480_06750	PMCNE_02960	PMCNF_06800	PMCNB_07180	SMC1_11170	671_90_10320	Pm70_06560	PMCNG_03020	PMCNC_03080
OG0106	33	33	PMCND_01250	P1062_14600	X73_06540	THA_08810	VTCCBAA264_14690	BUKK_08800	HB03_06550	Faisal_05740	THD_08810	THF_08820	ATCC_43137_14630	HN06_06840	2213_20690	ATTK_05760	Karachi_09470	3213_20690	P1059_06760	PMCNA_01680	36950_06970	Pesh_09470	PVAcc_09470	V1_09470	Islm_09470	TX1_09160	3480_06730	PMCNE_02940	PMCNF_06820	PMCNB_07200	SMC1_11150	671_90_10340	Pm70_06580	PMCNG_03000	PMCNC_03060
OG0107	33	33	PMCND_01260	P1062_14590	X73_06550	THA_08820	VTCCBAA264_14700	BUKK_08810	HB03_06560	Faisal_05750	THD_08820	THF_08830	ATCC_43137_14640	HN06_06850	2213_20700	ATTK_05770	Karachi_09480	3213_20700	P1059_06770	PMCNA_01690	36950_06980	Pesh_09480	PVAcc_09480	V1_09480	Islm_09480	TX1_09170	3480_06720	PMCNE_02930	PMCNF_06830	PMCNB_07210	SMC1_11140	671_90_10350	Pm70_06590	PMCNG_02990	PMCNC_03050
OG0108	33	33	PMCND_01270	P1062_14580	X73_06560	THA_08830	VTCCBAA264_14710	BUKK_08820	HB03_06570	Faisal_05760	THD_08830	THF_08840	ATCC_43137_14650	HN06_06860	2213_20710	ATTK_05780	Karachi_09490	3213_20710	P1059_06780	PMCNA_01700	36950_06990	Pesh_09490	PVAcc_09490	V1_09490	Islm_09490	TX1_09180	3480_06710	PMCNE_02920	PMCNF_06840	PMCNB_07220	SMC1_11130	671_90_10360	Pm70_06600	PMCNG_02980	PMCNC_03040
OG0109	33	33	PMCND_01280	P1062_14570	X73_06570	THA_08840	VTCCBAA264_14720	BUKK_08830	HB03_06580	Faisal_05770	THD_08840	THF_08850	ATCC_43137_14660	HN06_06870	2213_20720	ATTK_05790	Karachi_09500	3213_20720	P1059_06790	PMCNA_01710	36950_07000	Pesh_09500	PVAcc_09500	V1_09500	Islm_09500	TX1_09190	3480_06700	PMCNE_02910	PMCNF_06850	PMCNB_07230	SMC1_11120	671_90_10370	Pm70_06610	PMCNG_02970	PMCNC_03030
OG0110	33	33	PMCND_01290	P1062_14560	X73_06580	THA_08850	VTCCBAA264_14730	BUKK_08840	HB03_06590	Faisal_05780	THD_08850	THF_08860	ATCC_43137_14670	HN06_06880	2213_20730	ATTK_05800	Karachi_09510	3213_20730	P1059_06800	PMCNA_01720	36950_07010	Pesh_09510	PVAcc_09510	V1_09510	Islm_09510	TX1_09200	3480_06690	PMCNE_02900	PMCNF_06860	PMCNB_07240	SMC1_11110	671_90_10380	Pm70_06620	PMCNG_02960	PMCNC_03020
OG0111	33	33	PMCND_01300	P1062_14550	X73_06590	THA_08860	VTCCBAA264_14740	BUKK_08850	HB03_06600	Faisal_05790	THD_08860	THF_08870	ATCC_43137_14680	HN06_06890	2213_20740	ATTK_05810	Karachi_09520	3213_20740	P1059_06810	PMCNA_01730	36950_07020	Pesh_09520	PVAcc_09520	V1_09520	Islm_09520	TX1_09210	3480_06680	PMCNE_02890	PMCNF_06870	PMCNB_07250	SMC1_11100	671_90_10390	Pm70_06630	PMCNG_02950	PMCNC_03010
OG0112	33	33	PMCND_01980	P1062_14540	X73_06600	THA_08870	VTCCBAA264_14750	BUKK_08860	HB03_06610	Faisal_05800	THD_08870	THF_08880	ATCC_43137_14690	HN06_06900	2213_20750	ATTK_05820	Karachi_09530	3213_20750	P1059_07650	PMCNA_02420	36950_07030	Pesh_09530	PVAcc_09530	V1_09530	Islm_09530	TX1_09220	3480_06670	PMCNE_02880	PMCNF_07320	PMCNB_07260	SMC1_11090	671_90_10400	Pm70_06640	PMCNG_02940	PMCNC_03000
OG0113	33	33	PMCND_01990	P1062_14530	X73_06610	THA_08880	VTCCBAA264_14760	BUKK_08870	HB03_06620	Faisal_05810	THD_08880	THF_08890	ATCC_43137_14700	HN06_06910	2213_20760	ATTK_05830	Karachi_09540	3213_20760	P1059_07660	PMCNA_02430	36950_07040	Pesh_09540	PVAcc_09540	V1_09540	Islm_09540	TX1_09230	3480_06660	PMCNE_02870	PMCNF_07330	PMCNB_07270	SMC1_11080	671_90_10410	Pm70_06650	PMCNG_02930	PMCNC_02990
OG0114	33	33	PMCND_02000	P1062_14520	X73_06620	THA_08890	VTCCBAA264_14770	BUKK_08880	HB03_06630	Faisal_05820	THD_08890	THF_08900	ATCC_43137_14710	HN06_06920	2213_20770	ATTK_05840	Karachi_09550	3213_20770	P1059_07670	PMCNA_02440	36950_07050	Pesh_09550	PVAcc_09550	V1_09550	Islm_09550	TX1_09240	3480_06650	PMCNE_02860	PMCNF_07340	PMCNB_07280	SMC1_11070	671_90_10420	Pm70_06660	PMCNG_02920	PMCNC_02980
OG0115	33	33	PMCND_02010	P1062_14510	X73_06630	THA_08900	VTCCBAA264_14780	BUKK_08890	HB03_06640	Faisal_05830	THD_08900	THF_08910	ATCC_43137_14720	HN06_06930	2213_20780	ATTK_05850	Karachi_09560	3213_20780	P1059_07680	PMCNA_02450	36950_07060	Pesh_09560	PVAcc_09560	V1_09560	Islm_09560	TX1_09250	3480_06640	PMCNE_02850	PMCNF_07350	PMCNB_07290	SMC1_11060	671_90_10430	Pm70_06670	PMCNG_02910	PMCNC_02970
OG0116	33	33	PMCND_02020	P1062_14500	X73_06640	THA_08910	VTCCBAA264_14790	BUKK_08900	HB03_06650	Faisal_05840	THD_08910	THF_08920	ATCC_43137_14730	HN06_06940	2213_20790	ATTK_05860	Karachi_09570	3213_20790	P1059_07690	PMCNA_02460	36950_07070	Pesh_09570	PVAcc_09570	V1_09570	Islm_09570	TX1_09260	3480_06630	PMCNE_02840	PMCNF_07360	PMCNB_07300	SMC1_11050	671_90_10440	Pm70_06680	PMCNG_02900	PMCNC_02960
OG0117	33	33	PMCND_02030	P1062_14490	X73_06650	THA_08920	VTCCBAA264_14800	BUKK_08910	HB03_06660	Faisal_05850	THD_08920	THF_08930	ATCC_43137_14740	HN06_06950	2213_20800	ATTK_05870	Karachi_09580	3213_20800	P1059_07700	PMCNA_02470	36950_07080	Pesh_09580	PVAcc_09580	V1_09580	Islm_09580	TX1_09270	3480_06620	PMCNE_02830	PMCNF_07370	PMCNB_07310	SMC1_11040	671_90_10450	Pm70_06690	PMCNG_02890	PMCNC_02950
OG0118	33	33	PMCND_02040	P1062_14480	X73_06660	THA_08930	VTCCBAA264_14810	BUKK_08920	HB03_06670	Faisal_05860	THD_08930	THF_08940	ATCC_43137_14750	HN06_06960	2213_20810	ATTK_05880	Karachi_09590	3213_20810	P1059_07710	PMCNA_02480	36950_07090	Pesh_09590	PVAcc_09590	V1_09590	Islm_09590	TX1_09280	3480_06610	PMCNE_02820	PMCNF_07380	PMCNB_07320	SMC1_11030	671_90_10460	Pm70_06700	PMCNG_02880	PMCNC_02940
OG0119	33	33	PMCND_02050	P1062_14470	X73_06670	THA_08940	VTCCBAA264_14820	BUKK_08930	HB03_06680	Faisal_05870	THD_08940	THF_08950	ATCC_43137_14760	HN06_06970	2213_20820	ATTK_05890	Karachi_09600	3213_20820	P1059_07720	PMCNA_02490	36950_07100	Pesh_09600	PVAcc_09600	V1_09600	Islm_09600	TX1_09290	3480_06600	PMCNE_02810	PMCNF_07390	PMCNB_07330	SMC1_11020	671_90_10470	Pm70_06710	PMCNG_02870	PMCNC_02930
OG0120	33	33	PMCND_02070	P1062_14450	X73_06690	THA_08960	VTCCBAA264_14840	BUKK_08950	HB03_06700	Faisal_05890	THD_08960	THF_08970	ATCC_43137_14780	HN06_06990	2213_20840	ATTK_05910	Karachi_09620	3213_20840	P1059_07740	PMCNA_02510	36950_07120	Pesh_09620	PVAcc_09620	V1_09620	Islm_09620	TX1_09310	3480_06580	PMCNE_02790	PMCNF_07410	PMCNB_07350	SMC1_11000	671_90_10490	Pm70_06730	PMCNG_02850	PMCNC_02910
OG0121	33	33	PMCND_02080	P1062_14440	X73_06700	THA_08970	VTCCBAA264_14850	BUKK_08960	HB03_06710	Faisal_05900	THD_08970	THF_08980	ATCC_43137_14790	HN06_07000	2213_20850	ATTK_05920	Karachi_09630	3213_20850	P1059_07750	PMCNA_02520	36950_07130	Pesh_09630	PVAcc_09630	V1_09630	Islm_09630	TX1_09320	3480_06570	PMCNE_02780	PMCNF_07420	PMCNB_07360	SMC1_10990	671_90_10500	Pm70_06740	PMCNG_02840	PMCNC_02900
OG0122	33	33	PMCND_02090	P1062_14430	X73_06710	THA_08980	VTCCBAA264_14860	BUKK_08970	HB03_06720	Faisal_05910	THD_08980	THF_08990	ATCC_43137_14800	HN06_07010	2213_20860	ATTK_05930	Karachi_09640	3213_20860	P1059_07760	PMCNA_02530	36950_07140	Pesh_09640	PVAcc_09640	V1_09640	Islm_09640	TX1_09330	3480_06560	PMCNE_02770	PMCNF_07430	PMCNB_07370	SMC1_10980	671_90_10510	Pm70_06750	PMCNG_02830	PMCNC_02890
OG0123	33	33	PMCND_02100	P1062_14420	X73_06720	THA_08990	VTCCBAA264_14870	BUKK_08980	HB03_06730	Faisal_05920	THD_08990	THF_09000	ATCC_43137_14810	HN06_07020	2213_20870	ATTK_05940	Karachi_09650	3213_20870	P1059_07770	PMCNA_02540	36950_07150	Pesh_09650	PVAcc_09650	V1_09650	Islm_09650	TX1_09340	3480_06550	PMCNE_02760	PMCNF_07440	PMCNB_07380	SMC1_10970	671_90_10520	Pm70_06760	PMCNG_02820	PMCNC_02880
OG0124	33	33	PMCND_02110	P1062_14410	X73_06730	THA_09000	VTCCBAA264_14880	BUKK_08990	HB03_06740	Faisal_05930	THD_09000	THF_09010	ATCC_43137_14820	HN06_07030	2213_20880	ATTK_05950	Karachi_09660	3213_20880	P1059_07780	PMCNA_02550	36950_07160	Pesh_09660	PVAcc_09660	V1_09660	Islm_09660	TX1_09350	3480_06540	PMCNE_02750	PMCNF_07450	PMCNB_07390	SMC1_10960	671_90_10530	Pm70_06770	PMCNG_02810	PMCNC_02870
OG0125	33	33	PMCND_02120	P1062_14400	X73_06740	THA_09010	VTCCBAA264_14890	BUKK_09000	HB03_06750	Faisal_05940	THD_09010	THF_09020	ATCC_43137_14830	HN06_07040	2213_20890	ATTK_05960	Karachi_09670	3213_20890	P1059_07790	PMCNA_02560	36950_07170	Pesh_09670	PVAcc_09670	V1_09670	Islm_09670	TX1_09360	3480_06530	PMCNE_02740	PMCNF_07460	PMCNB_07400	SMC1_10950	671_90_10540	Pm70_06780	PMCNG_02800	PMCNC_02860
OG0126	33	33	PMCND_02140	P1062_14380	X73_06790	THA_09050	VTCCBAA264_10090	BUKK_09040	HB03_06770	Faisal_05980	THD_09050	THF_09060	ATCC_43137_14850	HN06_07320	2213_20930	ATTK_06000	Karachi_09710	3213_20930	P1059_07810	PMCNA_02580	36950_07190	Pesh_09710	PVAcc_09710	V1_09710	Islm_09710	TX1_09400	3480_06260	PMCNE_02700	PMCNF_07480	PMCNB_07420	SMC1_10920	671_90_10820	Pm70_06810	PMCNG_02760	PMCNC_02840
OG0127	33	33	PMCND_02150	P1062_14370	X73_06800	THA_09060	VTCCBAA264_10100	BUKK_09050	HB03_06780	Faisal_05990	THD_09060	THF_09070	ATCC_43137_14860	HN06_07330	2213_20940	ATTK_06010	Karachi_09720	3213_20940	P1059_07820	PMCNA_02590	36950_07200	Pesh_09720	PVAcc_09720	V1_09720	Islm_09720	TX1_09410	3480_06250	PMCNE_02690	PMCNF_07490	PMCNB_07430	SMC1_10910	671_90_10830	Pm70_06820	PMCNG_02750	PMCNC_02830
OG0128	33	33	PMCND_02160	P1062_14360	X73_06810	THA_09070	VTCCBAA264_10110	BUKK_09060	HB03_06790	Faisal_06000	THD_09070	THF_09080	ATCC_43137_14870	HN06_07340	2213_20950	ATTK_06020	Karachi_09730	3213_20950	P1059_07830	PMCNA_02600	36950_07210	Pesh_09730	PVAcc_09730	V1_09730	Islm_09730	TX1_09420	3480_06240	PMCNE_02680	PMCNF_07500	PMCNB_07440	SMC1_10900	671_90_10840	Pm70_06830	PMCNG_02740	PMCNC_02820
OG0129	33	33	PMCND_02170	P1062_14350	X73_06820	THA_09080	VTCCBAA264_10120	BUKK_09070	HB03_06800	Faisal_06010	THD_09080	THF_09090	ATCC_43137_14880	HN06_07350	2213_20960	ATTK_06030	Karachi_09740	3213_20960	P1059_07840	PMCNA_02610	36950_07220	Pesh_09740	PVAcc_09740	V1_09740	Islm_09740	TX1_09430	3480_06230	PMCNE_02670	PMCNF_07510	PMCNB_07450	SMC1_10890	671_90_10850	Pm70_06840	PMCNG_02730	PMCNC_02810
OG0130	33	33	PMCND_02190	P1062_14330	X73_06840	THA_09100	VTCCBAA264_10150	BUKK_09090	HB03_06820	Faisal_06030	THD_09100	THF_09110	ATCC_43137_14900	HN06_07370	2213_20980	ATTK_06050	Karachi_09760	3213_20980	P1059_07860	PMCNA_02630	36950_07240	Pesh_09760	PVAcc_09760	V1_09760	Islm_09760	TX1_09450	3480_06210	PMCNE_02650	PMCNF_07530	PMCNB_07470	SMC1_10870	671_90_10870	Pm70_06860	PMCNG_02710	PMCNC_02790
OG0131	33	33	PMCND_02200	P1062_14320	X73_06850	THA_09110	VTCCBAA264_10160	BUKK_09100	HB03_06830	Faisal_06040	THD_09110	THF_09120	ATCC_43137_14910	HN06_07380	2213_20990	ATTK_06060	Karachi_09770	3213_20990	P1059_07870	PMCNA_02640	36950_07250	Pesh_09770	PVAcc_09770	V1_09770	Islm_09770	TX1_09460	3480_06200	PMCNE_02640	PMCNF_07540	PMCNB_07480	SMC1_10860	671_90_10880	Pm70_06870	PMCNG_02700	PMCNC_02780
OG0132	33	33	PMCND_02210	P1062_14310	X73_06860	THA_09120	VTCCBAA264_10170	BUKK_09110	HB03_06840	Faisal_06050	THD_09120	THF_09130	ATCC_43137_14920	HN06_07390	2213_21000	ATTK_06070	Karachi_09780	3213_21000	P1059_07880	PMCNA_02650	36950_07260	Pesh_09780	PVAcc_09780	V1_09780	Islm_09780	TX1_09470	3480_06190	PMCNE_02630	PMCNF_07550	PMCNB_07490	SMC1_10850	671_90_10890	Pm70_06880	PMCNG_02690	PMCNC_02770
OG0133	33	33	PMCND_02220	P1062_14290	X73_06870	THA_09140	VTCCBAA264_10210	BUKK_09130	HB03_06860	Faisal_06070	THD_09140	THF_09150	ATCC_43137_14940	HN06_07410	2213_21020	ATTK_06090	Karachi_09800	3213_21020	P1059_07900	PMCNA_02660	36950_07280	Pesh_09800	PVAcc_09800	V1_09800	Islm_09800	TX1_09490	3480_06170	PMCNE_02610	PMCNF_07560	PMCNB_07500	SMC1_10830	671_90_10910	Pm70_06900	PMCNG_02670	PMCNC_02760
OG0134	33	33	PMCND_02240	P1062_14270	X73_06890	THA_09160	VTCCBAA264_10230	BUKK_09150	HB03_06880	Faisal_06090	THD_09160	THF_09170	ATCC_43137_14960	HN06_07430	2213_21040	ATTK_06110	Karachi_09820	3213_21040	P1059_07920	PMCNA_02680	36950_07300	Pesh_09820	PVAcc_09820	V1_09820	Islm_09820	TX1_09510	3480_06150	PMCNE_02590	PMCNF_07580	PMCNB_07520	SMC1_10810	671_90_10930	Pm70_06920	PMCNG_02650	PMCNC_02740
OG0135	33	33	PMCND_02250	P1062_14260	X73_06900	THA_09170	VTCCBAA264_10240	BUKK_09160	HB03_06890	Faisal_06100	THD_09170	THF_09180	ATCC_43137_14970	HN06_07440	2213_21050	ATTK_06120	Karachi_09830	3213_21050	P1059_07930	PMCNA_02690	36950_07310	Pesh_09830	PVAcc_09830	V1_09830	Islm_09830	TX1_09520	3480_06140	PMCNE_02580	PMCNF_07590	PMCNB_07530	SMC1_10800	671_90_10940	Pm70_06930	PMCNG_02640	PMCNC_02730
OG0136	33	33	PMCND_02260	P1062_14250	X73_06910	THA_09180	VTCCBAA264_10250	BUKK_09170	HB03_06900	Faisal_06110	THD_09180	THF_09190	ATCC_43137_14980	HN06_07450	2213_21060	ATTK_06130	Karachi_09840	3213_21060	P1059_07940	PMCNA_02700	36950_07320	Pesh_09840	PVAcc_09840	V1_09840	Islm_09840	TX1_09530	3480_06130	PMCNE_02560	PMCNF_07600	PMCNB_07540	SMC1_10790	671_90_10950	Pm70_06940	PMCNG_02630	PMCNC_02720
OG0137	33	33	PMCND_02270	P1062_14240	X73_06920	THA_09190	VTCCBAA264_10260	BUKK_09180	HB03_06910	Faisal_06120	THD_09190	THF_09200	ATCC_43137_14990	HN06_07460	2213_21070	ATTK_06140	Karachi_09850	3213_21070	P1059_07950	PMCNA_02710	36950_07330	Pesh_09850	PVAcc_09850	V1_09850	Islm_09850	TX1_09540	3480_06120	PMCNE_02550	PMCNF_07610	PMCNB_07550	SMC1_10780	671_90_10960	Pm70_06950	PMCNG_02620	PMCNC_02710
OG0138	33	33	PMCND_02280	P1062_14230	X73_06930	THA_09200	VTCCBAA264_10270	BUKK_09190	HB03_06920	Faisal_06130	THD_09200	THF_09210	ATCC_43137_15000	HN06_07470	2213_21080	ATTK_06150	Karachi_09860	3213_21080	P1059_07960	PMCNA_02720	36950_07340	Pesh_09860	PVAcc_09860	V1_09860	Islm_09860	TX1_09550	3480_06110	PMCNE_02540	PMCNF_07620	PMCNB_07560	SMC1_10770	671_90_10970	Pm70_06960	PMCNG_02610	PMCNC_02700
OG0139	33	33	PMCND_02290	P1062_14220	X73_06940	THA_09210	VTCCBAA264_10280	BUKK_09200	HB03_06930	Faisal_06140	THD_09210	THF_09220	ATCC_43137_15010	HN06_07480	2213_21090	ATTK_06160	Karachi_09870	3213_21090	P1059_07970	PMCNA_02730	36950_07350	Pesh_09870	PVAcc_09870	V1_09870	Islm_09870	TX1_09560	3480_06100	PMCNE_02530	PMCNF_07630	PMCNB_07570	SMC1_10760	671_90_10980	Pm70_06970	PMCNG_02600	PMCNC_02690
OG0140	33	33	PMCND_02300	P1062_14210	X73_06950	THA_09220	VTCCBAA264_10290	BUKK_09210	HB03_06940	Faisal_06150	THD_09220	THF_09230	ATCC_43137_15020	HN06_07490	2213_21100	ATTK_06170	Karachi_09880	3213_21100	P1059_07980	PMCNA_02740	36950_07360	Pesh_09880	PVAcc_09880	V1_09880	Islm_09880	TX1_09570	3480_06090	PMCNE_02520	PMCNF_07640	PMCNB_07580	SMC1_10750	671_90_10990	Pm70_06980	PMCNG_02590	PMCNC_02680
OG0141	33	33	PMCND_02310	P1062_14200	X73_06960	THA_09230	VTCCBAA264_10300	BUKK_09220	HB03_06950	Faisal_06160	THD_09230	THF_09240	ATCC_43137_15030	HN06_07500	2213_21110	ATTK_06180	Karachi_09890	3213_21110	P1059_07990	PMCNA_02750	36950_07370	Pesh_09890	PVAcc_09890	V1_09890	Islm_09890	TX1_09580	3480_06080	PMCNE_02510	PMCNF_07650	PMCNB_07590	SMC1_10740	671_90_11000	Pm70_06990	PMCNG_02580	PMCNC_02670
OG0142	33	33	PMCND_02330	P1062_14180	X73_06980	THA_09250	VTCCBAA264_10320	BUKK_09240	HB03_06970	Faisal_06180	THD_09250	THF_09260	ATCC_43137_15050	HN06_07520	2213_21130	ATTK_06200	Karachi_09910	3213_21130	P1059_08010	PMCNA_02770	36950_07390	Pesh_09910	PVAcc_09910	V1_09910	Islm_09910	TX1_09600	3480_06060	PMCNE_02490	PMCNF_07670	PMCNB_07610	SMC1_10720	671_90_11020	Pm70_07010	PMCNG_02560	PMCNC_02650
OG0143	33	33	PMCND_02340	P1062_14170	X73_06990	THA_09260	VTCCBAA264_10330	BUKK_09250	HB03_06980	Faisal_06190	THD_09260	THF_09270	ATCC_43137_15060	HN06_07530	2213_21140	ATTK_06210	Karachi_09920	3213_21140	P1059_08020	PMCNA_02780	36950_07400	Pesh_09920	PVAcc_09920	V1_09920	Islm_09920	TX1_09610	3480_06050	PMCNE_02480	PMCNF_07680	PMCNB_07620	SMC1_10710	671_90_11030	Pm70_07020	PMCNG_02550	PMCNC_02640
OG0144	33	33	PMCND_02350	P1062_14160	X73_07000	THA_09270	VTCCBAA264_10340	BUKK_09260	HB03_06990	Faisal_06200	THD_09270	THF_09280	ATCC_43137_15070	HN06_07540	2213_21150	ATTK_06220	Karachi_09930	3213_21150	P1059_08030	PMCNA_02790	36950_07410	Pesh_09930	PVAcc_09930	V1_09930	Islm_09930	TX1_09620	3480_06040	PMCNE_02470	PMCNF_07690	PMCNB_07630	SMC1_10700	671_90_11040	Pm70_07030	PMCNG_02540	PMCNC_02630
OG0145	33	33	PMCND_02360	P1062_14150	X73_07010	THA_09280	VTCCBAA264_10350	BUKK_09270	HB03_07000	Faisal_06210	THD_09280	THF_09290	ATCC_43137_15080	HN06_07550	2213_21160	ATTK_06230	Karachi_09940	3213_21160	P1059_08040	PMCNA_02800	36950_07420	Pesh_09940	PVAcc_09940	V1_09940	Islm_09940	TX1_09630	3480_06030	PMCNE_02460	PMCNF_07700	PMCNB_07640	SMC1_10690	671_90_11050	Pm70_07040	PMCNG_02530	PMCNC_02620
OG0146	33	33	PMCND_02370	P1062_14140	X73_07020	THA_09290	VTCCBAA264_10360	BUKK_09280	HB03_07010	Faisal_06220	THD_09290	THF_09300	ATCC_43137_15090	HN06_07560	2213_21170	ATTK_06240	Karachi_09950	3213_21170	P1059_08050	PMCNA_02810	36950_07430	Pesh_09950	PVAcc_09950	V1_09950	Islm_09950	TX1_09640	3480_06020	PMCNE_02450	PMCNF_07710	PMCNB_07650	SMC1_10680	671_90_11060	Pm70_07050	PMCNG_02520	PMCNC_02610
OG0147	33	33	PMCND_02380	P1062_14130	X73_07030	THA_09300	VTCCBAA264_10370	BUKK_09290	HB03_07020	Faisal_06230	THD_09300	THF_09310	ATCC_43137_15100	HN06_07570	2213_21180	ATTK_06250	Karachi_09960	3213_21180	P1059_08060	PMCNA_02820	36950_07440	Pesh_09960	PVAcc_09960	V1_09960	Islm_09960	TX1_09650	3480_06010	PMCNE_02440	PMCNF_07720	PMCNB_07660	SMC1_10670	671_90_11070	Pm70_07060	PMCNG_02510	PMCNC_02600
OG0148	33	33	PMCND_02400	P1062_14110	X73_07050	THA_09320	VTCCBAA264_10390	BUKK_09310	HB03_07040	Faisal_06250	THD_09320	THF_09330	ATCC_43137_15120	HN06_07590	2213_21200	ATTK_06270	Karachi_09980	3213_21200	P1059_08080	PMCNA_02840	36950_07460	Pesh_09980	PVAcc_09980	V1_09980	Islm_09980	TX1_09670	3480_05980	PMCNE_02420	PMCNF_07740	PMCNB_07680	SMC1_10650	671_90_11090	Pm70_07080	PMCNG_02490	PMCNC_02580
OG0149	33	33	PMCND_02410	P1062_14100	X73_07060	THA_09330	VTCCBAA264_10400	BUKK_09320	HB03_07050	Faisal_06260	THD_09330	THF_09340	ATCC_43137_15130	HN06_07600	2213_21210	ATTK_06280	Karachi_09990	3213_21210	P1059_08090	PMCNA_02850	36950_07470	Pesh_09990	PVAcc_09990	V1_09990	Islm_09990	TX1_09680	3480_05970	PMCNE_02410	PMCNF_07750	PMCNB_07690	SMC1_10640	671_90_11100	Pm70_07090	PMCNG_02480	PMCNC_02570
OG0150	33	33	PMCND_02460	P1062_14060	X73_07110	THA_09380	VTCCBAA264_10450	BUKK_09370	HB03_07090	Faisal_06310	THD_09380	THF_09390	ATCC_43137_15170	HN06_07640	2213_21260	ATTK_06330	Karachi_10040	3213_21260	P1059_08140	PMCNA_02900	36950_07520	Pesh_10040	PVAcc_10040	V1_10040	Islm_10040	TX1_09730	3480_05910	PMCNE_02360	PMCNF_07800	PMCNB_07740	SMC1_10590	671_90_11140	Pm70_07140	PMCNG_02430	PMCNC_02520
OG0151	33	33	PMCND_02470	P1062_14050	X73_07120	THA_09390	VTCCBAA264_10460	BUKK_09380	HB03_07100	Faisal_06320	THD_09390	THF_09400	ATCC_43137_15180	HN06_07650	2213_21270	ATTK_06340	Karachi_10050	3213_21270	P1059_08150	PMCNA_02910	36950_07530	Pesh_10050	PVAcc_10050	V1_10050	Islm_10050	TX1_09740	3480_05900	PMCNE_02350	PMCNF_07810	PMCNB_07750	SMC1_10580	671_90_11150	Pm70_07150	PMCNG_02420	PMCNC_02510
OG0152	33	33	PMCND_02480	P1062_14040	X73_07130	THA_09400	VTCCBAA264_10470	BUKK_09390	HB03_07110	Faisal_06330	THD_09400	THF_09410	ATCC_43137_15190	HN06_07660	2213_21280	ATTK_06350	Karachi_10060	3213_21280	P1059_08160	PMCNA_02920	36950_07540	Pesh_10060	PVAcc_10060	V1_10060	Islm_10060	TX1_09750	3480_05890	PMCNE_02340	PMCNF_07820	PMCNB_07760	SMC1_10570	671_90_11160	Pm70_07160	PMCNG_02410	PMCNC_02500
OG0153	33	33	PMCND_02490	P1062_14030	X73_07140	THA_09410	VTCCBAA264_10480	BUKK_09400	HB03_07120	Faisal_06340	THD_09410	THF_09420	ATCC_43137_15200	HN06_07670	2213_21290	ATTK_06360	Karachi_10070	3213_21290	P1059_08170	PMCNA_02930	36950_07550	Pesh_10070	PVAcc_10070	V1_10070	Islm_10070	TX1_09760	3480_05880	PMCNE_02330	PMCNF_07830	PMCNB_07770	SMC1_10560	671_90_11170	Pm70_07170	PMCNG_02400	PMCNC_02490
OG0154	33	33	PMCND_02510	P1062_14010	X73_07160	THA_10020	VTCCBAA264_06060	BUKK_10040	HB03_07140	Faisal_06950	THD_10040	THF_10030	ATCC_43137_15220	HN06_07690	2213_00220	ATTK_06970	Karachi_10680	3213_00210	P1059_08190	PMCNA_02950	36950_07570	Pesh_10690	PVAcc_10690	V1_10680	Islm_10360	TX1_10370	3480_05860	PMCNE_02310	PMCNF_07850	PMCNB_07790	SMC1_10540	671_90_11190	Pm70_07190	PMCNG_02370	PMCNC_02470
OG0155	33	33	PMCND_02520	P1062_14000	X73_07170	THA_10030	VTCCBAA264_06050	BUKK_10050	HB03_07150	Faisal_06960	THD_10050	THF_10040	ATCC_43137_15230	HN06_07700	2213_00230	ATTK_06980	Karachi_10690	3213_00220	P1059_08200	PMCNA_02960	36950_07580	Pesh_10700	PVAcc_10700	V1_10690	Islm_10370	TX1_10380	3480_05850	PMCNE_02300	PMCNF_07860	PMCNB_07800	SMC1_10530	671_90_11200	Pm70_07200	PMCNG_02360	PMCNC_02460
OG0156	33	33	PMCND_02530	P1062_13990	X73_07180	THA_10040	VTCCBAA264_06040	BUKK_10060	HB03_07160	Faisal_06970	THD_10060	THF_10050	ATCC_43137_15240	HN06_07710	2213_00240	ATTK_06990	Karachi_10700	3213_00230	P1059_08210	PMCNA_02970	36950_07590	Pesh_10710	PVAcc_10710	V1_10700	Islm_10380	TX1_10390	3480_05840	PMCNE_02290	PMCNF_07870	PMCNB_07810	SMC1_10520	671_90_11210	Pm70_07210	PMCNG_02350	PMCNC_02450
OG0157	33	33	PMCND_02540	P1062_13980	X73_07190	THA_10050	VTCCBAA264_06030	BUKK_10070	HB03_07170	Faisal_06980	THD_10070	THF_10060	ATCC_43137_15250	HN06_07720	2213_00250	ATTK_07000	Karachi_10710	3213_00240	P1059_08220	PMCNA_02980	36950_07600	Pesh_10720	PVAcc_10720	V1_10710	Islm_10390	TX1_10400	3480_05830	PMCNE_02280	PMCNF_07880	PMCNB_07820	SMC1_10510	671_90_11220	Pm70_07220	PMCNG_02340	PMCNC_02440
OG0158	33	33	PMCND_02550	P1062_13970	X73_07200	THA_10060	VTCCBAA264_06020	BUKK_10080	HB03_07180	Faisal_06990	THD_10080	THF_10070	ATCC_43137_15260	HN06_07730	2213_00260	ATTK_07010	Karachi_10720	3213_00250	P1059_08230	PMCNA_02990	36950_07610	Pesh_10730	PVAcc_10730	V1_10720	Islm_10400	TX1_10410	3480_05820	PMCNE_02270	PMCNF_07890	PMCNB_07830	SMC1_10500	671_90_11230	Pm70_07230	PMCNG_02330	PMCNC_02430
OG0159	33	33	PMCND_02560	P1062_13960	X73_07210	THA_10070	VTCCBAA264_06010	BUKK_10090	HB03_07190	Faisal_07000	THD_10090	THF_10080	ATCC_43137_15270	HN06_07740	2213_00270	ATTK_07020	Karachi_10730	3213_00260	P1059_08240	PMCNA_03000	36950_07620	Pesh_10740	PVAcc_10740	V1_10730	Islm_10410	TX1_10420	3480_05810	PMCNE_02260	PMCNF_07900	PMCNB_07840	SMC1_10490	671_90_11240	Pm70_07240	PMCNG_02320	PMCNC_02420
OG0160	33	33	PMCND_02570	P1062_19420	X73_07220	THA_10080	VTCCBAA264_06000	BUKK_10100	HB03_07200	Faisal_07010	THD_10100	THF_10090	ATCC_43137_15280	HN06_07750	2213_00280	ATTK_07030	Karachi_10740	3213_00270	P1059_08250	PMCNA_03010	36950_07630	Pesh_10750	PVAcc_10750	V1_10740	Islm_10420	TX1_10430	3480_05800	PMCNE_02250	PMCNF_07910	PMCNB_07850	SMC1_10480	671_90_11250	Pm70_07250	PMCNG_02310	PMCNC_02410
OG0161	33	33	PMCND_02580	P1062_19430	X73_07230	THA_10090	VTCCBAA264_05990	BUKK_10110	HB03_07210	Faisal_07020	THD_10110	THF_10100	ATCC_43137_15290	HN06_07760	2213_00290	ATTK_07040	Karachi_10750	3213_00280	P1059_08260	PMCNA_03020	36950_07640	Pesh_10760	PVAcc_10760	V1_10750	Islm_10430	TX1_10440	3480_05790	PMCNE_02240	PMCNF_07920	PMCNB_07860	SMC1_10470	671_90_11260	Pm70_07260	PMCNG_02300	PMCNC_02400
OG0162	33	33	PMCND_02640	P1062_19440	X73_07240	THA_10100	VTCCBAA264_05980	BUKK_10120	HB03_07220	Faisal_07030	THD_10120	THF_10110	ATCC_43137_15300	HN06_07770	2213_00300	ATTK_07050	Karachi_10760	3213_00290	P1059_08310	PMCNA_03080	36950_07650	Pesh_10770	PVAcc_10770	V1_10760	Islm_10440	TX1_10450	3480_05780	PMCNE_02230	PMCNF_07980	PMCNB_07920	SMC1_10460	671_90_11270	Pm70_07310	PMCNG_02290	PMCNC_02340
OG0163	33	33	PMCND_02650	P1062_19450	X73_07250	THA_10110	VTCCBAA264_05970	BUKK_10130	HB03_07230	Faisal_07040	THD_10130	THF_10120	ATCC_43137_15310	HN06_07780	2213_00310	ATTK_07060	Karachi_10770	3213_00300	P1059_08320	PMCNA_03090	36950_07660	Pesh_10780	PVAcc_10780	V1_10770	Islm_10450	TX1_10460	3480_05770	PMCNE_02220	PMCNF_07990	PMCNB_07930	SMC1_10450	671_90_11280	Pm70_07320	PMCNG_02280	PMCNC_02330
OG0164	33	33	PMCND_02670	P1062_19480	X73_07270	THA_10130	VTCCBAA264_05950	BUKK_10150	HB03_07250	Faisal_07060	THD_10150	THF_10140	ATCC_43137_15330	HN06_07800	2213_00330	ATTK_07080	Karachi_10790	3213_00320	P1059_08340	PMCNA_03110	36950_07680	Pesh_10800	PVAcc_10800	V1_10790	Islm_10470	TX1_10480	3480_05750	PMCNE_02200	PMCNF_08010	PMCNB_07950	SMC1_10430	671_90_11300	Pm70_07340	PMCNG_02260	PMCNC_02310
OG0165	33	33	PMCND_02680	P1062_19490	X73_07280	THA_10140	VTCCBAA264_05940	BUKK_10160	HB03_07260	Faisal_07070	THD_10160	THF_10150	ATCC_43137_15340	HN06_07810	2213_00340	ATTK_07090	Karachi_10800	3213_00330	P1059_08350	PMCNA_03120	36950_07690	Pesh_10810	PVAcc_10810	V1_10800	Islm_10480	TX1_10490	3480_05740	PMCNE_02190	PMCNF_08020	PMCNB_07960	SMC1_10420	671_90_11310	Pm70_07350	PMCNG_02250	PMCNC_02300
OG0166	33	33	PMCND_02690	P1062_19500	X73_07290	THA_10150	VTCCBAA264_05930	BUKK_10170	HB03_07270	Faisal_07080	THD_10170	THF_10160	ATCC_43137_15350	HN06_07820	2213_00350	ATTK_07100	Karachi_10810	3213_00340	P1059_08360	PMCNA_03130	36950_07700	Pesh_10820	PVAcc_10820	V1_10810	Islm_10490	TX1_10500	3480_05730	PMCNE_02180	PMCNF_08030	PMCNB_07970	SMC1_10410	671_90_11320	Pm70_07360	PMCNG_02240	PMCNC_02290
OG0167	33	33	PMCND_02700	P1062_19510	X73_07300	THA_10160	VTCCBAA264_05920	BUKK_10180	HB03_07280	Faisal_07090	THD_10180	THF_10170	ATCC_43137_15360	HN06_07830	2213_00360	ATTK_07110	Karachi_10820	3213_00350	P1059_08370	PMCNA_03140	36950_07710	Pesh_10830	PVAcc_10830	V1_10820	Islm_10500	TX1_10510	3480_05720	PMCNE_02170	PMCNF_08040	PMCNB_07980	SMC1_10400	671_90_11330	Pm70_07370	PMCNG_02230	PMCNC_02280
OG0168	33	33	PMCND_02710	P1062_19520	X73_07310	THA_10170	VTCCBAA264_05910	BUKK_10190	HB03_07290	Faisal_07100	THD_10190	THF_10180	ATCC_43137_15370	HN06_07840	2213_00370	ATTK_07120	Karachi_10830	3213_00360	P1059_08380	PMCNA_03150	36950_07720	Pesh_10840	PVAcc_10840	V1_10830	Islm_10510	TX1_10520	3480_05710	PMCNE_02160	PMCNF_08050	PMCNB_07990	SMC1_10390	671_90_11340	Pm70_07380	PMCNG_02220	PMCNC_02270
OG0169	33	33	PMCND_02720	P1062_19530	X73_07320	THA_10180	VTCCBAA264_05900	BUKK_10200	HB03_07300	Faisal_07110	THD_10200	THF_10190	ATCC_43137_15380	HN06_07850	2213_00380	ATTK_07130	Karachi_10840	3213_00370	P1059_08390	PMCNA_03160	36950_07730	Pesh_10850	PVAcc_10850	V1_10840	Islm_10520	TX1_10530	3480_05700	PMCNE_02150	PMCNF_08060	PMCNB_08000	SMC1_10380	671_90_11350	Pm70_07390	PMCNG_02210	PMCNC_02260
OG0170	33	33	PMCND_02730	P1062_19540	X73_07330	THA_10190	VTCCBAA264_05890	BUKK_10210	HB03_07310	Faisal_07120	THD_10210	THF_10200	ATCC_43137_15390	HN06_07860	2213_00390	ATTK_07140	Karachi_10850	3213_00380	P1059_08400	PMCNA_03170	36950_07740	Pesh_10860	PVAcc_10860	V1_10850	Islm_10530	TX1_10540	3480_05690	PMCNE_02140	PMCNF_08070	PMCNB_08010	SMC1_10370	671_90_11360	Pm70_07400	PMCNG_02200	PMCNC_02250
OG0171	33	33	PMCND_02740	P1062_19550	X73_07340	THA_10200	VTCCBAA264_05880	BUKK_10220	HB03_07320	Faisal_07130	THD_10220	THF_10210	ATCC_43137_15400	HN06_07870	2213_00400	ATTK_07150	Karachi_10860	3213_00390	P1059_08410	PMCNA_03180	36950_07750	Pesh_10870	PVAcc_10870	V1_10860	Islm_10540	TX1_10550	3480_05680	PMCNE_02130	PMCNF_08080	PMCNB_08020	SMC1_10360	671_90_11370	Pm70_07410	PMCNG_02190	PMCNC_02240
OG0172	33	33	PMCND_02750	P1062_19560	X73_07350	THA_10210	VTCCBAA264_05870	BUKK_10230	HB03_07330	Faisal_07140	THD_10230	THF_10220	ATCC_43137_15410	HN06_07880	2213_00410	ATTK_07160	Karachi_10870	3213_00400	P1059_08420	PMCNA_03190	36950_07760	Pesh_10880	PVAcc_10880	V1_10870	Islm_10550	TX1_10560	3480_05670	PMCNE_02120	PMCNF_08090	PMCNB_08030	SMC1_10350	671_90_11380	Pm70_07420	PMCNG_02180	PMCNC_02230
OG0173	33	33	PMCND_02760	P1062_19570	X73_07360	THA_10220	VTCCBAA264_05860	BUKK_10240	HB03_07340	Faisal_07150	THD_10240	THF_10230	ATCC_43137_15420	HN06_07890	2213_00420	ATTK_07170	Karachi_10880	3213_00410	P1059_08430	PMCNA_03200	36950_07770	Pesh_10890	PVAcc_10890	V1_10880	Islm_10560	TX1_10570	3480_05660	PMCNE_02110	PMCNF_08100	PMCNB_08040	SMC1_10340	671_90_11390	Pm70_07430	PMCNG_02170	PMCNC_02220
OG0174	33	33	PMCND_02770	P1062_19580	X73_07370	THA_10230	VTCCBAA264_05850	BUKK_10250	HB03_07350	Faisal_07160	THD_10250	THF_10240	ATCC_43137_15430	HN06_07900	2213_00430	ATTK_07180	Karachi_10890	3213_00420	P1059_08440	PMCNA_03210	36950_07780	Pesh_10900	PVAcc_10900	V1_10890	Islm_10570	TX1_10580	3480_05650	PMCNE_02100	PMCNF_08110	PMCNB_08050	SMC1_10330	671_90_11400	Pm70_07440	PMCNG_02160	PMCNC_02210
OG0175	33	33	PMCND_02790	P1062_19600	X73_07390	THA_10260	VTCCBAA264_05820	BUKK_10270	HB03_07370	Faisal_07180	THD_10280	THF_10270	ATCC_43137_15450	HN06_07930	2213_00460	ATTK_07200	Karachi_10910	3213_00450	P1059_08460	PMCNA_03230	36950_07810	Pesh_10920	PVAcc_10920	V1_10910	Islm_10590	TX1_10610	3480_05620	PMCNE_02080	PMCNF_08130	PMCNB_08070	SMC1_10310	671_90_13550	Pm70_07460	PMCNG_02130	PMCNC_02190
OG0176	33	33	PMCND_02810	P1062_19620	X73_07410	THA_10280	VTCCBAA264_05800	BUKK_10290	HB03_07390	Faisal_07200	THD_10300	THF_10290	ATCC_43137_15470	HN06_07950	2213_00480	ATTK_07220	Karachi_10930	3213_00470	P1059_08480	PMCNA_03250	36950_07830	Pesh_10940	PVAcc_10940	V1_10930	Islm_10610	TX1_10630	3480_05600	PMCNE_02060	PMCNF_08150	PMCNB_08090	SMC1_10290	671_90_13530	Pm70_07480	PMCNG_02110	PMCNC_02170
OG0177	33	33	PMCND_02820	P1062_19630	X73_07420	THA_10290	VTCCBAA264_05790	BUKK_10300	HB03_07400	Faisal_07210	THD_10310	THF_10300	ATCC_43137_15480	HN06_07960	2213_00490	ATTK_07230	Karachi_10940	3213_00480	P1059_08490	PMCNA_03260	36950_07840	Pesh_10950	PVAcc_10950	V1_10940	Islm_10620	TX1_10640	3480_05590	PMCNE_02050	PMCNF_08160	PMCNB_08100	SMC1_10280	671_90_13520	Pm70_07490	PMCNG_02100	PMCNC_02160
OG0178	33	33	PMCND_02840	P1062_19650	X73_07440	THA_10310	VTCCBAA264_05770	BUKK_10320	HB03_07420	Faisal_07230	THD_10330	THF_10320	ATCC_43137_15500	HN06_07980	2213_00510	ATTK_07250	Karachi_10960	3213_00500	P1059_08510	PMCNA_03280	36950_07860	Pesh_10970	PVAcc_10970	V1_10960	Islm_10640	TX1_10660	3480_05570	PMCNE_02030	PMCNF_08180	PMCNB_08120	SMC1_10260	671_90_13500	Pm70_07510	PMCNG_02080	PMCNC_02140
OG0179	33	33	PMCND_02850	P1062_19660	X73_07450	THA_10320	VTCCBAA264_05760	BUKK_10330	HB03_07430	Faisal_07240	THD_10340	THF_10330	ATCC_43137_15510	HN06_07990	2213_00520	ATTK_07260	Karachi_10970	3213_00510	P1059_08520	PMCNA_03290	36950_07870	Pesh_10980	PVAcc_10980	V1_10970	Islm_10650	TX1_10670	3480_05560	PMCNE_02020	PMCNF_08190	PMCNB_08130	SMC1_10250	671_90_13490	Pm70_07520	PMCNG_02070	PMCNC_02130
OG0180	33	33	PMCND_02910	P1062_19720	X73_07510	THA_10380	VTCCBAA264_05700	BUKK_10390	HB03_07490	Faisal_07300	THD_10400	THF_10390	ATCC_43137_15570	HN06_08050	2213_00580	ATTK_07320	Karachi_11030	3213_00570	P1059_08580	PMCNA_03350	36950_07970	Pesh_11040	PVAcc_11040	V1_11030	Islm_10710	TX1_10730	3480_05500	PMCNE_01960	PMCNF_08250	PMCNB_08190	SMC1_10190	671_90_13430	Pm70_07580	PMCNG_02000	PMCNC_02070
OG0181	33	33	PMCND_02920	P1062_19730	X73_07520	THA_10390	VTCCBAA264_05690	BUKK_10400	HB03_07500	Faisal_07310	THD_10410	THF_10400	ATCC_43137_15580	HN06_08060	2213_00590	ATTK_07330	Karachi_11040	3213_00580	P1059_08590	PMCNA_03360	36950_07980	Pesh_11050	PVAcc_11050	V1_11040	Islm_10720	TX1_10740	3480_05490	PMCNE_01950	PMCNF_08260	PMCNB_08200	SMC1_10180	671_90_13420	Pm70_07590	PMCNG_01990	PMCNC_02060
OG0182	33	33	PMCND_02930	P1062_19740	X73_07530	THA_10400	VTCCBAA264_05680	BUKK_10410	HB03_07510	Faisal_07320	THD_10420	THF_10410	ATCC_43137_15590	HN06_08070	2213_00600	ATTK_07340	Karachi_11050	3213_00590	P1059_08600	PMCNA_03370	36950_07990	Pesh_11060	PVAcc_11060	V1_11050	Islm_10730	TX1_10750	3480_05480	PMCNE_01940	PMCNF_08270	PMCNB_08210	SMC1_10170	671_90_13410	Pm70_07600	PMCNG_01980	PMCNC_02050
OG0183	33	33	PMCND_02940	P1062_19750	X73_07540	THA_10410	VTCCBAA264_05670	BUKK_10420	HB03_07520	Faisal_07330	THD_10430	THF_10420	ATCC_43137_15600	HN06_08080	2213_00610	ATTK_07350	Karachi_11060	3213_00600	P1059_08610	PMCNA_03380	36950_08000	Pesh_11070	PVAcc_11070	V1_11060	Islm_10740	TX1_10760	3480_05470	PMCNE_01930	PMCNF_08280	PMCNB_08220	SMC1_10160	671_90_13400	Pm70_07610	PMCNG_01970	PMCNC_02040
OG0184	33	33	PMCND_02950	P1062_19760	X73_07550	THA_10420	VTCCBAA264_05660	BUKK_10430	HB03_07530	Faisal_07340	THD_10440	THF_10430	ATCC_43137_15610	HN06_08090	2213_00620	ATTK_07360	Karachi_11070	3213_00610	P1059_08620	PMCNA_03390	36950_08010	Pesh_11080	PVAcc_11080	V1_11070	Islm_10750	TX1_10770	3480_05460	PMCNE_01920	PMCNF_08290	PMCNB_08230	SMC1_10150	671_90_13390	Pm70_07620	PMCNG_01960	PMCNC_02030
OG0185	33	33	PMCND_02970	P1062_19780	X73_07570	THA_10440	VTCCBAA264_05640	BUKK_10450	HB03_07550	Faisal_07360	THD_10460	THF_10450	ATCC_43137_15630	HN06_08110	2213_00640	ATTK_07380	Karachi_11090	3213_00630	P1059_08640	PMCNA_03410	36950_08030	Pesh_11100	PVAcc_11100	V1_11090	Islm_10770	TX1_10790	3480_05440	PMCNE_01900	PMCNF_08310	PMCNB_08250	SMC1_10130	671_90_13370	Pm70_07640	PMCNG_01940	PMCNC_02010
OG0186	33	33	PMCND_02990	P1062_19800	X73_07590	THA_10460	VTCCBAA264_05620	BUKK_10470	HB03_07570	Faisal_07380	THD_10480	THF_10470	ATCC_43137_15650	HN06_08130	2213_00660	ATTK_07400	Karachi_11110	3213_00650	P1059_08660	PMCNA_03430	36950_08050	Pesh_11120	PVAcc_11120	V1_11110	Islm_10790	TX1_10810	3480_05420	PMCNE_01880	PMCNF_08330	PMCNB_08270	SMC1_10110	671_90_13340	Pm70_07660	PMCNG_01920	PMCNC_01990
OG0187	33	33	PMCND_03000	P1062_19810	X73_07600	THA_10470	VTCCBAA264_05610	BUKK_10480	HB03_07580	Faisal_07390	THD_10490	THF_10480	ATCC_43137_15660	HN06_08140	2213_00670	ATTK_07410	Karachi_11120	3213_00660	P1059_08670	PMCNA_03440	36950_08060	Pesh_11130	PVAcc_11130	V1_11120	Islm_10800	TX1_10820	3480_05410	PMCNE_01870	PMCNF_08340	PMCNB_08280	SMC1_10100	671_90_13330	Pm70_07670	PMCNG_01910	PMCNC_01980
OG0188	33	33	PMCND_03010	P1062_19820	X73_07610	THA_10480	VTCCBAA264_05600	BUKK_10490	HB03_07590	Faisal_07400	THD_10500	THF_10490	ATCC_43137_15670	HN06_08150	2213_00680	ATTK_07420	Karachi_11130	3213_00670	P1059_08680	PMCNA_03450	36950_08070	Pesh_11140	PVAcc_11140	V1_11130	Islm_10810	TX1_10830	3480_05400	PMCNE_01860	PMCNF_08350	PMCNB_08290	SMC1_10090	671_90_13320	Pm70_07680	PMCNG_01900	PMCNC_01970
OG0189	33	33	PMCND_03020	P1062_19830	X73_07620	THA_10490	VTCCBAA264_05590	BUKK_10500	HB03_07600	Faisal_07410	THD_10510	THF_10500	ATCC_43137_15680	HN06_08160	2213_00690	ATTK_07430	Karachi_11140	3213_00680	P1059_08690	PMCNA_03460	36950_08080	Pesh_11150	PVAcc_11150	V1_11140	Islm_10820	TX1_10840	3480_05390	PMCNE_01850	PMCNF_08360	PMCNB_08300	SMC1_10080	671_90_13310	Pm70_07690	PMCNG_01890	PMCNC_01960
OG0190	33	33	PMCND_03030	P1062_19840	X73_07630	THA_10500	VTCCBAA264_05580	BUKK_10510	HB03_07610	Faisal_07420	THD_10520	THF_10510	ATCC_43137_15690	HN06_08170	2213_00700	ATTK_07440	Karachi_11150	3213_00690	P1059_08700	PMCNA_03470	36950_08090	Pesh_11160	PVAcc_11160	V1_11150	Islm_10830	TX1_10850	3480_05380	PMCNE_01840	PMCNF_08370	PMCNB_08310	SMC1_10070	671_90_13300	Pm70_07700	PMCNG_01880	PMCNC_01950
OG0191	33	33	PMCND_03050	P1062_19860	X73_07650	THA_10520	VTCCBAA264_05560	BUKK_10530	HB03_07630	Faisal_07440	THD_10540	THF_10530	ATCC_43137_15710	HN06_08190	2213_00720	ATTK_07460	Karachi_11170	3213_00710	P1059_08720	PMCNA_03490	36950_08110	Pesh_11180	PVAcc_11180	V1_11170	Islm_10850	TX1_10870	3480_05360	PMCNE_01820	PMCNF_08390	PMCNB_08330	SMC1_10050	671_90_13280	Pm70_07720	PMCNG_01860	PMCNC_01930
OG0192	33	33	PMCND_03070	P1062_19880	X73_07670	THA_10540	VTCCBAA264_05540	BUKK_10550	HB03_07650	Faisal_07460	THD_10560	THF_10550	ATCC_43137_15730	HN06_08210	2213_00740	ATTK_07480	Karachi_11190	3213_00730	P1059_08740	PMCNA_03510	36950_08130	Pesh_11200	PVAcc_11200	V1_11190	Islm_10870	TX1_10890	3480_05340	PMCNE_01790	PMCNF_08410	PMCNB_08350	SMC1_10030	671_90_13260	Pm70_07740	PMCNG_01840	PMCNC_01910
OG0193	33	33	PMCND_03080	P1062_19890	X73_07680	THA_10550	VTCCBAA264_05530	BUKK_10560	HB03_07660	Faisal_07470	THD_10570	THF_10560	ATCC_43137_15740	HN06_08220	2213_00750	ATTK_07490	Karachi_11200	3213_00740	P1059_08750	PMCNA_03520	36950_08140	Pesh_11210	PVAcc_11210	V1_11200	Islm_10880	TX1_10900	3480_05330	PMCNE_01780	PMCNF_08420	PMCNB_08360	SMC1_10020	671_90_13250	Pm70_07750	PMCNG_01830	PMCNC_01900
OG0194	33	33	PMCND_03110	P1062_19930	X73_07710	THA_10580	VTCCBAA264_05500	BUKK_10590	HB03_07700	Faisal_07500	THD_10600	THF_10590	ATCC_43137_15780	HN06_08250	2213_00780	ATTK_07520	Karachi_11230	3213_00770	P1059_08780	PMCNA_03550	36950_08180	Pesh_11240	PVAcc_11240	V1_11230	Islm_10910	TX1_10930	3480_05280	PMCNE_01750	PMCNF_08450	PMCNB_08390	SMC1_09990	671_90_13210	Pm70_07780	PMCNG_01800	PMCNC_01870
OG0195	33	33	PMCND_03120	P1062_19940	X73_07720	THA_10590	VTCCBAA264_05490	BUKK_10600	HB03_07710	Faisal_07510	THD_10610	THF_10600	ATCC_43137_15790	HN06_08260	2213_00790	ATTK_07530	Karachi_11240	3213_00780	P1059_08790	PMCNA_03560	36950_08190	Pesh_11250	PVAcc_11250	V1_11240	Islm_10920	TX1_10940	3480_05270	PMCNE_01740	PMCNF_08460	PMCNB_08400	SMC1_09980	671_90_13200	Pm70_07790	PMCNG_01790	PMCNC_01860
OG0196	33	33	PMCND_03130	P1062_19950	X73_07730	THA_10600	VTCCBAA264_05480	BUKK_10610	HB03_07720	Faisal_07520	THD_10620	THF_10610	ATCC_43137_15800	HN06_08270	2213_00800	ATTK_07540	Karachi_11250	3213_00790	P1059_08800	PMCNA_03570	36950_08200	Pesh_11260	PVAcc_11260	V1_11250	Islm_10930	TX1_10950	3480_05260	PMCNE_01730	PMCNF_08470	PMCNB_08410	SMC1_09970	671_90_13190	Pm70_07800	PMCNG_01780	PMCNC_01850
OG0197	33	33	PMCND_03140	P1062_19960	X73_07740	THA_10610	VTCCBAA264_05470	BUKK_10620	HB03_07730	Faisal_07530	THD_10630	THF_10620	ATCC_43137_15810	HN06_08280	2213_00810	ATTK_07550	Karachi_11260	3213_00800	P1059_08810	PMCNA_03580	36950_08210	Pesh_11270	PVAcc_11270	V1_11260	Islm_10940	TX1_10960	3480_05250	PMCNE_01720	PMCNF_08480	PMCNB_08420	SMC1_09960	671_90_13180	Pm70_07810	PMCNG_01770	PMCNC_01840
OG0198	33	33	PMCND_03150	P1062_19970	X73_07750	THA_10620	VTCCBAA264_05460	BUKK_10630	HB03_07740	Faisal_07540	THD_10640	THF_10630	ATCC_43137_15820	HN06_08290	2213_00820	ATTK_07560	Karachi_11270	3213_00810	P1059_08820	PMCNA_03590	36950_08220	Pesh_11280	PVAcc_11280	V1_11270	Islm_10950	TX1_10970	3480_05240	PMCNE_01710	PMCNF_08490	PMCNB_08430	SMC1_09950	671_90_13170	Pm70_07820	PMCNG_01760	PMCNC_01830
OG0199	33	33	PMCND_03170	P1062_19990	X73_07780	THA_10640	VTCCBAA264_05440	BUKK_10650	HB03_07760	Faisal_07560	THD_10660	THF_10650	ATCC_43137_15840	HN06_08310	2213_00840	ATTK_07580	Karachi_11290	3213_00830	P1059_08840	PMCNA_03610	36950_08240	Pesh_11300	PVAcc_11300	V1_11290	Islm_10970	TX1_10990	3480_05220	PMCNE_01690	PMCNF_08510	PMCNB_08450	SMC1_09930	671_90_13150	Pm70_07840	PMCNG_01740	PMCNC_01810
OG0200	33	33	PMCND_03180	P1062_20000	X73_07790	THA_10650	VTCCBAA264_05430	BUKK_10660	HB03_07770	Faisal_07570	THD_10670	THF_10660	ATCC_43137_15850	HN06_08320	2213_00850	ATTK_07590	Karachi_11300	3213_00840	P1059_08850	PMCNA_03620	36950_08250	Pesh_11310	PVAcc_11310	V1_11300	Islm_10980	TX1_11000	3480_05210	PMCNE_01680	PMCNF_08520	PMCNB_08460	SMC1_09920	671_90_13140	Pm70_07850	PMCNG_01730	PMCNC_01800
OG0201	33	33	PMCND_03190	P1062_20010	X73_07800	THA_10660	VTCCBAA264_05420	BUKK_10670	HB03_07780	Faisal_07580	THD_10680	THF_10670	ATCC_43137_15860	HN06_08330	2213_00860	ATTK_07600	Karachi_11310	3213_00850	P1059_08860	PMCNA_03630	36950_08260	Pesh_11320	PVAcc_11320	V1_11310	Islm_10990	TX1_11010	3480_05200	PMCNE_01670	PMCNF_08530	PMCNB_08470	SMC1_09910	671_90_13130	Pm70_07860	PMCNG_01720	PMCNC_01790
OG0202	33	33	PMCND_03210	P1062_20030	X73_07820	THA_10680	VTCCBAA264_05400	BUKK_10690	HB03_07800	Faisal_07600	THD_10700	THF_10690	ATCC_43137_15880	HN06_08340	2213_00880	ATTK_07620	Karachi_11330	3213_00870	P1059_08870	PMCNA_03650	36950_08280	Pesh_11340	PVAcc_11340	V1_11330	Islm_11010	TX1_11030	3480_05190	PMCNE_01660	PMCNF_08550	PMCNB_08490	SMC1_09900	671_90_13120	Pm70_07870	PMCNG_01700	PMCNC_01770
OG0203	33	33	PMCND_03220	P1062_20060	X73_07840	THA_10690	VTCCBAA264_05390	BUKK_10700	HB03_07830	Faisal_07610	THD_10710	THF_10700	ATCC_43137_15910	HN06_08350	2213_00890	ATTK_07630	Karachi_11340	3213_00880	P1059_08890	PMCNA_03660	36950_08310	Pesh_11350	PVAcc_11350	V1_11340	Islm_11020	TX1_11040	3480_05180	PMCNE_01640	PMCNF_08560	PMCNB_08500	SMC1_09880	671_90_13110	Pm70_07880	PMCNG_01690	PMCNC_01760
OG0204	33	33	PMCND_03230	P1062_20070	X73_07850	THA_10700	VTCCBAA264_05380	BUKK_10710	HB03_07840	Faisal_07620	THD_10720	THF_10710	ATCC_43137_15920	HN06_08360	2213_00900	ATTK_07640	Karachi_11350	3213_00890	P1059_08900	PMCNA_03670	36950_08320	Pesh_11360	PVAcc_11360	V1_11350	Islm_11030	TX1_11050	3480_05170	PMCNE_01630	PMCNF_08570	PMCNB_08510	SMC1_09870	671_90_13100	Pm70_07890	PMCNG_01680	PMCNC_01750
OG0205	33	33	PMCND_03240	P1062_20080	X73_07860	THA_10710	VTCCBAA264_05370	BUKK_10720	HB03_07850	Faisal_07630	THD_10730	THF_10720	ATCC_43137_15930	HN06_08370	2213_00910	ATTK_07650	Karachi_11360	3213_00900	P1059_08910	PMCNA_03680	36950_08330	Pesh_11370	PVAcc_11370	V1_11360	Islm_11040	TX1_11060	3480_05160	PMCNE_01620	PMCNF_08580	PMCNB_08520	SMC1_09860	671_90_13090	Pm70_07900	PMCNG_01670	PMCNC_01740
OG0206	33	33	PMCND_03250	P1062_20090	X73_07870	THA_10720	VTCCBAA264_05360	BUKK_10730	HB03_07860	Faisal_07640	THD_10740	THF_10730	ATCC_43137_15940	HN06_08380	2213_00920	ATTK_07660	Karachi_11370	3213_00910	P1059_08920	PMCNA_03690	36950_08340	Pesh_11380	PVAcc_11380	V1_11370	Islm_11050	TX1_11070	3480_05150	PMCNE_01610	PMCNF_08590	PMCNB_08530	SMC1_09850	671_90_13080	Pm70_07910	PMCNG_01660	PMCNC_01730
OG0207	33	33	PMCND_03260	P1062_20100	X73_07880	THA_10730	VTCCBAA264_05350	BUKK_10740	HB03_07870	Faisal_07650	THD_10750	THF_10740	ATCC_43137_15950	HN06_08390	2213_00930	ATTK_07670	Karachi_11380	3213_00920	P1059_08930	PMCNA_03700	36950_08350	Pesh_11390	PVAcc_11390	V1_11380	Islm_11060	TX1_11080	3480_05140	PMCNE_01600	PMCNF_08600	PMCNB_08540	SMC1_09840	671_90_13070	Pm70_07920	PMCNG_01650	PMCNC_01720
OG0208	33	33	PMCND_03270	P1062_20110	X73_07890	THA_10740	VTCCBAA264_05340	BUKK_10750	HB03_07880	Faisal_07660	THD_10760	THF_10750	ATCC_43137_15960	HN06_08400	2213_00940	ATTK_07680	Karachi_11390	3213_00930	P1059_08940	PMCNA_03710	36950_08360	Pesh_11400	PVAcc_11400	V1_11390	Islm_11070	TX1_11090	3480_05130	PMCNE_01590	PMCNF_08610	PMCNB_08550	SMC1_09830	671_90_13060	Pm70_07930	PMCNG_01640	PMCNC_01710
OG0209	33	33	PMCND_03290	P1062_20130	X73_07910	THA_10760	VTCCBAA264_05320	BUKK_10770	HB03_07900	Faisal_07680	THD_10780	THF_10770	ATCC_43137_15980	HN06_08420	2213_00960	ATTK_07690	Karachi_11410	3213_00950	P1059_08960	PMCNA_03730	36950_08380	Pesh_11420	PVAcc_11420	V1_11410	Islm_11090	TX1_11110	3480_05110	PMCNE_01570	PMCNF_08630	PMCNB_08570	SMC1_09810	671_90_13040	Pm70_07950	PMCNG_01620	PMCNC_01690
OG0210	33	33	PMCND_03300	P1062_20140	X73_07920	THA_10770	VTCCBAA264_05310	BUKK_10780	HB03_07910	Faisal_07690	THD_10790	THF_10780	ATCC_43137_15990	HN06_08430	2213_00970	ATTK_07700	Karachi_11420	3213_00960	P1059_08970	PMCNA_03740	36950_08390	Pesh_11430	PVAcc_11430	V1_11420	Islm_11100	TX1_11120	3480_05100	PMCNE_01560	PMCNF_08640	PMCNB_08580	SMC1_09800	671_90_13030	Pm70_07960	PMCNG_01610	PMCNC_01680
OG0211	33	33	PMCND_03320	P1062_20160	X73_07940	THA_10790	VTCCBAA264_05290	BUKK_10800	HB03_07930	Faisal_07710	THD_10810	THF_10800	ATCC_43137_16010	HN06_08450	2213_00990	ATTK_07720	Karachi_11440	3213_00980	P1059_08990	PMCNA_03760	36950_08420	Pesh_11450	PVAcc_11450	V1_11440	Islm_11120	TX1_11140	3480_05080	PMCNE_01530	PMCNF_08660	PMCNB_08600	SMC1_09780	671_90_13010	Pm70_07980	PMCNG_01590	PMCNC_01660
OG0212	33	33	PMCND_03330	P1062_20170	X73_07950	THA_10800	VTCCBAA264_05280	BUKK_10810	HB03_07940	Faisal_07720	THD_10820	THF_10810	ATCC_43137_16020	HN06_08460	2213_01000	ATTK_07730	Karachi_11450	3213_00990	P1059_09000	PMCNA_03770	36950_08430	Pesh_11460	PVAcc_11460	V1_11450	Islm_11130	TX1_11150	3480_05070	PMCNE_01520	PMCNF_08670	PMCNB_08610	SMC1_09770	671_90_13000	Pm70_07990	PMCNG_01580	PMCNC_01650
OG0213	33	33	PMCND_03400	P1062_20210	X73_07990	THA_10840	VTCCBAA264_21380	BUKK_10850	HB03_07980	Faisal_07760	THD_10860	THF_10850	ATCC_43137_16060	HN06_08540	2213_01040	ATTK_07770	Karachi_11490	3213_01030	P1059_09030	PMCNA_03840	36950_08510	Pesh_11500	PVAcc_11500	V1_11490	Islm_11170	TX1_11190	3480_04990	PMCNE_01480	PMCNF_08740	PMCNB_08680	SMC1_09730	671_90_12920	Pm70_08030	PMCNG_01540	PMCNC_01580
OG0214	33	33	PMCND_03420	P1062_20230	X73_08010	THA_10860	VTCCBAA264_21400	BUKK_10870	HB03_08000	Faisal_07780	THD_10880	THF_10870	ATCC_43137_16080	HN06_08560	2213_01060	ATTK_07790	Karachi_11510	3213_01050	P1059_09050	PMCNA_03860	36950_08530	Pesh_11520	PVAcc_11520	V1_11510	Islm_11190	TX1_11210	3480_04970	PMCNE_01460	PMCNF_08760	PMCNB_08700	SMC1_09710	671_90_12900	Pm70_08050	PMCNG_01520	PMCNC_01560
OG0215	33	33	PMCND_03540	P1062_20350	X73_08130	THA_11030	VTCCBAA264_17210	BUKK_11040	HB03_08120	Faisal_07950	THD_11050	THF_11040	ATCC_43137_16200	HN06_08690	2213_01230	ATTK_07960	Karachi_11680	3213_01220	P1059_09170	PMCNA_03980	36950_08650	Pesh_11690	PVAcc_11690	V1_11680	Islm_11360	TX1_11380	3480_04850	PMCNE_01340	PMCNF_08880	PMCNB_08820	SMC1_09580	671_90_12780	Pm70_08170	PMCNG_01350	PMCNC_01440
OG0216	33	33	PMCND_03550	P1062_20360	X73_08140	THA_11040	VTCCBAA264_17200	BUKK_11050	HB03_08130	Faisal_07960	THD_11060	THF_11050	ATCC_43137_16210	HN06_08700	2213_01240	ATTK_07970	Karachi_11690	3213_01230	P1059_09180	PMCNA_03990	36950_08660	Pesh_11700	PVAcc_11700	V1_11690	Islm_11370	TX1_11390	3480_04840	PMCNE_01330	PMCNF_08890	PMCNB_08830	SMC1_09570	671_90_12770	Pm70_08180	PMCNG_01340	PMCNC_01430
OG0217	33	33	PMCND_03560	P1062_20370	X73_08150	THA_11050	VTCCBAA264_17190	BUKK_11060	HB03_08140	Faisal_07970	THD_11070	THF_11060	ATCC_43137_16220	HN06_08710	2213_01250	ATTK_07980	Karachi_11700	3213_01240	P1059_09190	PMCNA_04000	36950_08670	Pesh_11710	PVAcc_11710	V1_11700	Islm_11380	TX1_11400	3480_04830	PMCNE_01320	PMCNF_08900	PMCNB_08840	SMC1_09560	671_90_12760	Pm70_08190	PMCNG_01330	PMCNC_01420
OG0218	33	33	PMCND_03570	P1062_20380	X73_08160	THA_11060	VTCCBAA264_17180	BUKK_11070	HB03_08150	Faisal_07980	THD_11080	THF_11070	ATCC_43137_16230	HN06_08720	2213_01260	ATTK_07990	Karachi_11710	3213_01250	P1059_09200	PMCNA_04010	36950_08680	Pesh_11720	PVAcc_11720	V1_11710	Islm_11390	TX1_11410	3480_04820	PMCNE_01310	PMCNF_08910	PMCNB_08850	SMC1_09550	671_90_12750	Pm70_08200	PMCNG_01320	PMCNC_01410
OG0219	33	33	PMCND_03580	P1062_20390	X73_08170	THA_11070	VTCCBAA264_17170	BUKK_11080	HB03_08160	Faisal_07990	THD_11090	THF_11080	ATCC_43137_16240	HN06_08730	2213_01270	ATTK_08000	Karachi_11720	3213_01260	P1059_09210	PMCNA_04020	36950_08690	Pesh_11730	PVAcc_11730	V1_11720	Islm_11400	TX1_11420	3480_04810	PMCNE_01300	PMCNF_08920	PMCNB_08860	SMC1_09540	671_90_12740	Pm70_08210	PMCNG_01310	PMCNC_01400
OG0220	33	33	PMCND_03590	P1062_20400	X73_08180	THA_11080	VTCCBAA264_17160	BUKK_11090	HB03_08170	Faisal_08000	THD_11100	THF_11090	ATCC_43137_16250	HN06_08740	2213_01280	ATTK_08010	Karachi_11730	3213_01270	P1059_09220	PMCNA_04030	36950_08700	Pesh_11740	PVAcc_11740	V1_11730	Islm_11410	TX1_11430	3480_04800	PMCNE_01290	PMCNF_08930	PMCNB_08870	SMC1_09530	671_90_12730	Pm70_08220	PMCNG_01300	PMCNC_01390
OG0221	33	33	PMCND_03600	P1062_20410	X73_08190	THA_11090	VTCCBAA264_17150	BUKK_11100	HB03_08180	Faisal_08010	THD_11110	THF_11100	ATCC_43137_16260	HN06_08750	2213_01290	ATTK_08020	Karachi_11740	3213_01280	P1059_09230	PMCNA_04040	36950_08710	Pesh_11750	PVAcc_11750	V1_11740	Islm_11420	TX1_11440	3480_04790	PMCNE_01280	PMCNF_08940	PMCNB_08880	SMC1_09520	671_90_12720	Pm70_08230	PMCNG_01290	PMCNC_01380
OG0222	33	33	PMCND_03610	P1062_20420	X73_08200	THA_11100	VTCCBAA264_17140	BUKK_11110	HB03_08190	Faisal_08020	THD_11120	THF_11110	ATCC_43137_16270	HN06_08760	2213_01300	ATTK_08030	Karachi_11750	3213_01290	P1059_09240	PMCNA_04050	36950_08720	Pesh_11760	PVAcc_11760	V1_11750	Islm_11430	TX1_11450	3480_04780	PMCNE_01270	PMCNF_08950	PMCNB_08890	SMC1_09510	671_90_12710	Pm70_08240	PMCNG_01280	PMCNC_01370
OG0223	33	33	PMCND_03620	P1062_20430	X73_08210	THA_11120	VTCCBAA264_17120	BUKK_11130	HB03_08200	Faisal_08040	THD_11140	THF_11130	ATCC_43137_16280	HN06_08780	2213_01320	ATTK_08050	Karachi_11770	3213_01310	P1059_09260	PMCNA_04060	36950_08730	Pesh_11780	PVAcc_11780	V1_11770	Islm_11450	TX1_11470	3480_04760	PMCNE_01250	PMCNF_08960	PMCNB_08900	SMC1_09490	671_90_12690	Pm70_08260	PMCNG_01260	PMCNC_01360
OG0224	33	33	PMCND_03690	P1062_20500	X73_08280	THA_11140	VTCCBAA264_17100	BUKK_11150	HB03_08270	Faisal_08060	THD_11160	THF_11150	ATCC_43137_16350	HN06_08800	2213_01340	ATTK_08070	Karachi_11790	3213_01330	P1059_09280	PMCNA_04130	36950_08810	Pesh_11800	PVAcc_11800	V1_11790	Islm_11470	TX1_11490	3480_04740	PMCNE_01230	PMCNF_09030	PMCNB_08970	SMC1_09470	671_90_12670	Pm70_08280	PMCNG_01240	PMCNC_01290
OG0225	33	33	PMCND_03700	P1062_20510	X73_08290	THA_11150	VTCCBAA264_17090	BUKK_11160	HB03_08280	Faisal_08070	THD_11170	THF_11160	ATCC_43137_16360	HN06_08810	2213_01350	ATTK_08080	Karachi_11800	3213_01340	P1059_09290	PMCNA_04140	36950_08820	Pesh_11810	PVAcc_11810	V1_11800	Islm_11480	TX1_11500	3480_04730	PMCNE_01220	PMCNF_09040	PMCNB_08980	SMC1_09460	671_90_12660	Pm70_08290	PMCNG_01230	PMCNC_01280
OG0226	33	33	PMCND_03720	P1062_20530	X73_08310	THA_11170	VTCCBAA264_17070	BUKK_11180	HB03_08300	Faisal_08090	THD_11190	THF_11180	ATCC_43137_16380	HN06_08830	2213_01370	ATTK_08100	Karachi_11820	3213_01360	P1059_09310	PMCNA_04160	36950_08840	Pesh_11830	PVAcc_11830	V1_11820	Islm_11500	TX1_11520	3480_04710	PMCNE_01200	PMCNF_09060	PMCNB_09000	SMC1_09440	671_90_12640	Pm70_08310	PMCNG_01210	PMCNC_01260
OG0227	33	33	PMCND_03730	P1062_20540	X73_08320	THA_11180	VTCCBAA264_17060	BUKK_11190	HB03_08310	Faisal_08100	THD_11200	THF_11190	ATCC_43137_16390	HN06_08840	2213_01380	ATTK_08110	Karachi_11830	3213_01370	P1059_09320	PMCNA_04170	36950_08850	Pesh_11840	PVAcc_11840	V1_11830	Islm_11510	TX1_11530	3480_04700	PMCNE_01190	PMCNF_09070	PMCNB_09010	SMC1_09430	671_90_12630	Pm70_08320	PMCNG_01200	PMCNC_01250
OG0228	33	33	PMCND_03740	P1062_20550	X73_08330	THA_11190	VTCCBAA264_17050	BUKK_11200	HB03_08320	Faisal_08110	THD_11210	THF_11200	ATCC_43137_16400	HN06_08850	2213_01390	ATTK_08120	Karachi_11840	3213_01380	P1059_09330	PMCNA_04180	36950_08860	Pesh_11850	PVAcc_11850	V1_11840	Islm_11520	TX1_11540	3480_04690	PMCNE_01180	PMCNF_09080	PMCNB_09020	SMC1_09420	671_90_12620	Pm70_08330	PMCNG_01190	PMCNC_01240
OG0229	33	33	PMCND_03750	P1062_20560	X73_08340	THA_11200	VTCCBAA264_17040	BUKK_11210	HB03_08330	Faisal_08120	THD_11220	THF_11210	ATCC_43137_16410	HN06_08860	2213_01400	ATTK_08130	Karachi_11850	3213_01390	P1059_09340	PMCNA_04190	36950_08870	Pesh_11860	PVAcc_11860	V1_11850	Islm_11530	TX1_11550	3480_04680	PMCNE_01170	PMCNF_09090	PMCNB_09030	SMC1_09410	671_90_12610	Pm70_08340	PMCNG_01180	PMCNC_01230
OG0230	33	33	PMCND_03760	P1062_20570	X73_08350	THA_11210	VTCCBAA264_17030	BUKK_11220	HB03_08340	Faisal_08130	THD_11230	THF_11220	ATCC_43137_16420	HN06_08870	2213_01410	ATTK_08140	Karachi_11860	3213_01400	P1059_09350	PMCNA_04200	36950_08880	Pesh_11870	PVAcc_11870	V1_11860	Islm_11540	TX1_11560	3480_04670	PMCNE_01160	PMCNF_09100	PMCNB_09040	SMC1_09400	671_90_12600	Pm70_08350	PMCNG_01170	PMCNC_01220
OG0231	33	33	PMCND_03770	P1062_20580	X73_08360	THA_11220	VTCCBAA264_17020	BUKK_11230	HB03_08350	Faisal_08140	THD_11240	THF_11230	ATCC_43137_16430	HN06_08880	2213_01420	ATTK_08150	Karachi_11870	3213_01410	P1059_09360	PMCNA_04210	36950_08890	Pesh_11880	PVAcc_11880	V1_11870	Islm_11550	TX1_11570	3480_04660	PMCNE_01150	PMCNF_09110	PMCNB_09050	SMC1_09390	671_90_12590	Pm70_08360	PMCNG_01160	PMCNC_01210
OG0232	33	33	PMCND_03790	P1062_20600	X73_08380	THA_11240	VTCCBAA264_17000	BUKK_11250	HB03_08370	Faisal_08160	THD_11260	THF_11250	ATCC_43137_16450	HN06_08900	2213_01440	ATTK_08170	Karachi_11890	3213_01430	P1059_09380	PMCNA_04230	36950_08910	Pesh_11900	PVAcc_11900	V1_11890	Islm_11570	TX1_11590	3480_04640	PMCNE_01130	PMCNF_09130	PMCNB_09070	SMC1_09370	671_90_12570	Pm70_08380	PMCNG_01140	PMCNC_01190
OG0233	33	33	PMCND_03810	P1062_20640	X73_08400	THA_11260	VTCCBAA264_19370	BUKK_11270	HB03_08390	Faisal_08180	THD_11280	THF_11270	ATCC_43137_16470	HN06_08920	2213_01460	ATTK_08190	Karachi_11910	3213_01450	P1059_09400	PMCNA_04250	36950_08930	Pesh_11920	PVAcc_11920	V1_11910	Islm_11590	TX1_11610	3480_04620	PMCNE_01110	PMCNF_09150	PMCNB_09090	SMC1_09350	671_90_12550	Pm70_08400	PMCNG_01120	PMCNC_01170
OG0234	33	33	PMCND_03820	P1062_20650	X73_08410	THA_11270	VTCCBAA264_19380	BUKK_11280	HB03_08400	Faisal_08190	THD_11290	THF_11280	ATCC_43137_16480	HN06_08930	2213_01470	ATTK_08200	Karachi_11920	3213_01460	P1059_09410	PMCNA_04260	36950_08940	Pesh_11930	PVAcc_11930	V1_11920	Islm_11600	TX1_11620	3480_04610	PMCNE_01100	PMCNF_09160	PMCNB_09100	SMC1_09340	671_90_12540	Pm70_08410	PMCNG_01110	PMCNC_01160
OG0235	33	33	PMCND_03830	P1062_20660	X73_08420	THA_11280	VTCCBAA264_19390	BUKK_11290	HB03_08410	Faisal_08200	THD_11300	THF_11290	ATCC_43137_16490	HN06_08940	2213_01480	ATTK_08210	Karachi_11930	3213_01470	P1059_09420	PMCNA_04270	36950_08950	Pesh_11940	PVAcc_11940	V1_11930	Islm_11610	TX1_11630	3480_04600	PMCNE_01090	PMCNF_09170	PMCNB_09110	SMC1_09330	671_90_12530	Pm70_08420	PMCNG_01100	PMCNC_01150
OG0236	33	33	PMCND_03850	P1062_20680	X73_08440	THA_11300	VTCCBAA264_19410	BUKK_11310	HB03_08430	Faisal_08220	THD_11320	THF_11310	ATCC_43137_16510	HN06_08970	2213_01500	ATTK_08230	Karachi_11950	3213_01490	P1059_09440	PMCNA_04290	36950_08970	Pesh_11960	PVAcc_11960	V1_11950	Islm_11630	TX1_11650	3480_04580	PMCNE_01070	PMCNF_09190	PMCNB_09130	SMC1_09310	671_90_12510	Pm70_08440	PMCNG_01080	PMCNC_01130
OG0237	33	33	PMCND_03860	P1062_20690	X73_08450	THA_11310	VTCCBAA264_19420	BUKK_11320	HB03_08440	Faisal_08230	THD_11330	THF_11320	ATCC_43137_16520	HN06_08980	2213_01510	ATTK_08240	Karachi_11960	3213_01500	P1059_09450	PMCNA_04300	36950_08980	Pesh_11970	PVAcc_11970	V1_11960	Islm_11640	TX1_11660	3480_04570	PMCNE_01060	PMCNF_09200	PMCNB_09140	SMC1_09300	671_90_12500	Pm70_08450	PMCNG_01070	PMCNC_01120
OG0238	33	33	PMCND_03870	P1062_20700	X73_08460	THA_11320	VTCCBAA264_19430	BUKK_11330	HB03_08450	Faisal_08240	THD_11340	THF_11330	ATCC_43137_16530	HN06_08990	2213_01520	ATTK_08250	Karachi_11970	3213_01510	P1059_09460	PMCNA_04310	36950_08990	Pesh_11980	PVAcc_11980	V1_11970	Islm_11650	TX1_11670	3480_04560	PMCNE_01050	PMCNF_09210	PMCNB_09150	SMC1_09290	671_90_12490	Pm70_08460	PMCNG_01060	PMCNC_01110
OG0239	33	33	PMCND_03880	P1062_20710	X73_08470	THA_11330	VTCCBAA264_19440	BUKK_11340	HB03_08460	Faisal_08250	THD_11350	THF_11340	ATCC_43137_16540	HN06_09000	2213_01530	ATTK_08260	Karachi_11980	3213_01520	P1059_09470	PMCNA_04320	36950_09000	Pesh_11990	PVAcc_11990	V1_11980	Islm_11660	TX1_11680	3480_04550	PMCNE_01040	PMCNF_09220	PMCNB_09160	SMC1_09280	671_90_12480	Pm70_08470	PMCNG_01050	PMCNC_01100
OG0240	33	33	PMCND_03890	P1062_20720	X73_08480	THA_11340	VTCCBAA264_19450	BUKK_11350	HB03_08470	Faisal_08260	THD_11360	THF_11350	ATCC_43137_16550	HN06_09010	2213_01540	ATTK_08270	Karachi_11990	3213_01530	P1059_09480	PMCNA_04330	36950_09010	Pesh_12000	PVAcc_12000	V1_11990	Islm_11670	TX1_11690	3480_04540	PMCNE_01030	PMCNF_09230	PMCNB_09170	SMC1_09270	671_90_12470	Pm70_08480	PMCNG_01040	PMCNC_01090
OG0241	33	33	PMCND_03920	P1062_20750	X73_08500	THA_11350	VTCCBAA264_19460	BUKK_11360	HB03_08490	Faisal_08270	THD_11370	THF_11360	ATCC_43137_16570	HN06_09030	2213_01550	ATTK_08280	Karachi_12000	3213_01540	P1059_09490	PMCNA_04360	36950_09040	Pesh_12010	PVAcc_12010	V1_12000	Islm_11680	TX1_11700	3480_04520	PMCNE_01020	PMCNF_09260	PMCNB_09200	SMC1_09260	671_90_12450	Pm70_08490	PMCNG_01030	PMCNC_01060
OG0242	33	33	PMCND_03930	P1062_20760	X73_08510	THA_11360	VTCCBAA264_19470	BUKK_11370	HB03_08500	Faisal_08280	THD_11380	THF_11370	ATCC_43137_16580	HN06_09040	2213_01560	ATTK_08290	Karachi_12010	3213_01550	P1059_09500	PMCNA_04370	36950_09050	Pesh_12020	PVAcc_12020	V1_12010	Islm_11690	TX1_11710	3480_04510	PMCNE_01010	PMCNF_09270	PMCNB_09210	SMC1_09250	671_90_12440	Pm70_08500	PMCNG_01020	PMCNC_01050
OG0243	33	33	PMCND_03950	P1062_20780	X73_08530	THA_11380	VTCCBAA264_16370	BUKK_11390	HB03_08520	Faisal_08300	THD_11400	THF_11390	ATCC_43137_16600	HN06_09060	2213_01580	ATTK_08310	Karachi_12030	3213_01570	P1059_09520	PMCNA_04390	36950_09070	Pesh_12040	PVAcc_12040	V1_12030	Islm_11710	TX1_11730	3480_04490	PMCNE_00990	PMCNF_09290	PMCNB_09230	SMC1_09230	671_90_12420	Pm70_08520	PMCNG_01000	PMCNC_01030
OG0244	33	33	PMCND_03960	P1062_20790	X73_08540	THA_11390	VTCCBAA264_16360	BUKK_11400	HB03_08530	Faisal_08310	THD_11410	THF_11400	ATCC_43137_16610	HN06_09070	2213_01590	ATTK_08320	Karachi_12040	3213_01580	P1059_09530	PMCNA_04400	36950_09080	Pesh_12050	PVAcc_12050	V1_12040	Islm_11720	TX1_11740	3480_04480	PMCNE_00980	PMCNF_09300	PMCNB_09240	SMC1_09220	671_90_12410	Pm70_08530	PMCNG_00990	PMCNC_01020
OG0245	33	33	PMCND_03970	P1062_20800	X73_08550	THA_11400	VTCCBAA264_16350	BUKK_11410	HB03_08540	Faisal_08320	THD_11420	THF_11410	ATCC_43137_16620	HN06_09080	2213_01600	ATTK_08330	Karachi_12050	3213_01590	P1059_09540	PMCNA_04410	36950_09090	Pesh_12060	PVAcc_12060	V1_12050	Islm_11730	TX1_11750	3480_04470	PMCNE_00970	PMCNF_09310	PMCNB_09250	SMC1_09210	671_90_12400	Pm70_08540	PMCNG_00980	PMCNC_01010
OG0246	33	33	PMCND_03980	P1062_20810	X73_08560	THA_11410	VTCCBAA264_16340	BUKK_11420	HB03_08550	Faisal_08330	THD_11430	THF_11420	ATCC_43137_16630	HN06_09090	2213_01610	ATTK_08340	Karachi_12060	3213_01600	P1059_09550	PMCNA_04420	36950_09100	Pesh_12070	PVAcc_12070	V1_12060	Islm_11740	TX1_11760	3480_04460	PMCNE_00960	PMCNF_09320	PMCNB_09260	SMC1_09200	671_90_12390	Pm70_08550	PMCNG_00970	PMCNC_01000
OG0247	33	33	PMCND_03990	P1062_20820	X73_08570	THA_11420	VTCCBAA264_16330	BUKK_11430	HB03_08560	Faisal_08340	THD_11440	THF_11430	ATCC_43137_16640	HN06_09100	2213_01620	ATTK_08350	Karachi_12070	3213_01610	P1059_09560	PMCNA_04430	36950_09110	Pesh_12080	PVAcc_12080	V1_12070	Islm_11750	TX1_11770	3480_04450	PMCNE_00950	PMCNF_09330	PMCNB_09270	SMC1_09190	671_90_12380	Pm70_08560	PMCNG_00960	PMCNC_00990
OG0248	33	33	PMCND_04000	P1062_20830	X73_08580	THA_11430	VTCCBAA264_16320	BUKK_11440	HB03_08570	Faisal_08350	THD_11450	THF_11440	ATCC_43137_16650	HN06_09110	2213_01630	ATTK_08360	Karachi_12080	3213_01620	P1059_09570	PMCNA_04440	36950_09120	Pesh_12090	PVAcc_12090	V1_12080	Islm_11760	TX1_11780	3480_04440	PMCNE_00940	PMCNF_09340	PMCNB_09280	SMC1_09180	671_90_12370	Pm70_08570	PMCNG_00950	PMCNC_00980
OG0249	33	33	PMCND_04010	P1062_20840	X73_08590	THA_11440	VTCCBAA264_16310	BUKK_11450	HB03_08580	Faisal_08360	THD_11460	THF_11450	ATCC_43137_16660	HN06_09120	2213_01640	ATTK_08370	Karachi_12090	3213_01630	P1059_09580	PMCNA_04450	36950_09130	Pesh_12100	PVAcc_12100	V1_12090	Islm_11770	TX1_11790	3480_04430	PMCNE_00930	PMCNF_09350	PMCNB_09290	SMC1_09170	671_90_12360	Pm70_08580	PMCNG_00940	PMCNC_00970
OG0250	33	33	PMCND_04020	P1062_20850	X73_08600	THA_11450	VTCCBAA264_16300	BUKK_11460	HB03_08590	Faisal_08370	THD_11470	THF_11460	ATCC_43137_16670	HN06_09130	2213_01650	ATTK_08380	Karachi_12100	3213_01640	P1059_09590	PMCNA_04460	36950_09140	Pesh_12110	PVAcc_12110	V1_12100	Islm_11780	TX1_11800	3480_04420	PMCNE_00920	PMCNF_09360	PMCNB_09300	SMC1_09160	671_90_12350	Pm70_08590	PMCNG_00930	PMCNC_00960
OG0251	33	33	PMCND_04030	P1062_20860	X73_08610	THA_11460	VTCCBAA264_16290	BUKK_11470	HB03_08600	Faisal_08380	THD_11480	THF_11470	ATCC_43137_16680	HN06_09140	2213_01660	ATTK_08390	Karachi_12110	3213_01650	P1059_09600	PMCNA_04470	36950_09150	Pesh_12120	PVAcc_12120	V1_12110	Islm_11790	TX1_11810	3480_04410	PMCNE_00910	PMCNF_09370	PMCNB_09310	SMC1_09150	671_90_12340	Pm70_08600	PMCNG_00920	PMCNC_00950
OG0252	33	33	PMCND_04040	P1062_20870	X73_08620	THA_11470	VTCCBAA264_16280	BUKK_11480	HB03_08610	Faisal_08390	THD_11490	THF_11480	ATCC_43137_16690	HN06_09150	2213_01670	ATTK_08400	Karachi_12120	3213_01660	P1059_09610	PMCNA_04480	36950_09160	Pesh_12130	PVAcc_12130	V1_12120	Islm_11800	TX1_11820	3480_04400	PMCNE_00900	PMCNF_09380	PMCNB_09320	SMC1_09140	671_90_12330	Pm70_08610	PMCNG_00910	PMCNC_00940
OG0253	33	33	PMCND_04050	P1062_20880	X73_08630	THA_11480	VTCCBAA264_16270	BUKK_11490	HB03_08620	Faisal_08400	THD_11500	THF_11490	ATCC_43137_16700	HN06_09160	2213_01680	ATTK_08410	Karachi_12130	3213_01670	P1059_09620	PMCNA_04490	36950_09170	Pesh_12140	PVAcc_12140	V1_12130	Islm_11810	TX1_11830	3480_04390	PMCNE_00890	PMCNF_09390	PMCNB_09330	SMC1_09130	671_90_12320	Pm70_08620	PMCNG_00900	PMCNC_00930
OG0254	33	33	PMCND_04080	P1062_20910	X73_08650	THA_11500	VTCCBAA264_16250	BUKK_11510	HB03_08650	Faisal_08420	THD_11520	THF_11510	ATCC_43137_16730	HN06_09200	2213_01700	ATTK_08430	Karachi_12150	3213_01690	P1059_09650	PMCNA_04520	36950_09200	Pesh_12160	PVAcc_12160	V1_12150	Islm_11830	TX1_11850	3480_04360	PMCNE_00870	PMCNF_09420	PMCNB_09360	SMC1_09110	671_90_12290	Pm70_08660	PMCNG_00880	PMCNC_00900
OG0255	33	33	PMCND_04090	P1062_20920	X73_08660	THA_11510	VTCCBAA264_16240	BUKK_11520	HB03_08660	Faisal_08430	THD_11530	THF_11520	ATCC_43137_16740	HN06_09210	2213_01710	ATTK_08440	Karachi_12160	3213_01700	P1059_09660	PMCNA_04530	36950_09210	Pesh_12170	PVAcc_12170	V1_12160	Islm_11840	TX1_11860	3480_04350	PMCNE_00860	PMCNF_09430	PMCNB_09370	SMC1_09100	671_90_12280	Pm70_08670	PMCNG_00870	PMCNC_00890
OG0256	33	33	PMCND_04100	P1062_20930	X73_08670	THA_11520	VTCCBAA264_16230	BUKK_11530	HB03_08670	Faisal_08440	THD_11540	THF_11530	ATCC_43137_16750	HN06_09220	2213_01720	ATTK_08450	Karachi_12170	3213_01710	P1059_09670	PMCNA_04540	36950_09220	Pesh_12180	PVAcc_12180	V1_12170	Islm_11850	TX1_11870	3480_04340	PMCNE_00850	PMCNF_09440	PMCNB_09380	SMC1_09090	671_90_12270	Pm70_08680	PMCNG_00860	PMCNC_00880
OG0257	33	33	PMCND_04110	P1062_20940	X73_08680	THA_11530	VTCCBAA264_16220	BUKK_11540	HB03_08680	Faisal_08450	THD_11550	THF_11540	ATCC_43137_16760	HN06_09230	2213_01730	ATTK_08460	Karachi_12180	3213_01720	P1059_09680	PMCNA_04550	36950_09230	Pesh_12190	PVAcc_12190	V1_12180	Islm_11860	TX1_11880	3480_04330	PMCNE_00840	PMCNF_09450	PMCNB_09390	SMC1_09080	671_90_12260	Pm70_08690	PMCNG_00850	PMCNC_00870
OG0258	33	33	PMCND_04120	P1062_20950	X73_08690	THA_11540	VTCCBAA264_16210	BUKK_11550	HB03_08690	Faisal_08460	THD_11560	THF_11550	ATCC_43137_16770	HN06_09240	2213_01740	ATTK_08470	Karachi_12190	3213_01730	P1059_09690	PMCNA_04560	36950_09240	Pesh_12200	PVAcc_12200	V1_12190	Islm_11870	TX1_11890	3480_04320	PMCNE_00830	PMCNF_09460	PMCNB_09400	SMC1_09070	671_90_12250	Pm70_08700	PMCNG_00840	PMCNC_00860
OG0259	33	33	PMCND_04130	P1062_20960	X73_08700	THA_11550	VTCCBAA264_16200	BUKK_11560	HB03_08700	Faisal_08470	THD_11570	THF_11560	ATCC_43137_16780	HN06_09250	2213_01750	ATTK_08480	Karachi_12200	3213_01740	P1059_09700	PMCNA_04570	36950_09250	Pesh_12210	PVAcc_12210	V1_12200	Islm_11880	TX1_11900	3480_04310	PMCNE_00820	PMCNF_09470	PMCNB_09410	SMC1_09060	671_90_12240	Pm70_08710	PMCNG_00830	PMCNC_00850
OG0260	33	33	PMCND_04140	P1062_20970	X73_08710	THA_11560	VTCCBAA264_16190	BUKK_11570	HB03_08710	Faisal_08480	THD_11580	THF_11570	ATCC_43137_16790	HN06_09260	2213_01760	ATTK_08490	Karachi_12210	3213_01750	P1059_09710	PMCNA_04580	36950_09260	Pesh_12220	PVAcc_12220	V1_12210	Islm_11890	TX1_11910	3480_04300	PMCNE_00810	PMCNF_09480	PMCNB_09420	SMC1_09050	671_90_12230	Pm70_08720	PMCNG_00820	PMCNC_00840
OG0261	33	33	PMCND_04150	P1062_20980	X73_08720	THA_11570	VTCCBAA264_16180	BUKK_11580	HB03_08720	Faisal_08490	THD_11590	THF_11580	ATCC_43137_16800	HN06_09270	2213_01770	ATTK_08500	Karachi_12220	3213_01760	P1059_09720	PMCNA_04590	36950_09270	Pesh_12230	PVAcc_12230	V1_12220	Islm_11900	TX1_11920	3480_04290	PMCNE_00800	PMCNF_09490	PMCNB_09430	SMC1_09040	671_90_12220	Pm70_08730	PMCNG_00810	PMCNC_00830
OG0262	33	33	PMCND_04160	P1062_20990	X73_08730	THA_11580	VTCCBAA264_16170	BUKK_11590	HB03_08730	Faisal_08500	THD_11600	THF_11590	ATCC_43137_16810	HN06_09280	2213_01780	ATTK_08510	Karachi_12230	3213_01770	P1059_09730	PMCNA_04600	36950_09280	Pesh_12240	PVAcc_12240	V1_12230	Islm_11910	TX1_11930	3480_04280	PMCNE_00790	PMCNF_09500	PMCNB_09440	SMC1_09030	671_90_12210	Pm70_08740	PMCNG_00800	PMCNC_00820
OG0263	33	33	PMCND_04170	P1062_21000	X73_08740	THA_11590	VTCCBAA264_16160	BUKK_11600	HB03_08740	Faisal_08510	THD_11610	THF_11600	ATCC_43137_16820	HN06_09290	2213_01790	ATTK_08520	Karachi_12240	3213_01780	P1059_09740	PMCNA_04610	36950_09290	Pesh_12250	PVAcc_12250	V1_12240	Islm_11920	TX1_11940	3480_04270	PMCNE_00780	PMCNF_09510	PMCNB_09450	SMC1_09020	671_90_12200	Pm70_08750	PMCNG_00790	PMCNC_00810
OG0264	33	33	PMCND_04180	P1062_21010	X73_08750	THA_11600	VTCCBAA264_16150	BUKK_11610	HB03_08750	Faisal_08520	THD_11620	THF_11610	ATCC_43137_16830	HN06_09300	2213_01800	ATTK_08530	Karachi_12250	3213_01790	P1059_09750	PMCNA_04620	36950_09300	Pesh_12260	PVAcc_12260	V1_12250	Islm_11930	TX1_11950	3480_04260	PMCNE_00770	PMCNF_09520	PMCNB_09460	SMC1_09010	671_90_12190	Pm70_08760	PMCNG_00780	PMCNC_00800
OG0265	33	33	PMCND_04250	P1062_21080	X73_08820	THA_11670	VTCCBAA264_16070	BUKK_11680	HB03_08820	Faisal_08590	THD_11690	THF_11680	ATCC_43137_16900	HN06_09380	2213_01870	ATTK_08600	Karachi_12320	3213_01860	P1059_09820	PMCNA_04690	36950_09370	Pesh_12330	PVAcc_12330	V1_12320	Islm_12000	TX1_12020	3480_04190	PMCNE_00700	PMCNF_09590	PMCNB_09530	SMC1_08940	671_90_12120	Pm70_08830	PMCNG_00710	PMCNC_00730
OG0266	33	33	PMCND_04340	P1062_21160	X73_08900	THA_11760	VTCCBAA264_17980	BUKK_11770	HB03_08900	Faisal_08670	THD_11780	THF_11780	ATCC_43137_16980	HN06_09470	2213_01960	ATTK_08690	Karachi_12410	3213_01950	P1059_09910	PMCNA_04770	36950_09450	Pesh_12420	PVAcc_12420	V1_12410	Islm_12090	TX1_12110	3480_04090	PMCNE_00620	PMCNF_09670	PMCNB_09610	SMC1_08850	671_90_12030	Pm70_08930	PMCNG_00620	PMCNC_00640
OG0267	33	33	PMCND_04360	P1062_21180	X73_08920	THA_11780	VTCCBAA264_18010	BUKK_11790	HB03_08920	Faisal_08690	THD_11800	THF_11800	ATCC_43137_17000	HN06_09490	2213_01980	ATTK_08710	Karachi_12430	3213_01970	P1059_09930	PMCNA_04790	36950_09470	Pesh_12440	PVAcc_12440	V1_12430	Islm_12110	TX1_12130	3480_04070	PMCNE_00600	PMCNF_09690	PMCNB_09630	SMC1_08830	671_90_12010	Pm70_08950	PMCNG_00600	PMCNC_00620
OG0268	33	33	PMCND_04370	P1062_21190	X73_08930	THA_11790	VTCCBAA264_18020	BUKK_11800	HB03_08930	Faisal_08700	THD_11810	THF_11810	ATCC_43137_17010	HN06_09500	2213_01990	ATTK_08720	Karachi_12440	3213_01980	P1059_09940	PMCNA_04800	36950_09480	Pesh_12450	PVAcc_12450	V1_12440	Islm_12120	TX1_12140	3480_04060	PMCNE_00590	PMCNF_09700	PMCNB_09640	SMC1_08820	671_90_12000	Pm70_08960	PMCNG_00590	PMCNC_00610
OG0269	33	33	PMCND_04380	P1062_21200	X73_08940	THA_11800	VTCCBAA264_18030	BUKK_11810	HB03_08940	Faisal_08710	THD_11820	THF_11820	ATCC_43137_17020	HN06_09510	2213_02000	ATTK_08730	Karachi_12450	3213_01990	P1059_09950	PMCNA_04810	36950_09490	Pesh_12460	PVAcc_12460	V1_12450	Islm_12130	TX1_12150	3480_04050	PMCNE_00580	PMCNF_09710	PMCNB_09650	SMC1_08810	671_90_11990	Pm70_08970	PMCNG_00580	PMCNC_00600
OG0270	33	33	PMCND_04390	P1062_21210	X73_08950	THA_11810	VTCCBAA264_18040	BUKK_11820	HB03_08950	Faisal_08720	THD_11830	THF_11830	ATCC_43137_17030	HN06_09520	2213_02010	ATTK_08740	Karachi_12460	3213_02000	P1059_09960	PMCNA_04820	36950_09500	Pesh_12470	PVAcc_12470	V1_12460	Islm_12140	TX1_12160	3480_04040	PMCNE_00570	PMCNF_09720	PMCNB_09660	SMC1_08800	671_90_11980	Pm70_08980	PMCNG_00570	PMCNC_00590
OG0271	33	33	PMCND_04410	P1062_21240	X73_08970	THA_11830	VTCCBAA264_18070	BUKK_11840	HB03_08970	Faisal_08740	THD_11850	THF_11850	ATCC_43137_17050	HN06_09540	2213_02030	ATTK_08760	Karachi_12480	3213_02020	P1059_09980	PMCNA_04840	36950_09520	Pesh_12490	PVAcc_12490	V1_12480	Islm_12160	TX1_12180	3480_04020	PMCNE_00550	PMCNF_09740	PMCNB_09680	SMC1_08780	671_90_11960	Pm70_09000	PMCNG_00550	PMCNC_00570
OG0272	33	33	PMCND_04420	P1062_21250	X73_08980	THA_11840	VTCCBAA264_18080	BUKK_11850	HB03_08980	Faisal_08750	THD_11860	THF_11860	ATCC_43137_17060	HN06_09550	2213_02040	ATTK_08770	Karachi_12490	3213_02030	P1059_09990	PMCNA_04850	36950_09530	Pesh_12500	PVAcc_12500	V1_12490	Islm_12170	TX1_12190	3480_04010	PMCNE_00540	PMCNF_09750	PMCNB_09690	SMC1_08770	671_90_11950	Pm70_09010	PMCNG_00540	PMCNC_00560
OG0273	33	33	PMCND_04430	P1062_21260	X73_08990	THA_11850	VTCCBAA264_18090	BUKK_11860	HB03_08990	Faisal_08760	THD_11870	THF_11870	ATCC_43137_17070	HN06_09560	2213_02050	ATTK_08780	Karachi_12500	3213_02040	P1059_10000	PMCNA_04860	36950_09540	Pesh_12510	PVAcc_12510	V1_12500	Islm_12180	TX1_12200	3480_04000	PMCNE_00530	PMCNF_09760	PMCNB_09700	SMC1_08760	671_90_11940	Pm70_09020	PMCNG_00530	PMCNC_00550
OG0274	33	33	PMCND_04440	P1062_21270	X73_09000	THA_11860	VTCCBAA264_18100	BUKK_11870	HB03_09000	Faisal_08770	THD_11880	THF_11880	ATCC_43137_17080	HN06_09570	2213_02060	ATTK_08790	Karachi_12510	3213_02050	P1059_10010	PMCNA_04870	36950_09550	Pesh_12520	PVAcc_12520	V1_12510	Islm_12190	TX1_12210	3480_03990	PMCNE_00520	PMCNF_09770	PMCNB_09710	SMC1_08750	671_90_11930	Pm70_09030	PMCNG_00520	PMCNC_00540
OG0275	33	33	PMCND_04450	P1062_21280	X73_09010	THA_11870	VTCCBAA264_18110	BUKK_11880	HB03_09010	Faisal_08780	THD_11890	THF_11890	ATCC_43137_17090	HN06_09580	2213_02070	ATTK_08800	Karachi_12520	3213_02060	P1059_10020	PMCNA_04880	36950_09560	Pesh_12530	PVAcc_12530	V1_12520	Islm_12200	TX1_12220	3480_03980	PMCNE_00510	PMCNF_09780	PMCNB_09720	SMC1_08740	671_90_11920	Pm70_09040	PMCNG_00510	PMCNC_00530
OG0276	33	33	PMCND_04460	P1062_21290	X73_09020	THA_11880	VTCCBAA264_18120	BUKK_11890	HB03_09020	Faisal_08790	THD_11900	THF_11900	ATCC_43137_17100	HN06_09590	2213_02080	ATTK_08810	Karachi_12530	3213_02070	P1059_10030	PMCNA_04890	36950_09570	Pesh_12540	PVAcc_12540	V1_12530	Islm_12210	TX1_12230	3480_03970	PMCNE_00500	PMCNF_09790	PMCNB_09730	SMC1_08730	671_90_11910	Pm70_09050	PMCNG_00500	PMCNC_00520
OG0277	33	33	PMCND_04470	P1062_21300	X73_09030	THA_11890	VTCCBAA264_18130	BUKK_11900	HB03_09030	Faisal_08800	THD_11910	THF_11910	ATCC_43137_17110	HN06_09600	2213_02090	ATTK_08820	Karachi_12540	3213_02080	P1059_10040	PMCNA_04900	36950_09580	Pesh_12550	PVAcc_12550	V1_12540	Islm_12220	TX1_12240	3480_03960	PMCNE_00490	PMCNF_09800	PMCNB_09740	SMC1_08720	671_90_11900	Pm70_09060	PMCNG_00490	PMCNC_00510
OG0278	33	33	PMCND_04480	P1062_21310	X73_09040	THA_11900	VTCCBAA264_18140	BUKK_11910	HB03_09040	Faisal_08810	THD_11920	THF_11920	ATCC_43137_17120	HN06_09610	2213_02100	ATTK_08830	Karachi_12550	3213_02090	P1059_10050	PMCNA_04910	36950_09590	Pesh_12560	PVAcc_12560	V1_12550	Islm_12230	TX1_12250	3480_03950	PMCNE_00480	PMCNF_09810	PMCNB_09750	SMC1_08710	671_90_11890	Pm70_09070	PMCNG_00480	PMCNC_00500
OG0279	33	33	PMCND_04490	P1062_21320	X73_09050	THA_11910	VTCCBAA264_18150	BUKK_11920	HB03_09050	Faisal_08820	THD_11930	THF_11930	ATCC_43137_17130	HN06_09620	2213_02110	ATTK_08840	Karachi_12560	3213_02100	P1059_10060	PMCNA_04920	36950_09600	Pesh_12570	PVAcc_12570	V1_12560	Islm_12240	TX1_12260	3480_03940	PMCNE_00470	PMCNF_09820	PMCNB_09760	SMC1_08700	671_90_11880	Pm70_09080	PMCNG_00470	PMCNC_00490
OG0280	33	33	PMCND_04500	P1062_21330	X73_09060	THA_11920	VTCCBAA264_18160	BUKK_11930	HB03_09060	Faisal_08830	THD_11940	THF_11940	ATCC_43137_17140	HN06_09630	2213_02120	ATTK_08850	Karachi_12570	3213_02110	P1059_10070	PMCNA_04930	36950_09610	Pesh_12580	PVAcc_12580	V1_12570	Islm_12250	TX1_12270	3480_03930	PMCNE_00460	PMCNF_09830	PMCNB_09770	SMC1_08690	671_90_11870	Pm70_09090	PMCNG_00460	PMCNC_00480
OG0281	33	33	PMCND_04530	P1062_21360	X73_09090	THA_11950	VTCCBAA264_14430	BUKK_11960	HB03_09090	Faisal_08860	THD_11970	THF_11970	ATCC_43137_17170	HN06_09660	2213_02150	ATTK_08880	Karachi_12600	3213_02140	P1059_10100	PMCNA_04960	36950_09640	Pesh_12610	PVAcc_12610	V1_12600	Islm_12280	TX1_12300	3480_03900	PMCNE_00430	PMCNF_09860	PMCNB_09800	SMC1_08660	671_90_11840	Pm70_09120	PMCNG_00430	PMCNC_00450
OG0282	33	33	PMCND_04540	P1062_21370	X73_09100	THA_11960	VTCCBAA264_14420	BUKK_11970	HB03_09100	Faisal_08870	THD_11980	THF_11980	ATCC_43137_17180	HN06_09670	2213_02160	ATTK_08890	Karachi_12610	3213_02150	P1059_10110	PMCNA_04970	36950_09650	Pesh_12620	PVAcc_12620	V1_12610	Islm_12290	TX1_12310	3480_03890	PMCNE_00420	PMCNF_09870	PMCNB_09810	SMC1_08650	671_90_11830	Pm70_09130	PMCNG_00420	PMCNC_00440
OG0283	33	33	PMCND_04550	P1062_21380	X73_09110	THA_11970	VTCCBAA264_14410	BUKK_11980	HB03_09110	Faisal_08880	THD_11990	THF_11990	ATCC_43137_17190	HN06_09680	2213_02170	ATTK_08900	Karachi_12620	3213_02160	P1059_10120	PMCNA_04980	36950_09660	Pesh_12630	PVAcc_12630	V1_12620	Islm_12300	TX1_12320	3480_03880	PMCNE_00410	PMCNF_09880	PMCNB_09820	SMC1_08640	671_90_11820	Pm70_09140	PMCNG_00410	PMCNC_00430
OG0284	33	33	PMCND_04560	P1062_21390	X73_09120	THA_11980	VTCCBAA264_14400	BUKK_11990	HB03_09120	Faisal_08890	THD_12000	THF_12000	ATCC_43137_17200	HN06_09690	2213_02180	ATTK_08910	Karachi_12630	3213_02170	P1059_10130	PMCNA_04990	36950_09670	Pesh_12640	PVAcc_12640	V1_12630	Islm_12310	TX1_12330	3480_03870	PMCNE_00400	PMCNF_09890	PMCNB_09830	SMC1_08630	671_90_11810	Pm70_09150	PMCNG_00400	PMCNC_00420
OG0285	33	33	PMCND_04570	P1062_21400	X73_09130	THA_11990	VTCCBAA264_14390	BUKK_12000	HB03_09130	Faisal_08900	THD_12010	THF_12010	ATCC_43137_17210	HN06_09700	2213_02190	ATTK_08920	Karachi_12640	3213_02180	P1059_10140	PMCNA_05000	36950_09680	Pesh_12650	PVAcc_12650	V1_12640	Islm_12320	TX1_12340	3480_03860	PMCNE_00390	PMCNF_09900	PMCNB_09840	SMC1_08620	671_90_11800	Pm70_09160	PMCNG_00390	PMCNC_00410
OG0286	33	33	PMCND_04580	P1062_21410	X73_09140	THA_12000	VTCCBAA264_14380	BUKK_12010	HB03_09140	Faisal_08910	THD_12020	THF_12020	ATCC_43137_17220	HN06_09710	2213_02200	ATTK_08930	Karachi_12650	3213_02190	P1059_10150	PMCNA_05010	36950_09690	Pesh_12660	PVAcc_12660	V1_12650	Islm_12330	TX1_12350	3480_03850	PMCNE_00380	PMCNF_09910	PMCNB_09850	SMC1_08610	671_90_11790	Pm70_09170	PMCNG_00380	PMCNC_00400
OG0287	33	33	PMCND_04590	P1062_21420	X73_09150	THA_12010	VTCCBAA264_14370	BUKK_12020	HB03_09150	Faisal_08920	THD_12030	THF_12030	ATCC_43137_17230	HN06_09720	2213_02210	ATTK_08940	Karachi_12660	3213_02200	P1059_10160	PMCNA_05020	36950_09700	Pesh_12670	PVAcc_12670	V1_12660	Islm_12340	TX1_12360	3480_03840	PMCNE_00370	PMCNF_09920	PMCNB_09860	SMC1_08600	671_90_11780	Pm70_09180	PMCNG_00370	PMCNC_00390
OG0288	33	33	PMCND_04600	P1062_21430	X73_09160	THA_12020	VTCCBAA264_14360	BUKK_12030	HB03_09160	Faisal_08930	THD_12040	THF_12040	ATCC_43137_17240	HN06_09730	2213_02220	ATTK_08950	Karachi_12670	3213_02210	P1059_10170	PMCNA_05030	36950_09710	Pesh_12680	PVAcc_12680	V1_12670	Islm_12350	TX1_12370	3480_03830	PMCNE_00360	PMCNF_09930	PMCNB_09870	SMC1_08590	671_90_11770	Pm70_09190	PMCNG_00360	PMCNC_00380
OG0289	33	33	PMCND_04610	P1062_21440	X73_09170	THA_12030	VTCCBAA264_14350	BUKK_12040	HB03_09170	Faisal_08940	THD_12050	THF_12050	ATCC_43137_17250	HN06_09740	2213_02230	ATTK_08960	Karachi_12680	3213_02220	P1059_10180	PMCNA_05040	36950_09720	Pesh_12690	PVAcc_12690	V1_12680	Islm_12360	TX1_12380	3480_03820	PMCNE_00350	PMCNF_09940	PMCNB_09880	SMC1_08580	671_90_11760	Pm70_09200	PMCNG_00350	PMCNC_00370
OG0290	33	33	PMCND_04620	P1062_21450	X73_09180	THA_12040	VTCCBAA264_14340	BUKK_12050	HB03_09180	Faisal_08950	THD_12060	THF_12060	ATCC_43137_17260	HN06_09750	2213_02240	ATTK_08970	Karachi_12690	3213_02230	P1059_10190	PMCNA_05050	36950_09730	Pesh_12700	PVAcc_12700	V1_12690	Islm_12370	TX1_12390	3480_03810	PMCNE_00340	PMCNF_09950	PMCNB_09890	SMC1_08570	671_90_11750	Pm70_09210	PMCNG_00340	PMCNC_00360
OG0291	33	33	PMCND_04630	P1062_21460	X73_09190	THA_12050	VTCCBAA264_14330	BUKK_12060	HB03_09190	Faisal_08960	THD_12070	THF_12070	ATCC_43137_17270	HN06_09760	2213_02250	ATTK_08980	Karachi_12700	3213_02240	P1059_10200	PMCNA_05060	36950_09740	Pesh_12710	PVAcc_12710	V1_12700	Islm_12380	TX1_12400	3480_03800	PMCNE_00330	PMCNF_09960	PMCNB_09900	SMC1_08560	671_90_11740	Pm70_09220	PMCNG_00330	PMCNC_00350
OG0292	33	33	PMCND_04640	P1062_21470	X73_09200	THA_12060	VTCCBAA264_14320	BUKK_12070	HB03_09200	Faisal_08970	THD_12080	THF_12080	ATCC_43137_17280	HN06_09770	2213_02260	ATTK_08990	Karachi_12710	3213_02250	P1059_10210	PMCNA_05070	36950_09750	Pesh_12720	PVAcc_12720	V1_12710	Islm_12390	TX1_12410	3480_03790	PMCNE_00320	PMCNF_09970	PMCNB_09910	SMC1_08550	671_90_11730	Pm70_09230	PMCNG_00320	PMCNC_00340
OG0293	33	33	PMCND_04650	P1062_21480	X73_09210	THA_12070	VTCCBAA264_14310	BUKK_12080	HB03_09210	Faisal_08980	THD_12090	THF_12090	ATCC_43137_17290	HN06_09780	2213_02270	ATTK_09000	Karachi_12720	3213_02260	P1059_10220	PMCNA_05080	36950_09760	Pesh_12730	PVAcc_12730	V1_12720	Islm_12400	TX1_12420	3480_03780	PMCNE_00310	PMCNF_09980	PMCNB_09920	SMC1_08540	671_90_11720	Pm70_09240	PMCNG_00310	PMCNC_00330
OG0294	33	33	PMCND_04660	P1062_21490	X73_09220	THA_12080	VTCCBAA264_14300	BUKK_12090	HB03_09220	Faisal_08990	THD_12100	THF_12100	ATCC_43137_17300	HN06_09790	2213_02280	ATTK_09010	Karachi_12730	3213_02270	P1059_10230	PMCNA_05090	36950_09770	Pesh_12740	PVAcc_12740	V1_12730	Islm_12410	TX1_12430	3480_03770	PMCNE_00300	PMCNF_09990	PMCNB_09930	SMC1_08530	671_90_11710	Pm70_09250	PMCNG_00300	PMCNC_00320
OG0295	33	33	PMCND_04670	P1062_21500	X73_09230	THA_12090	VTCCBAA264_14290	BUKK_12100	HB03_09230	Faisal_09000	THD_12110	THF_12110	ATCC_43137_17310	HN06_09800	2213_02290	ATTK_09020	Karachi_12740	3213_02280	P1059_10240	PMCNA_05100	36950_09780	Pesh_12750	PVAcc_12750	V1_12740	Islm_12420	TX1_12440	3480_03760	PMCNE_00290	PMCNF_10000	PMCNB_09940	SMC1_08520	671_90_11700	Pm70_09260	PMCNG_00290	PMCNC_00310
OG0296	33	33	PMCND_04680	P1062_21510	X73_09240	THA_12100	VTCCBAA264_14280	BUKK_12110	HB03_09240	Faisal_09010	THD_12120	THF_12120	ATCC_43137_17320	HN06_09810	2213_02300	ATTK_09030	Karachi_12750	3213_02290	P1059_10250	PMCNA_05110	36950_09790	Pesh_12760	PVAcc_12760	V1_12750	Islm_12430	TX1_12450	3480_03750	PMCNE_00280	PMCNF_10010	PMCNB_09950	SMC1_08510	671_90_11690	Pm70_09270	PMCNG_00280	PMCNC_00300
OG0297	33	33	PMCND_04690	P1062_21520	X73_09250	THA_12110	VTCCBAA264_14270	BUKK_12120	HB03_09250	Faisal_09020	THD_12130	THF_12130	ATCC_43137_17330	HN06_09820	2213_02310	ATTK_09040	Karachi_12760	3213_02300	P1059_10260	PMCNA_05120	36950_09800	Pesh_12770	PVAcc_12770	V1_12760	Islm_12440	TX1_12460	3480_03740	PMCNE_00270	PMCNF_10020	PMCNB_09960	SMC1_08500	671_90_11680	Pm70_09280	PMCNG_00270	PMCNC_00290
OG0298	33	33	PMCND_04700	P1062_21530	X73_09260	THA_12120	VTCCBAA264_14260	BUKK_12130	HB03_09260	Faisal_09030	THD_12140	THF_12140	ATCC_43137_17340	HN06_09830	2213_02320	ATTK_09050	Karachi_12770	3213_02310	P1059_10270	PMCNA_05130	36950_09810	Pesh_12780	PVAcc_12780	V1_12770	Islm_12450	TX1_12470	3480_03730	PMCNE_00260	PMCNF_10030	PMCNB_09970	SMC1_08490	671_90_11670	Pm70_09290	PMCNG_00260	PMCNC_00280
OG0299	33	33	PMCND_04710	P1062_21540	X73_09270	THA_12130	VTCCBAA264_14250	BUKK_12140	HB03_09270	Faisal_09040	THD_12150	THF_12150	ATCC_43137_17350	HN06_09840	2213_02330	ATTK_09060	Karachi_12780	3213_02320	P1059_10280	PMCNA_05140	36950_09820	Pesh_12790	PVAcc_12790	V1_12780	Islm_12460	TX1_12480	3480_03720	PMCNE_00250	PMCNF_10040	PMCNB_09980	SMC1_08480	671_90_11660	Pm70_09300	PMCNG_00250	PMCNC_00270
OG0300	33	33	PMCND_04730	P1062_21560	X73_09290	THA_12150	VTCCBAA264_14230	BUKK_12160	HB03_09290	Faisal_09060	THD_12170	THF_12170	ATCC_43137_17370	HN06_09860	2213_02350	ATTK_09090	Karachi_12800	3213_02340	P1059_10300	PMCNA_05160	36950_09840	Pesh_12810	PVAcc_12810	V1_12800	Islm_12480	TX1_12500	3480_03700	PMCNE_00230	PMCNF_10060	PMCNB_10000	SMC1_08460	671_90_11640	Pm70_09320	PMCNG_00230	PMCNC_00250
OG0301	33	33	PMCND_04740	P1062_21570	X73_09300	THA_12160	VTCCBAA264_14220	BUKK_12170	HB03_09300	Faisal_09070	THD_12180	THF_12180	ATCC_43137_17380	HN06_09870	2213_02360	ATTK_09100	Karachi_12810	3213_02350	P1059_10310	PMCNA_05170	36950_09850	Pesh_12820	PVAcc_12820	V1_12810	Islm_12490	TX1_12510	3480_03690	PMCNE_00220	PMCNF_10070	PMCNB_10010	SMC1_08450	671_90_11630	Pm70_09330	PMCNG_00220	PMCNC_00240
OG0302	33	33	PMCND_04750	P1062_21580	X73_09310	THA_12170	VTCCBAA264_14210	BUKK_12180	HB03_09310	Faisal_09080	THD_12190	THF_12190	ATCC_43137_17390	HN06_09880	2213_02370	ATTK_09110	Karachi_12820	3213_02360	P1059_10320	PMCNA_05180	36950_09860	Pesh_12830	PVAcc_12830	V1_12820	Islm_12500	TX1_12520	3480_03680	PMCNE_00210	PMCNF_10080	PMCNB_10020	SMC1_08440	671_90_11620	Pm70_09340	PMCNG_00210	PMCNC_00230
OG0303	33	33	PMCND_04760	P1062_21590	X73_09320	THA_12180	VTCCBAA264_14200	BUKK_12190	HB03_09320	Faisal_09090	THD_12200	THF_12200	ATCC_43137_17400	HN06_09890	2213_02380	ATTK_09120	Karachi_12830	3213_02370	P1059_10330	PMCNA_05190	36950_09870	Pesh_12840	PVAcc_12840	V1_12830	Islm_12510	TX1_12530	3480_03670	PMCNE_00200	PMCNF_10090	PMCNB_10030	SMC1_08430	671_90_11610	Pm70_09350	PMCNG_00200	PMCNC_00220
OG0304	33	33	PMCND_04770	P1062_21600	X73_09330	THA_12190	VTCCBAA264_14190	BUKK_12200	HB03_09330	Faisal_09100	THD_12210	THF_12210	ATCC_43137_17410	HN06_09900	2213_02390	ATTK_09130	Karachi_12840	3213_02380	P1059_10340	PMCNA_05200	36950_09880	Pesh_12850	PVAcc_12850	V1_12840	Islm_12520	TX1_12540	3480_03660	PMCNE_00190	PMCNF_10100	PMCNB_10040	SMC1_08420	671_90_11600	Pm70_09360	PMCNG_00190	PMCNC_00210
OG0305	33	33	PMCND_04780	P1062_21610	X73_09340	THA_12200	VTCCBAA264_14180	BUKK_12210	HB03_09340	Faisal_09110	THD_12220	THF_12220	ATCC_43137_17420	HN06_09910	2213_02400	ATTK_09140	Karachi_12850	3213_02390	P1059_10350	PMCNA_05210	36950_09890	Pesh_12860	PVAcc_12860	V1_12850	Islm_12530	TX1_12550	3480_03650	PMCNE_00180	PMCNF_10110	PMCNB_10050	SMC1_08410	671_90_11590	Pm70_09370	PMCNG_00180	PMCNC_00200
OG0306	33	33	PMCND_04810	P1062_21630	X73_09370	THA_12230	VTCCBAA264_14150	BUKK_12240	HB03_09360	Faisal_09130	THD_12250	THF_12250	ATCC_43137_17450	HN06_09930	2213_02420	ATTK_09150	Karachi_12880	3213_02420	P1059_10380	PMCNA_05240	36950_09920	Pesh_12890	PVAcc_12890	V1_12880	Islm_12560	TX1_12580	3480_03620	PMCNE_00150	PMCNF_10140	PMCNB_10080	SMC1_08380	671_90_11560	Pm70_09400	PMCNG_00150	PMCNC_00170
OG0307	33	33	PMCND_04820	P1062_21640	X73_09380	THA_12240	VTCCBAA264_14140	BUKK_12250	HB03_09370	Faisal_09140	THD_12260	THF_12260	ATCC_43137_17460	HN06_09940	2213_02430	ATTK_09160	Karachi_12890	3213_02430	P1059_10390	PMCNA_05250	36950_09930	Pesh_12900	PVAcc_12900	V1_12890	Islm_12570	TX1_12590	3480_03610	PMCNE_00140	PMCNF_10150	PMCNB_10090	SMC1_08370	671_90_11550	Pm70_09410	PMCNG_00140	PMCNC_00160
OG0308	33	33	PMCND_04840	P1062_21660	X73_09400	THA_12260	VTCCBAA264_14110	BUKK_12270	HB03_09390	Faisal_09160	THD_12280	THF_12280	ATCC_43137_17480	HN06_09960	2213_02450	ATTK_09180	Karachi_12910	3213_02450	P1059_10410	PMCNA_05270	36950_09950	Pesh_12920	PVAcc_12920	V1_12910	Islm_12590	TX1_12610	3480_03590	PMCNE_00120	PMCNF_10170	PMCNB_10110	SMC1_08350	671_90_11530	Pm70_09430	PMCNG_00120	PMCNC_00140
OG0309	33	33	PMCND_04850	P1062_21670	X73_09410	THA_12270	VTCCBAA264_14100	BUKK_12280	HB03_09400	Faisal_09170	THD_12290	THF_12290	ATCC_43137_17490	HN06_09970	2213_02460	ATTK_09190	Karachi_12920	3213_02460	P1059_10420	PMCNA_05280	36950_09960	Pesh_12930	PVAcc_12930	V1_12920	Islm_12600	TX1_12620	3480_03580	PMCNE_00110	PMCNF_10180	PMCNB_10120	SMC1_08340	671_90_11520	Pm70_09440	PMCNG_00110	PMCNC_00130
OG0310	33	33	PMCND_04870	P1062_21690	X73_09430	THA_12290	VTCCBAA264_14080	BUKK_12300	HB03_09420	Faisal_09190	THD_12310	THF_12310	ATCC_43137_17510	HN06_10000	2213_02480	ATTK_09210	Karachi_12940	3213_02480	P1059_10440	PMCNA_05300	36950_09980	Pesh_12950	PVAcc_12950	V1_12940	Islm_12620	TX1_12640	3480_03560	PMCNE_00090	PMCNF_10200	PMCNB_10140	SMC1_08320	671_90_11500	Pm70_09460	PMCNG_00090	PMCNC_00110
OG0311	33	33	PMCND_04880	P1062_21700	X73_09440	THA_12300	VTCCBAA264_14070	BUKK_12310	HB03_09430	Faisal_09200	THD_12320	THF_12320	ATCC_43137_17520	HN06_10010	2213_02490	ATTK_09220	Karachi_12950	3213_02490	P1059_10450	PMCNA_05310	36950_09990	Pesh_12960	PVAcc_12960	V1_12950	Islm_12630	TX1_12650	3480_03550	PMCNE_00080	PMCNF_10210	PMCNB_10150	SMC1_08310	671_90_11490	Pm70_09470	PMCNG_00080	PMCNC_00100
OG0312	33	33	PMCND_04890	P1062_21710	X73_09450	THA_12310	VTCCBAA264_14060	BUKK_12320	HB03_09440	Faisal_09210	THD_12330	THF_12330	ATCC_43137_17530	HN06_10020	2213_02500	ATTK_09230	Karachi_12960	3213_02500	P1059_10460	PMCNA_05320	36950_10000	Pesh_12970	PVAcc_12970	V1_12960	Islm_12640	TX1_12660	3480_03540	PMCNE_00070	PMCNF_10220	PMCNB_10160	SMC1_08300	671_90_11480	Pm70_09480	PMCNG_00070	PMCNC_00090
OG0313	33	33	PMCND_04900	P1062_21720	X73_09460	THA_12320	VTCCBAA264_14050	BUKK_12330	HB03_09450	Faisal_09220	THD_12340	THF_12340	ATCC_43137_17540	HN06_10030	2213_02510	ATTK_09240	Karachi_12970	3213_02510	P1059_10470	PMCNA_05330	36950_10010	Pesh_12980	PVAcc_12980	V1_12970	Islm_12650	TX1_12670	3480_03530	PMCNE_00060	PMCNF_10230	PMCNB_10170	SMC1_08290	671_90_11470	Pm70_09490	PMCNG_00060	PMCNC_00080
OG0314	33	33	PMCND_04910	P1062_21730	X73_09470	THA_12330	VTCCBAA264_14040	BUKK_12340	HB03_09460	Faisal_09230	THD_12350	THF_12350	ATCC_43137_17550	HN06_10040	2213_02520	ATTK_09250	Karachi_12980	3213_02520	P1059_10480	PMCNA_05340	36950_10020	Pesh_12990	PVAcc_12990	V1_12980	Islm_12660	TX1_12680	3480_03520	PMCNE_00050	PMCNF_10240	PMCNB_10180	SMC1_08280	671_90_11460	Pm70_09500	PMCNG_00050	PMCNC_00070
OG0315	33	33	PMCND_04920	P1062_21740	X73_09480	THA_12340	VTCCBAA264_14030	BUKK_12350	HB03_09470	Faisal_09240	THD_12360	THF_12360	ATCC_43137_17560	HN06_10050	2213_02530	ATTK_09260	Karachi_12990	3213_02530	P1059_10490	PMCNA_05350	36950_10030	Pesh_13000	PVAcc_13000	V1_12990	Islm_12670	TX1_12690	3480_03510	PMCNE_00040	PMCNF_10250	PMCNB_10190	SMC1_08270	671_90_11450	Pm70_09510	PMCNG_00040	PMCNC_00060
OG0316	33	33	PMCND_04930	P1062_21750	X73_09490	THA_12350	VTCCBAA264_14020	BUKK_12360	HB03_09480	Faisal_09250	THD_12370	THF_12370	ATCC_43137_17570	HN06_10060	2213_02540	ATTK_09270	Karachi_13000	3213_02540	P1059_10500	PMCNA_05360	36950_10040	Pesh_13010	PVAcc_13010	V1_13000	Islm_12680	TX1_12700	3480_03500	PMCNE_00030	PMCNF_10260	PMCNB_10200	SMC1_08260	671_90_11440	Pm70_09520	PMCNG_00030	PMCNC_00050
OG0317	33	33	PMCND_04940	P1062_21760	X73_09500	THA_12360	VTCCBAA264_14010	BUKK_12370	HB03_09490	Faisal_09260	THD_12380	THF_12380	ATCC_43137_17580	HN06_10070	2213_02550	ATTK_09280	Karachi_13010	3213_02550	P1059_10510	PMCNA_05370	36950_10050	Pesh_13020	PVAcc_13020	V1_13010	Islm_12690	TX1_12710	3480_03490	PMCNE_00020	PMCNF_10270	PMCNB_10210	SMC1_08250	671_90_11430	Pm70_09530	PMCNG_00020	PMCNC_00040
OG0318	33	33	PMCND_04950	P1062_21770	X73_09510	THA_12370	VTCCBAA264_14000	BUKK_12380	HB03_09500	Faisal_09270	THD_12390	THF_12390	ATCC_43137_17590	HN06_10080	2213_02560	ATTK_09290	Karachi_13020	3213_02560	P1059_10520	PMCNA_05380	36950_10060	Pesh_13030	PVAcc_13030	V1_13020	Islm_12700	TX1_12720	3480_03480	PMCNE_00010	PMCNF_10280	PMCNB_10220	SMC1_08240	671_90_11420	Pm70_09540	PMCNG_00010	PMCNC_00030
OG0319	33	33	PMCND_05030	P1062_21820	X73_09590	THA_12380	VTCCBAA264_10970	BUKK_12390	HB03_02580	Faisal_09280	THD_12400	THF_12400	ATCC_43137_10660	HN06_03320	2213_06360	ATTK_09300	Karachi_13030	3213_06360	P1059_10530	PMCNA_10990	36950_02610	Pesh_13040	PVAcc_13040	V1_13030	Islm_12710	TX1_12730	3480_03430	PMCNE_07450	PMCNF_10360	PMCNB_10300	SMC1_13250	671_90_05370	Pm70_09590	PMCNG_12720	PMCNC_04830
OG0320	33	33	PMCND_05040	P1062_21830	X73_09600	THA_12390	VTCCBAA264_10980	BUKK_12400	HB03_02570	Faisal_09290	THD_12410	THF_12410	ATCC_43137_10650	HN06_03310	2213_06350	ATTK_09310	Karachi_13040	3213_06350	P1059_10540	PMCNA_11000	36950_02600	Pesh_13050	PVAcc_13050	V1_13040	Islm_12720	TX1_12740	3480_03420	PMCNE_07460	PMCNF_10370	PMCNB_10310	SMC1_13240	671_90_05380	Pm70_09600	PMCNG_12730	PMCNC_04840
OG0321	33	33	PMCND_05050	P1062_21840	X73_09610	THA_12400	VTCCBAA264_10990	BUKK_12410	HB03_02560	Faisal_09300	THD_12420	THF_12420	ATCC_43137_10640	HN06_03300	2213_06340	ATTK_09320	Karachi_13050	3213_06340	P1059_10550	PMCNA_11010	36950_02590	Pesh_13060	PVAcc_13060	V1_13050	Islm_12730	TX1_12750	3480_03410	PMCNE_07470	PMCNF_10380	PMCNB_10320	SMC1_13230	671_90_05390	Pm70_09610	PMCNG_12740	PMCNC_04850
OG0322	33	33	PMCND_05060	P1062_21850	X73_09620	THA_12410	VTCCBAA264_11000	BUKK_12420	HB03_02550	Faisal_09310	THD_12430	THF_12430	ATCC_43137_10630	HN06_03290	2213_06330	ATTK_09330	Karachi_13060	3213_06330	P1059_10560	PMCNA_11020	36950_02580	Pesh_13070	PVAcc_13070	V1_13060	Islm_12740	TX1_12760	3480_03400	PMCNE_07480	PMCNF_10390	PMCNB_10330	SMC1_13220	671_90_05400	Pm70_09620	PMCNG_12750	PMCNC_04860
OG0323	33	33	PMCND_05070	P1062_21860	X73_09630	THA_12420	VTCCBAA264_11010	BUKK_12430	HB03_02540	Faisal_09320	THD_12440	THF_12440	ATCC_43137_10620	HN06_03280	2213_06320	ATTK_09340	Karachi_13070	3213_06320	P1059_10570	PMCNA_11030	36950_02570	Pesh_13080	PVAcc_13080	V1_13070	Islm_12750	TX1_12770	3480_03390	PMCNE_07490	PMCNF_10400	PMCNB_10340	SMC1_13210	671_90_05410	Pm70_09630	PMCNG_12760	PMCNC_04870
OG0324	33	33	PMCND_05080	P1062_21870	X73_09640	THA_12430	VTCCBAA264_11020	BUKK_12440	HB03_02530	Faisal_09330	THD_12450	THF_12450	ATCC_43137_10610	HN06_03270	2213_06310	ATTK_09350	Karachi_13080	3213_06310	P1059_10580	PMCNA_11040	36950_02560	Pesh_13090	PVAcc_13090	V1_13080	Islm_12760	TX1_12780	3480_03380	PMCNE_07500	PMCNF_10410	PMCNB_10350	SMC1_13200	671_90_05420	Pm70_09640	PMCNG_12770	PMCNC_04880
OG0325	33	33	PMCND_05090	P1062_21880	X73_09650	THA_12440	VTCCBAA264_11030	BUKK_12450	HB03_02520	Faisal_09340	THD_12460	THF_12460	ATCC_43137_10600	HN06_03260	2213_06300	ATTK_09360	Karachi_13090	3213_06300	P1059_10590	PMCNA_11050	36950_02550	Pesh_13100	PVAcc_13100	V1_13090	Islm_12770	TX1_12790	3480_03370	PMCNE_07510	PMCNF_10420	PMCNB_10360	SMC1_13190	671_90_05430	Pm70_09650	PMCNG_12780	PMCNC_04890
OG0326	33	33	PMCND_05100	P1062_21890	X73_09660	THA_12450	VTCCBAA264_11040	BUKK_12460	HB03_02510	Faisal_09350	THD_12470	THF_12470	ATCC_43137_10590	HN06_03250	2213_06290	ATTK_09370	Karachi_13100	3213_06290	P1059_10600	PMCNA_11060	36950_02540	Pesh_13110	PVAcc_13110	V1_13100	Islm_12780	TX1_12800	3480_03360	PMCNE_07520	PMCNF_10430	PMCNB_10370	SMC1_13180	671_90_05440	Pm70_09660	PMCNG_12790	PMCNC_04900
OG0327	33	33	PMCND_05110	P1062_21900	X73_09670	THA_12460	VTCCBAA264_11050	BUKK_12470	HB03_02500	Faisal_09360	THD_12480	THF_12480	ATCC_43137_10580	HN06_03240	2213_06280	ATTK_09380	Karachi_13110	3213_06280	P1059_10610	PMCNA_11070	36950_02530	Pesh_13120	PVAcc_13120	V1_13110	Islm_12790	TX1_12810	3480_03350	PMCNE_07530	PMCNF_10440	PMCNB_10380	SMC1_13170	671_90_05450	Pm70_09670	PMCNG_12800	PMCNC_04910
OG0328	33	33	PMCND_05140	P1062_21940	X73_09700	THA_12490	VTCCBAA264_11080	BUKK_12500	HB03_02470	Faisal_09390	THD_12510	THF_12510	ATCC_43137_10550	HN06_03210	2213_06250	ATTK_09410	Karachi_13140	3213_06250	P1059_10640	PMCNA_11100	36950_02500	Pesh_13150	PVAcc_13150	V1_13140	Islm_12820	TX1_12840	3480_03320	PMCNE_07560	PMCNF_10470	PMCNB_10410	SMC1_13140	671_90_05480	Pm70_09700	PMCNG_12830	PMCNC_04940
OG0329	33	33	PMCND_05150	P1062_21950	X73_09710	THA_12500	VTCCBAA264_11090	BUKK_12510	HB03_02460	Faisal_09400	THD_12520	THF_12520	ATCC_43137_10540	HN06_03200	2213_06240	ATTK_09420	Karachi_13150	3213_06240	P1059_10650	PMCNA_11110	36950_02490	Pesh_13160	PVAcc_13160	V1_13150	Islm_12830	TX1_12850	3480_03310	PMCNE_07570	PMCNF_10480	PMCNB_10420	SMC1_13130	671_90_05490	Pm70_09710	PMCNG_12840	PMCNC_04950
OG0330	33	33	PMCND_05170	P1062_21970	X73_09730	THA_12520	VTCCBAA264_11110	BUKK_12530	HB03_02440	Faisal_09420	THD_12540	THF_12540	ATCC_43137_10520	HN06_03180	2213_06220	ATTK_09440	Karachi_13170	3213_06220	P1059_10670	PMCNA_11130	36950_02470	Pesh_13180	PVAcc_13180	V1_13170	Islm_12850	TX1_12870	3480_03290	PMCNE_07590	PMCNF_10500	PMCNB_10440	SMC1_13110	671_90_05510	Pm70_09730	PMCNG_12860	PMCNC_04970
OG0331	33	33	PMCND_05180	P1062_21980	X73_09740	THA_12530	VTCCBAA264_11120	BUKK_12540	HB03_02430	Faisal_09430	THD_12550	THF_12550	ATCC_43137_10510	HN06_03170	2213_06210	ATTK_09450	Karachi_13180	3213_06210	P1059_10680	PMCNA_11140	36950_02460	Pesh_13190	PVAcc_13190	V1_13180	Islm_12860	TX1_12880	3480_03280	PMCNE_07600	PMCNF_10510	PMCNB_10450	SMC1_13100	671_90_05520	Pm70_09740	PMCNG_12870	PMCNC_04980
OG0332	33	33	PMCND_05190	P1062_21990	X73_09750	THA_12540	VTCCBAA264_11130	BUKK_12550	HB03_02420	Faisal_09440	THD_12560	THF_12560	ATCC_43137_10500	HN06_03160	2213_06200	ATTK_09460	Karachi_13190	3213_06200	P1059_10690	PMCNA_11150	36950_02450	Pesh_13200	PVAcc_13200	V1_13190	Islm_12870	TX1_12890	3480_03270	PMCNE_07610	PMCNF_10520	PMCNB_10460	SMC1_13090	671_90_05530	Pm70_09750	PMCNG_12880	PMCNC_04990
OG0333	33	33	PMCND_05200	P1062_22000	X73_09760	THA_12550	VTCCBAA264_11140	BUKK_12560	HB03_02410	Faisal_09450	THD_12570	THF_12570	ATCC_43137_10490	HN06_03150	2213_06190	ATTK_09470	Karachi_13200	3213_06190	P1059_10700	PMCNA_11160	36950_02440	Pesh_13210	PVAcc_13210	V1_13200	Islm_12880	TX1_12900	3480_03260	PMCNE_07620	PMCNF_10530	PMCNB_10470	SMC1_13080	671_90_05540	Pm70_09760	PMCNG_12890	PMCNC_05000
OG0334	33	33	PMCND_05210	P1062_22010	X73_09770	THA_12560	VTCCBAA264_11150	BUKK_12570	HB03_02400	Faisal_09460	THD_12580	THF_12580	ATCC_43137_10480	HN06_03140	2213_06180	ATTK_09480	Karachi_13210	3213_06180	P1059_10710	PMCNA_11170	36950_02430	Pesh_13220	PVAcc_13220	V1_13210	Islm_12890	TX1_12910	3480_03250	PMCNE_07630	PMCNF_10540	PMCNB_10480	SMC1_13070	671_90_05550	Pm70_09770	PMCNG_12900	PMCNC_05010
OG0335	33	33	PMCND_05220	P1062_22020	X73_09780	THA_12570	VTCCBAA264_11160	BUKK_12580	HB03_02390	Faisal_09470	THD_12590	THF_12590	ATCC_43137_10470	HN06_03130	2213_06170	ATTK_09490	Karachi_13220	3213_06170	P1059_10720	PMCNA_11180	36950_02420	Pesh_13230	PVAcc_13230	V1_13220	Islm_12900	TX1_12920	3480_03240	PMCNE_07640	PMCNF_10550	PMCNB_10490	SMC1_13060	671_90_05560	Pm70_09780	PMCNG_12910	PMCNC_05020
OG0336	33	33	PMCND_05230	P1062_22030	X73_09790	THA_12580	VTCCBAA264_11170	BUKK_12590	HB03_02380	Faisal_09480	THD_12600	THF_12600	ATCC_43137_10460	HN06_03120	2213_06160	ATTK_09500	Karachi_13230	3213_06160	P1059_10730	PMCNA_11190	36950_02410	Pesh_13240	PVAcc_13240	V1_13230	Islm_12910	TX1_12930	3480_03230	PMCNE_07650	PMCNF_10560	PMCNB_10500	SMC1_13050	671_90_05570	Pm70_09790	PMCNG_12920	PMCNC_05030
OG0337	33	33	PMCND_05240	P1062_22040	X73_09800	THA_12590	VTCCBAA264_11180	BUKK_12600	HB03_02370	Faisal_09490	THD_12610	THF_12610	ATCC_43137_10450	HN06_03110	2213_06150	ATTK_09510	Karachi_13240	3213_06150	P1059_10740	PMCNA_11200	36950_02400	Pesh_13250	PVAcc_13250	V1_13240	Islm_12920	TX1_12940	3480_03220	PMCNE_07660	PMCNF_10570	PMCNB_10510	SMC1_13040	671_90_05580	Pm70_09800	PMCNG_12930	PMCNC_05040
OG0338	33	33	PMCND_05250	P1062_22050	X73_09810	THA_12600	VTCCBAA264_11190	BUKK_12610	HB03_02360	Faisal_09500	THD_12620	THF_12620	ATCC_43137_10440	HN06_03100	2213_06140	ATTK_09520	Karachi_13250	3213_06140	P1059_10750	PMCNA_11210	36950_02390	Pesh_13260	PVAcc_13260	V1_13250	Islm_12930	TX1_12950	3480_03210	PMCNE_07670	PMCNF_10580	PMCNB_10520	SMC1_13030	671_90_05590	Pm70_09810	PMCNG_12940	PMCNC_05050
OG0339	33	33	PMCND_05260	P1062_22060	X73_09820	THA_12610	VTCCBAA264_11200	BUKK_12620	HB03_02350	Faisal_09510	THD_12630	THF_12630	ATCC_43137_10430	HN06_03090	2213_06130	ATTK_09530	Karachi_13260	3213_06130	P1059_10760	PMCNA_11220	36950_02380	Pesh_13270	PVAcc_13270	V1_13260	Islm_12940	TX1_12960	3480_03200	PMCNE_07680	PMCNF_10590	PMCNB_10530	SMC1_13020	671_90_05600	Pm70_09820	PMCNG_12950	PMCNC_05060
OG0340	33	33	PMCND_05270	P1062_22070	X73_09830	THA_12620	VTCCBAA264_11210	BUKK_12630	HB03_02340	Faisal_09520	THD_12640	THF_12640	ATCC_43137_10420	HN06_03080	2213_06120	ATTK_09540	Karachi_13270	3213_06120	P1059_10770	PMCNA_11230	36950_02370	Pesh_13280	PVAcc_13280	V1_13270	Islm_12950	TX1_12970	3480_03180	PMCNE_07690	PMCNF_10600	PMCNB_10540	SMC1_13010	671_90_05610	Pm70_09830	PMCNG_12960	PMCNC_05070
OG0341	33	33	PMCND_05280	P1062_22080	X73_09840	THA_12630	VTCCBAA264_11220	BUKK_12640	HB03_02330	Faisal_09530	THD_12650	THF_12650	ATCC_43137_10410	HN06_03070	2213_06110	ATTK_09550	Karachi_13280	3213_06110	P1059_10780	PMCNA_11240	36950_02360	Pesh_13290	PVAcc_13290	V1_13280	Islm_12960	TX1_12980	3480_03170	PMCNE_07700	PMCNF_10610	PMCNB_10550	SMC1_13000	671_90_05620	Pm70_09840	PMCNG_12970	PMCNC_05080
OG0342	33	33	PMCND_05310	P1062_22110	X73_09870	THA_12660	VTCCBAA264_11250	BUKK_12670	HB03_02300	Faisal_09560	THD_12680	THF_12680	ATCC_43137_10380	HN06_03040	2213_06080	ATTK_09580	Karachi_13310	3213_06080	P1059_10810	PMCNA_11270	36950_02330	Pesh_13320	PVAcc_13320	V1_13310	Islm_12990	TX1_13010	3480_03140	PMCNE_07730	PMCNF_10640	PMCNB_10580	SMC1_12970	671_90_05650	Pm70_09870	PMCNG_13000	PMCNC_05110
OG0343	33	33	PMCND_05320	P1062_22120	X73_09880	THA_12670	VTCCBAA264_11260	BUKK_12680	HB03_02290	Faisal_09570	THD_12690	THF_12690	ATCC_43137_10370	HN06_03030	2213_06070	ATTK_09590	Karachi_13320	3213_06070	P1059_10820	PMCNA_11280	36950_02320	Pesh_13330	PVAcc_13330	V1_13320	Islm_13000	TX1_13020	3480_03130	PMCNE_07740	PMCNF_10650	PMCNB_10590	SMC1_12960	671_90_05660	Pm70_09880	PMCNG_13010	PMCNC_05120
OG0344	33	33	PMCND_05330	P1062_22130	X73_09890	THA_12680	VTCCBAA264_11270	BUKK_12690	HB03_02280	Faisal_09580	THD_12700	THF_12700	ATCC_43137_10360	HN06_03020	2213_06060	ATTK_09600	Karachi_13330	3213_06060	P1059_10830	PMCNA_11290	36950_02310	Pesh_13340	PVAcc_13340	V1_13330	Islm_13010	TX1_13030	3480_03120	PMCNE_07750	PMCNF_10660	PMCNB_10600	SMC1_12950	671_90_05670	Pm70_09890	PMCNG_13020	PMCNC_05130
OG0345	33	33	PMCND_05340	P1062_22140	X73_09900	THA_12690	VTCCBAA264_11280	BUKK_12700	HB03_02270	Faisal_09590	THD_12710	THF_12710	ATCC_43137_10350	HN06_03010	2213_06050	ATTK_09610	Karachi_13340	3213_06050	P1059_10840	PMCNA_11300	36950_02300	Pesh_13350	PVAcc_13350	V1_13340	Islm_13020	TX1_13040	3480_03110	PMCNE_07760	PMCNF_10670	PMCNB_10610	SMC1_12940	671_90_05680	Pm70_09900	PMCNG_13030	PMCNC_05140
OG0346	33	33	PMCND_05350	P1062_22150	X73_09910	THA_12700	VTCCBAA264_11290	BUKK_12710	HB03_02260	Faisal_09600	THD_12720	THF_12720	ATCC_43137_10340	HN06_03000	2213_06040	ATTK_09620	Karachi_13350	3213_06040	P1059_10850	PMCNA_11310	36950_02290	Pesh_13360	PVAcc_13360	V1_13350	Islm_13030	TX1_13050	3480_03100	PMCNE_07770	PMCNF_10680	PMCNB_10620	SMC1_12930	671_90_05690	Pm70_09910	PMCNG_13040	PMCNC_05150
OG0347	33	33	PMCND_05360	P1062_22160	X73_09920	THA_12710	VTCCBAA264_11300	BUKK_12720	HB03_02250	Faisal_09610	THD_12730	THF_12730	ATCC_43137_10330	HN06_02990	2213_06030	ATTK_09630	Karachi_13360	3213_06030	P1059_10860	PMCNA_11320	36950_02280	Pesh_13370	PVAcc_13370	V1_13360	Islm_13040	TX1_13060	3480_03090	PMCNE_07780	PMCNF_10690	PMCNB_10630	SMC1_12920	671_90_05700	Pm70_09920	PMCNG_13050	PMCNC_05160
OG0348	33	33	PMCND_05370	P1062_22170	X73_09930	THA_12720	VTCCBAA264_11310	BUKK_12730	HB03_02240	Faisal_09620	THD_12740	THF_12740	ATCC_43137_10320	HN06_02980	2213_06020	ATTK_09640	Karachi_13370	3213_06020	P1059_10870	PMCNA_11330	36950_02270	Pesh_13380	PVAcc_13380	V1_13370	Islm_13050	TX1_13070	3480_03080	PMCNE_07790	PMCNF_10700	PMCNB_10640	SMC1_12910	671_90_05710	Pm70_09930	PMCNG_13060	PMCNC_05170
OG0349	33	33	PMCND_05390	P1062_22190	X73_09950	THA_12740	VTCCBAA264_11330	BUKK_12750	HB03_02220	Faisal_09640	THD_12760	THF_12760	ATCC_43137_10300	HN06_02960	2213_06000	ATTK_09660	Karachi_13390	3213_06000	P1059_10890	PMCNA_11350	36950_02250	Pesh_13400	PVAcc_13400	V1_13390	Islm_13070	TX1_13090	3480_02940	PMCNE_07810	PMCNF_10720	PMCNB_10660	SMC1_12890	671_90_05850	Pm70_09950	PMCNG_13080	PMCNC_05190
OG0350	33	33	PMCND_05400	P1062_22200	X73_09960	THA_12750	VTCCBAA264_11340	BUKK_12760	HB03_02210	Faisal_09650	THD_12770	THF_12770	ATCC_43137_10290	HN06_02950	2213_05990	ATTK_09670	Karachi_13400	3213_05990	P1059_10900	PMCNA_11360	36950_02240	Pesh_13410	PVAcc_13410	V1_13400	Islm_13080	TX1_13100	3480_02930	PMCNE_07820	PMCNF_10730	PMCNB_10670	SMC1_12880	671_90_05860	Pm70_09960	PMCNG_13090	PMCNC_05200
OG0351	33	33	PMCND_05410	P1062_22210	X73_09970	THA_12760	VTCCBAA264_11350	BUKK_12770	HB03_02200	Faisal_09660	THD_12780	THF_12780	ATCC_43137_10280	HN06_02940	2213_05980	ATTK_09680	Karachi_13410	3213_05980	P1059_10910	PMCNA_11370	36950_02230	Pesh_13420	PVAcc_13420	V1_13410	Islm_13090	TX1_13110	3480_02920	PMCNE_07830	PMCNF_10740	PMCNB_10680	SMC1_12870	671_90_05870	Pm70_09970	PMCNG_13100	PMCNC_05210
OG0352	33	33	PMCND_05420	P1062_22220	X73_09980	THA_12770	VTCCBAA264_11360	BUKK_12780	HB03_02190	Faisal_09670	THD_12790	THF_12790	ATCC_43137_10270	HN06_02930	2213_05970	ATTK_09690	Karachi_13420	3213_05970	P1059_10920	PMCNA_11380	36950_02220	Pesh_13430	PVAcc_13430	V1_13420	Islm_13100	TX1_13120	3480_02910	PMCNE_07840	PMCNF_10750	PMCNB_10690	SMC1_12860	671_90_05880	Pm70_09980	PMCNG_13110	PMCNC_05220
OG0353	33	33	PMCND_05450	P1062_22250	X73_10010	THA_12800	VTCCBAA264_11390	BUKK_12810	HB03_02160	Faisal_09700	THD_12820	THF_12820	ATCC_43137_10240	HN06_02890	2213_05940	ATTK_09720	Karachi_13450	3213_05940	P1059_10950	PMCNA_11410	36950_02160	Pesh_13460	PVAcc_13460	V1_13450	Islm_13130	TX1_13150	3480_02880	PMCNE_07870	PMCNF_10780	PMCNB_10720	SMC1_12830	671_90_05910	Pm70_10010	PMCNG_13140	PMCNC_05250
OG0354	33	33	PMCND_05460	P1062_22260	X73_10020	THA_12810	VTCCBAA264_11400	BUKK_12820	HB03_02150	Faisal_09710	THD_12830	THF_12830	ATCC_43137_10230	HN06_02880	2213_05930	ATTK_09730	Karachi_13460	3213_05930	P1059_10960	PMCNA_11420	36950_02150	Pesh_13470	PVAcc_13470	V1_13460	Islm_13140	TX1_13160	3480_02870	PMCNE_07880	PMCNF_10790	PMCNB_10730	SMC1_12820	671_90_05920	Pm70_10020	PMCNG_13150	PMCNC_05260
OG0355	33	33	PMCND_05470	P1062_22270	X73_10030	THA_12820	VTCCBAA264_11410	BUKK_12830	HB03_02140	Faisal_09720	THD_12840	THF_12840	ATCC_43137_10220	HN06_02870	2213_05920	ATTK_09740	Karachi_13470	3213_05920	P1059_10970	PMCNA_11430	36950_02140	Pesh_13480	PVAcc_13480	V1_13470	Islm_13150	TX1_13170	3480_02860	PMCNE_07890	PMCNF_10800	PMCNB_10740	SMC1_12810	671_90_05930	Pm70_10030	PMCNG_13160	PMCNC_05270
OG0356	33	33	PMCND_05480	P1062_22280	X73_10040	THA_12830	VTCCBAA264_11420	BUKK_12840	HB03_02130	Faisal_09730	THD_12850	THF_12850	ATCC_43137_10210	HN06_02860	2213_05910	ATTK_09750	Karachi_13480	3213_05910	P1059_10980	PMCNA_11440	36950_02130	Pesh_13490	PVAcc_13490	V1_13480	Islm_13160	TX1_13180	3480_02850	PMCNE_07900	PMCNF_10810	PMCNB_10750	SMC1_12800	671_90_05940	Pm70_10040	PMCNG_13170	PMCNC_05280
OG0357	33	33	PMCND_05490	P1062_22290	X73_10050	THA_12840	VTCCBAA264_11430	BUKK_12850	HB03_02120	Faisal_09740	THD_12860	THF_12860	ATCC_43137_10200	HN06_02850	2213_05900	ATTK_09760	Karachi_13490	3213_05900	P1059_10990	PMCNA_11450	36950_02120	Pesh_13500	PVAcc_13500	V1_13490	Islm_13170	TX1_13190	3480_02840	PMCNE_07910	PMCNF_10820	PMCNB_10760	SMC1_12790	671_90_05950	Pm70_10050	PMCNG_13180	PMCNC_05290
OG0358	33	33	PMCND_05500	P1062_22300	X73_10060	THA_12850	VTCCBAA264_11440	BUKK_12860	HB03_02110	Faisal_09750	THD_12870	THF_12870	ATCC_43137_10190	HN06_02840	2213_05890	ATTK_09770	Karachi_13500	3213_05890	P1059_11000	PMCNA_11460	36950_02110	Pesh_13510	PVAcc_13510	V1_13500	Islm_13180	TX1_13200	3480_02830	PMCNE_07920	PMCNF_10830	PMCNB_10770	SMC1_12780	671_90_05960	Pm70_10060	PMCNG_13190	PMCNC_05300
OG0359	33	33	PMCND_05510	P1062_22310	X73_10070	THA_12860	VTCCBAA264_11450	BUKK_12870	HB03_02100	Faisal_09760	THD_12880	THF_12880	ATCC_43137_10180	HN06_02830	2213_05880	ATTK_09780	Karachi_13510	3213_05880	P1059_11010	PMCNA_11470	36950_02100	Pesh_13520	PVAcc_13520	V1_13510	Islm_13190	TX1_13210	3480_02820	PMCNE_07930	PMCNF_10840	PMCNB_10780	SMC1_12770	671_90_05970	Pm70_10070	PMCNG_13200	PMCNC_05310
OG0360	33	33	PMCND_05520	P1062_22320	X73_10080	THA_12870	VTCCBAA264_11460	BUKK_12880	HB03_02090	Faisal_09770	THD_12890	THF_12890	ATCC_43137_10170	HN06_02820	2213_05870	ATTK_09790	Karachi_13520	3213_05870	P1059_11020	PMCNA_11480	36950_02090	Pesh_13530	PVAcc_13530	V1_13520	Islm_13200	TX1_13220	3480_02810	PMCNE_07940	PMCNF_10850	PMCNB_10790	SMC1_12760	671_90_05980	Pm70_10080	PMCNG_13210	PMCNC_05320
OG0361	33	33	PMCND_05540	P1062_22340	X73_10100	THA_12890	VTCCBAA264_11480	BUKK_12900	HB03_02070	Faisal_09790	THD_12910	THF_12910	ATCC_43137_10150	HN06_02800	2213_05850	ATTK_09810	Karachi_13540	3213_05850	P1059_11040	PMCNA_11500	36950_02070	Pesh_13550	PVAcc_13550	V1_13540	Islm_13220	TX1_13240	3480_02790	PMCNE_07960	PMCNF_10870	PMCNB_10810	SMC1_12740	671_90_06000	Pm70_10100	PMCNG_13230	PMCNC_05340
OG0362	33	33	PMCND_05550	P1062_22350	X73_10110	THA_12900	VTCCBAA264_11490	BUKK_12910	HB03_02060	Faisal_09800	THD_12920	THF_12920	ATCC_43137_10140	HN06_02790	2213_05840	ATTK_09820	Karachi_13550	3213_05840	P1059_11050	PMCNA_11510	36950_02060	Pesh_13560	PVAcc_13560	V1_13550	Islm_13230	TX1_13250	3480_02780	PMCNE_07970	PMCNF_10880	PMCNB_10820	SMC1_12730	671_90_06010	Pm70_10110	PMCNG_13240	PMCNC_05350
OG0363	33	33	PMCND_05620	P1062_22380	X73_10150	THA_12940	VTCCBAA264_11530	BUKK_12950	HB03_02020	Faisal_09840	THD_12960	THF_12960	ATCC_43137_10100	HN06_02760	2213_05800	ATTK_09850	Karachi_13590	3213_05800	P1059_11090	PMCNA_11560	36950_02030	Pesh_13600	PVAcc_13600	V1_13590	Islm_13270	TX1_13290	3480_02750	PMCNE_08000	PMCNF_10910	PMCNB_10870	SMC1_12690	671_90_06040	Pm70_10150	PMCNG_13310	PMCNC_05400
OG0364	33	33	PMCND_05630	P1062_22390	X73_10160	THA_12950	VTCCBAA264_11540	BUKK_12960	HB03_02010	Faisal_09850	THD_12970	THF_12970	ATCC_43137_10090	HN06_02750	2213_05790	ATTK_09860	Karachi_13600	3213_05790	P1059_11100	PMCNA_11570	36950_02020	Pesh_13610	PVAcc_13610	V1_13600	Islm_13280	TX1_13300	3480_02740	PMCNE_08010	PMCNF_10920	PMCNB_10880	SMC1_12680	671_90_06050	Pm70_10160	PMCNG_13320	PMCNC_05410
OG0365	33	33	PMCND_05650	P1062_22410	X73_10180	THA_12970	VTCCBAA264_11560	BUKK_12980	HB03_01990	Faisal_09870	THD_12990	THF_12990	ATCC_43137_10070	HN06_02730	2213_05770	ATTK_09880	Karachi_13620	3213_05770	P1059_11120	PMCNA_11590	36950_02000	Pesh_13630	PVAcc_13630	V1_13620	Islm_13300	TX1_13320	3480_02720	PMCNE_08030	PMCNF_10940	PMCNB_10900	SMC1_12660	671_90_06070	Pm70_10180	PMCNG_13340	PMCNC_05430
OG0366	33	33	PMCND_05660	P1062_22420	X73_10190	THA_12980	VTCCBAA264_11570	BUKK_12990	HB03_01980	Faisal_09880	THD_13000	THF_13000	ATCC_43137_10060	HN06_02720	2213_05760	ATTK_09890	Karachi_13630	3213_05760	P1059_11130	PMCNA_11600	36950_01990	Pesh_13640	PVAcc_13640	V1_13630	Islm_13310	TX1_13330	3480_02710	PMCNE_08040	PMCNF_10950	PMCNB_10910	SMC1_12650	671_90_06080	Pm70_10190	PMCNG_13350	PMCNC_05440
OG0367	33	33	PMCND_05670	P1062_22430	X73_10200	THA_12990	VTCCBAA264_11580	BUKK_13000	HB03_01970	Faisal_09890	THD_13010	THF_13010	ATCC_43137_10050	HN06_02710	2213_05750	ATTK_09900	Karachi_13640	3213_05750	P1059_11140	PMCNA_11610	36950_01980	Pesh_13650	PVAcc_13650	V1_13640	Islm_13320	TX1_13340	3480_02700	PMCNE_08050	PMCNF_10960	PMCNB_10920	SMC1_12640	671_90_06090	Pm70_10200	PMCNG_13360	PMCNC_05450
OG0368	33	33	PMCND_05690	P1062_22450	X73_10220	THA_13010	VTCCBAA264_11590	BUKK_13020	HB03_01950	Faisal_09910	THD_13030	THF_13030	ATCC_43137_10030	HN06_02690	2213_05730	ATTK_09920	Karachi_13660	3213_05730	P1059_11160	PMCNA_11630	36950_01960	Pesh_13670	PVAcc_13670	V1_13660	Islm_13340	TX1_13360	3480_02680	PMCNE_08070	PMCNF_10980	PMCNB_10940	SMC1_12620	671_90_06110	Pm70_10220	PMCNG_13380	PMCNC_05470
OG0369	33	33	PMCND_05700	P1062_22460	X73_10230	THA_13020	VTCCBAA264_11600	BUKK_13030	HB03_01940	Faisal_09920	THD_13040	THF_13040	ATCC_43137_10020	HN06_02680	2213_05720	ATTK_09930	Karachi_13670	3213_05720	P1059_11170	PMCNA_11640	36950_01950	Pesh_13680	PVAcc_13680	V1_13670	Islm_13350	TX1_13370	3480_02670	PMCNE_08080	PMCNF_10990	PMCNB_10950	SMC1_12610	671_90_06120	Pm70_10230	PMCNG_13390	PMCNC_05480
OG0370	33	33	PMCND_05710	P1062_22470	X73_10240	THA_13030	VTCCBAA264_11610	BUKK_13040	HB03_01930	Faisal_09930	THD_13050	THF_13050	ATCC_43137_10010	HN06_02670	2213_05710	ATTK_09940	Karachi_13680	3213_05710	P1059_11180	PMCNA_11650	36950_01940	Pesh_13690	PVAcc_13690	V1_13680	Islm_13360	TX1_13380	3480_02660	PMCNE_08090	PMCNF_11000	PMCNB_10960	SMC1_12600	671_90_06130	Pm70_10240	PMCNG_13400	PMCNC_05490
OG0371	33	33	PMCND_05720	P1062_22480	X73_10250	THA_13040	VTCCBAA264_11620	BUKK_13050	HB03_01920	Faisal_09940	THD_13060	THF_13060	ATCC_43137_10000	HN06_02660	2213_05700	ATTK_09950	Karachi_13690	3213_05700	P1059_11190	PMCNA_11660	36950_01930	Pesh_13700	PVAcc_13700	V1_13690	Islm_13370	TX1_13390	3480_02650	PMCNE_08100	PMCNF_11010	PMCNB_10970	SMC1_12590	671_90_06140	Pm70_10250	PMCNG_13410	PMCNC_05500
OG0372	33	33	PMCND_05730	P1062_22490	X73_10260	THA_13050	VTCCBAA264_18380	BUKK_13060	HB03_01910	Faisal_09950	THD_13070	THF_13070	ATCC_43137_09990	HN06_02650	2213_05690	ATTK_09960	Karachi_13700	3213_05690	P1059_11200	PMCNA_11670	36950_01920	Pesh_13710	PVAcc_13710	V1_13700	Islm_13380	TX1_13400	3480_02640	PMCNE_08110	PMCNF_11020	PMCNB_10980	SMC1_12580	671_90_06150	Pm70_10260	PMCNG_13420	PMCNC_05510
OG0373	33	33	PMCND_05740	P1062_22500	X73_10270	THA_13060	VTCCBAA264_18390	BUKK_13070	HB03_01900	Faisal_09960	THD_13080	THF_13080	ATCC_43137_09980	HN06_02640	2213_05680	ATTK_09970	Karachi_13710	3213_05680	P1059_11210	PMCNA_11680	36950_01910	Pesh_13720	PVAcc_13720	V1_13710	Islm_13390	TX1_13410	3480_02630	PMCNE_08120	PMCNF_11030	PMCNB_10990	SMC1_12570	671_90_06160	Pm70_10270	PMCNG_13430	PMCNC_05520
OG0374	33	33	PMCND_05750	P1062_22510	X73_10280	THA_13070	VTCCBAA264_18400	BUKK_13080	HB03_01890	Faisal_09970	THD_13090	THF_13090	ATCC_43137_09970	HN06_02630	2213_05670	ATTK_09980	Karachi_13720	3213_05670	P1059_11220	PMCNA_11690	36950_01900	Pesh_13730	PVAcc_13730	V1_13720	Islm_13400	TX1_13420	3480_02620	PMCNE_08130	PMCNF_11040	PMCNB_11000	SMC1_12560	671_90_06170	Pm70_10280	PMCNG_13440	PMCNC_05530
OG0375	33	33	PMCND_05760	P1062_22520	X73_10290	THA_13080	VTCCBAA264_18410	BUKK_13090	HB03_01880	Faisal_09980	THD_13100	THF_13100	ATCC_43137_09960	HN06_02620	2213_05660	ATTK_09990	Karachi_13730	3213_05660	P1059_11230	PMCNA_11700	36950_01890	Pesh_13740	PVAcc_13740	V1_13730	Islm_13410	TX1_13430	3480_02610	PMCNE_08140	PMCNF_11050	PMCNB_11010	SMC1_12550	671_90_06180	Pm70_10290	PMCNG_13450	PMCNC_05540
OG0376	33	33	PMCND_05770	P1062_22530	X73_10300	THA_13090	VTCCBAA264_18420	BUKK_13100	HB03_01870	Faisal_09990	THD_13110	THF_13110	ATCC_43137_09950	HN06_02610	2213_05650	ATTK_10000	Karachi_13740	3213_05650	P1059_11240	PMCNA_11710	36950_01880	Pesh_13750	PVAcc_13750	V1_13740	Islm_13420	TX1_13440	3480_02600	PMCNE_08150	PMCNF_11060	PMCNB_11020	SMC1_12540	671_90_06190	Pm70_10300	PMCNG_13460	PMCNC_05550
OG0377	33	33	PMCND_05780	P1062_22540	X73_10310	THA_13100	VTCCBAA264_18430	BUKK_13110	HB03_01860	Faisal_10000	THD_13120	THF_13120	ATCC_43137_09940	HN06_02600	2213_05640	ATTK_10010	Karachi_13750	3213_05640	P1059_11250	PMCNA_11720	36950_01870	Pesh_13760	PVAcc_13760	V1_13750	Islm_13430	TX1_13450	3480_02590	PMCNE_08160	PMCNF_11070	PMCNB_11030	SMC1_12530	671_90_06200	Pm70_10310	PMCNG_13470	PMCNC_05560
OG0378	33	33	PMCND_05800	P1062_22560	X73_10330	THA_13130	VTCCBAA264_18450	BUKK_13130	HB03_01840	Faisal_10020	THD_13140	THF_13140	ATCC_43137_09920	HN06_02580	2213_05620	ATTK_10030	Karachi_13770	3213_05620	P1059_11270	PMCNA_11740	36950_01850	Pesh_13780	PVAcc_13780	V1_13770	Islm_13450	TX1_13470	3480_02570	PMCNE_08180	PMCNF_11090	PMCNB_11050	SMC1_12510	671_90_06220	Pm70_10330	PMCNG_13490	PMCNC_05580
OG0379	33	33	PMCND_05810	P1062_22570	X73_10340	THA_13140	VTCCBAA264_18460	BUKK_13140	HB03_01830	Faisal_10030	THD_13150	THF_13150	ATCC_43137_09910	HN06_02570	2213_05610	ATTK_10040	Karachi_13780	3213_05610	P1059_11280	PMCNA_11750	36950_01840	Pesh_13790	PVAcc_13790	V1_13780	Islm_13460	TX1_13480	3480_02560	PMCNE_08190	PMCNF_11100	PMCNB_11060	SMC1_12500	671_90_06230	Pm70_10340	PMCNG_13500	PMCNC_05590
OG0380	33	33	PMCND_05820	P1062_22580	X73_10350	THA_13150	VTCCBAA264_18470	BUKK_13150	HB03_01820	Faisal_10040	THD_13160	THF_13160	ATCC_43137_09900	HN06_02560	2213_05600	ATTK_10050	Karachi_13790	3213_05600	P1059_11290	PMCNA_11760	36950_01830	Pesh_13800	PVAcc_13800	V1_13790	Islm_13470	TX1_13490	3480_02550	PMCNE_08200	PMCNF_11110	PMCNB_11070	SMC1_12490	671_90_06240	Pm70_10350	PMCNG_13510	PMCNC_05600
OG0381	33	33	PMCND_05830	P1062_22590	X73_10360	THA_13160	VTCCBAA264_18480	BUKK_13160	HB03_01810	Faisal_10050	THD_13170	THF_13170	ATCC_43137_09890	HN06_02550	2213_05590	ATTK_10060	Karachi_13800	3213_05590	P1059_11300	PMCNA_11770	36950_01820	Pesh_13810	PVAcc_13810	V1_13800	Islm_13480	TX1_13500	3480_02540	PMCNE_08210	PMCNF_11120	PMCNB_11080	SMC1_12480	671_90_06250	Pm70_10360	PMCNG_13520	PMCNC_05610
OG0382	33	33	PMCND_05840	P1062_22600	X73_10370	THA_13170	VTCCBAA264_18490	BUKK_13170	HB03_01800	Faisal_10060	THD_13180	THF_13180	ATCC_43137_09880	HN06_02540	2213_05580	ATTK_10070	Karachi_13810	3213_05580	P1059_11310	PMCNA_11780	36950_01810	Pesh_13820	PVAcc_13820	V1_13810	Islm_13490	TX1_13510	3480_02530	PMCNE_08220	PMCNF_11130	PMCNB_11090	SMC1_12470	671_90_06260	Pm70_10370	PMCNG_13530	PMCNC_05620
OG0383	33	33	PMCND_05850	P1062_22610	X73_10380	THA_13180	VTCCBAA264_18500	BUKK_13180	HB03_01790	Faisal_10070	THD_13190	THF_13190	ATCC_43137_09870	HN06_02530	2213_05570	ATTK_10080	Karachi_13820	3213_05570	P1059_11320	PMCNA_11790	36950_01800	Pesh_13830	PVAcc_13830	V1_13820	Islm_13500	TX1_13520	3480_02520	PMCNE_08230	PMCNF_11140	PMCNB_11100	SMC1_12460	671_90_06270	Pm70_10380	PMCNG_13540	PMCNC_05630
OG0384	33	33	PMCND_05860	P1062_22620	X73_10390	THA_13190	VTCCBAA264_18510	BUKK_13190	HB03_01780	Faisal_10080	THD_13200	THF_13200	ATCC_43137_09860	HN06_02520	2213_05560	ATTK_10090	Karachi_13830	3213_05560	P1059_11330	PMCNA_11800	36950_01790	Pesh_13840	PVAcc_13840	V1_13830	Islm_13510	TX1_13530	3480_02510	PMCNE_08240	PMCNF_11150	PMCNB_11110	SMC1_12450	671_90_06280	Pm70_10390	PMCNG_13550	PMCNC_05640
OG0385	33	33	PMCND_05880	P1062_22640	X73_10410	THA_13210	VTCCBAA264_18530	BUKK_13210	HB03_01760	Faisal_10100	THD_13220	THF_13220	ATCC_43137_09840	HN06_02500	2213_05540	ATTK_10110	Karachi_13850	3213_05540	P1059_11350	PMCNA_11820	36950_01770	Pesh_13860	PVAcc_13860	V1_13850	Islm_13530	TX1_13550	3480_02490	PMCNE_08260	PMCNF_11170	PMCNB_11130	SMC1_12430	671_90_06300	Pm70_10410	PMCNG_13570	PMCNC_05660
OG0386	33	33	PMCND_05900	P1062_22660	X73_10430	THA_13230	VTCCBAA264_18550	BUKK_13230	HB03_01740	Faisal_10120	THD_13240	THF_13240	ATCC_43137_09820	HN06_02480	2213_05520	ATTK_10130	Karachi_13870	3213_05520	P1059_11370	PMCNA_11840	36950_01750	Pesh_13880	PVAcc_13880	V1_13870	Islm_13550	TX1_13570	3480_02470	PMCNE_08280	PMCNF_11190	PMCNB_11150	SMC1_12410	671_90_06320	Pm70_10430	PMCNG_13590	PMCNC_05680
OG0387	33	33	PMCND_05910	P1062_22670	X73_10440	THA_13240	VTCCBAA264_18560	BUKK_13240	HB03_01730	Faisal_10130	THD_13250	THF_13250	ATCC_43137_09810	HN06_02470	2213_05510	ATTK_10140	Karachi_13880	3213_05510	P1059_11380	PMCNA_11850	36950_01740	Pesh_13890	PVAcc_13890	V1_13880	Islm_13560	TX1_13580	3480_02460	PMCNE_08290	PMCNF_11200	PMCNB_11160	SMC1_12400	671_90_06330	Pm70_10440	PMCNG_13600	PMCNC_05690
OG0388	33	33	PMCND_05930	P1062_22700	X73_10460	THA_13260	VTCCBAA264_21500	BUKK_13260	HB03_01700	Faisal_10150	THD_13270	THF_13270	ATCC_43137_09780	HN06_02450	2213_05490	ATTK_10160	Karachi_13900	3213_05490	P1059_11410	PMCNA_11870	36950_01710	Pesh_13910	PVAcc_13910	V1_13900	Islm_13580	TX1_13600	3480_02440	PMCNE_08310	PMCNF_11220	PMCNB_11180	SMC1_12380	671_90_06350	Pm70_10460	PMCNG_13620	PMCNC_05710
OG0389	33	33	PMCND_05940	P1062_22710	X73_10470	THA_13270	VTCCBAA264_21490	BUKK_13270	HB03_01690	Faisal_10160	THD_13280	THF_13280	ATCC_43137_09770	HN06_02440	2213_05480	ATTK_10170	Karachi_13910	3213_05480	P1059_11420	PMCNA_11880	36950_01700	Pesh_13920	PVAcc_13920	V1_13910	Islm_13590	TX1_13610	3480_02430	PMCNE_08320	PMCNF_11230	PMCNB_11190	SMC1_12370	671_90_06360	Pm70_10470	PMCNG_13630	PMCNC_05720
OG0390	33	33	PMCND_05980	P1062_23130	X73_10510	THA_13310	VTCCBAA264_21450	BUKK_13720	HB03_01650	Faisal_10200	THD_13320	THF_13320	ATCC_43137_09730	HN06_02400	2213_05440	ATTK_10210	Karachi_13950	3213_05440	P1059_11460	PMCNA_11920	36950_01660	Pesh_13960	PVAcc_13960	V1_13950	Islm_13630	TX1_14060	3480_02390	PMCNE_08360	PMCNF_11270	PMCNB_11230	SMC1_12330	671_90_06400	Pm70_10510	PMCNG_13680	PMCNC_05760
OG0391	33	33	PMCND_05990	P1062_23140	X73_10520	THA_13320	VTCCBAA264_21440	BUKK_13730	HB03_01640	Faisal_10210	THD_13330	THF_13330	ATCC_43137_09720	HN06_02390	2213_05430	ATTK_10220	Karachi_13960	3213_05430	P1059_11470	PMCNA_11930	36950_01650	Pesh_13970	PVAcc_13970	V1_13960	Islm_13640	TX1_14070	3480_02380	PMCNE_08380	PMCNF_11280	PMCNB_11240	SMC1_12320	671_90_06410	Pm70_10520	PMCNG_13690	PMCNC_05770
OG0392	33	33	PMCND_06000	P1062_23150	X73_10530	THA_13330	VTCCBAA264_21430	BUKK_13740	HB03_01630	Faisal_10220	THD_13340	THF_13340	ATCC_43137_09710	HN06_02380	2213_05420	ATTK_10230	Karachi_13970	3213_05420	P1059_11480	PMCNA_11940	36950_01640	Pesh_13980	PVAcc_13980	V1_13970	Islm_13650	TX1_14080	3480_02370	PMCNE_08390	PMCNF_11290	PMCNB_11250	SMC1_12310	671_90_06420	Pm70_10530	PMCNG_13700	PMCNC_05780
OG0393	33	33	PMCND_06030	P1062_23180	X73_10560	THA_13360	VTCCBAA264_21250	BUKK_13770	HB03_01600	Faisal_10250	THD_13370	THF_13370	ATCC_43137_09680	HN06_02350	2213_05390	ATTK_10260	Karachi_14000	3213_05390	P1059_11510	PMCNA_11970	36950_01610	Pesh_14010	PVAcc_14010	V1_14000	Islm_13680	TX1_14110	3480_02340	PMCNE_08420	PMCNF_11320	PMCNB_11280	SMC1_12280	671_90_06450	Pm70_10560	PMCNG_13730	PMCNC_05810
OG0394	33	33	PMCND_06040	P1062_23190	X73_10570	THA_13370	VTCCBAA264_21260	BUKK_13780	HB03_01590	Faisal_10260	THD_13380	THF_13380	ATCC_43137_09670	HN06_02340	2213_05380	ATTK_10270	Karachi_14010	3213_05380	P1059_11520	PMCNA_11980	36950_01600	Pesh_14020	PVAcc_14020	V1_14010	Islm_13690	TX1_14120	3480_02330	PMCNE_08430	PMCNF_11330	PMCNB_11290	SMC1_12270	671_90_06460	Pm70_10570	PMCNG_13740	PMCNC_05820
OG0395	33	33	PMCND_06050	P1062_23200	X73_10580	THA_13380	VTCCBAA264_22060	BUKK_13790	HB03_01580	Faisal_10270	THD_13390	THF_13390	ATCC_43137_09660	HN06_02330	2213_05370	ATTK_10280	Karachi_14020	3213_05370	P1059_11530	PMCNA_11990	36950_01590	Pesh_14030	PVAcc_14030	V1_14020	Islm_13700	TX1_14130	3480_02320	PMCNE_08440	PMCNF_11340	PMCNB_11300	SMC1_12260	671_90_06470	Pm70_10580	PMCNG_13750	PMCNC_05830
OG0396	33	33	PMCND_06110	P1062_23270	X73_10640	THA_13440	VTCCBAA264_04250	BUKK_13850	HB03_01520	Faisal_10330	THD_13450	THF_13450	ATCC_43137_09600	HN06_02270	2213_05310	ATTK_10340	Karachi_14080	3213_05310	P1059_11590	PMCNA_12050	36950_01520	Pesh_14090	PVAcc_14090	V1_14080	Islm_13760	TX1_14190	3480_02260	PMCNE_08500	PMCNF_11400	PMCNB_11360	SMC1_12200	671_90_06530	Pm70_10640	PMCNG_13810	PMCNC_05890
OG0397	33	33	PMCND_06120	P1062_23280	X73_10650	THA_13450	VTCCBAA264_04240	BUKK_13860	HB03_01510	Faisal_10340	THD_13460	THF_13460	ATCC_43137_09590	HN06_02260	2213_05300	ATTK_10350	Karachi_14090	3213_05300	P1059_11600	PMCNA_12060	36950_01510	Pesh_14100	PVAcc_14100	V1_14090	Islm_13770	TX1_14200	3480_02250	PMCNE_08510	PMCNF_11410	PMCNB_11370	SMC1_12190	671_90_06540	Pm70_10650	PMCNG_13820	PMCNC_05900
OG0398	33	33	PMCND_06130	P1062_23290	X73_10660	THA_13460	VTCCBAA264_04230	BUKK_13870	HB03_01500	Faisal_10350	THD_13470	THF_13470	ATCC_43137_09580	HN06_02250	2213_05290	ATTK_10360	Karachi_14100	3213_05290	P1059_11610	PMCNA_12070	36950_01500	Pesh_14110	PVAcc_14110	V1_14100	Islm_13780	TX1_14210	3480_02240	PMCNE_08520	PMCNF_11420	PMCNB_11380	SMC1_12180	671_90_06550	Pm70_10660	PMCNG_13830	PMCNC_05910
OG0399	33	33	PMCND_06140	P1062_23300	X73_10670	THA_13470	VTCCBAA264_04220	BUKK_13880	HB03_01490	Faisal_10360	THD_13480	THF_13480	ATCC_43137_09570	HN06_02240	2213_05280	ATTK_10370	Karachi_14110	3213_05280	P1059_11620	PMCNA_12080	36950_01490	Pesh_14120	PVAcc_14120	V1_14110	Islm_13790	TX1_14220	3480_02230	PMCNE_08530	PMCNF_11430	PMCNB_11390	SMC1_12170	671_90_06560	Pm70_10670	PMCNG_13840	PMCNC_05920
OG0400	33	33	PMCND_06150	P1062_23310	X73_10680	THA_13480	VTCCBAA264_04210	BUKK_13890	HB03_01480	Faisal_10370	THD_13490	THF_13490	ATCC_43137_09560	HN06_02230	2213_05270	ATTK_10380	Karachi_14120	3213_05270	P1059_11630	PMCNA_12090	36950_01480	Pesh_14130	PVAcc_14130	V1_14120	Islm_13800	TX1_14230	3480_02220	PMCNE_08540	PMCNF_11440	PMCNB_11400	SMC1_12160	671_90_06570	Pm70_10680	PMCNG_13850	PMCNC_05930
OG0401	33	33	PMCND_06160	P1062_23320	X73_10690	THA_13490	VTCCBAA264_04200	BUKK_13900	HB03_01470	Faisal_10380	THD_13500	THF_13500	ATCC_43137_09550	HN06_02220	2213_05260	ATTK_10390	Karachi_14130	3213_05260	P1059_11640	PMCNA_12100	36950_01470	Pesh_14140	PVAcc_14140	V1_14130	Islm_13810	TX1_14240	3480_02210	PMCNE_08550	PMCNF_11450	PMCNB_11410	SMC1_12150	671_90_06580	Pm70_10690	PMCNG_13860	PMCNC_05940
OG0402	33	33	PMCND_06170	P1062_23330	X73_10700	THA_13500	VTCCBAA264_04190	BUKK_13910	HB03_01460	Faisal_10390	THD_13510	THF_13510	ATCC_43137_09540	HN06_02210	2213_05250	ATTK_10400	Karachi_14140	3213_05250	P1059_11650	PMCNA_12110	36950_01460	Pesh_14150	PVAcc_14150	V1_14140	Islm_13820	TX1_14250	3480_02200	PMCNE_08560	PMCNF_11460	PMCNB_11420	SMC1_12140	671_90_06590	Pm70_10700	PMCNG_13870	PMCNC_05950
OG0403	33	33	PMCND_06180	P1062_23340	X73_10710	THA_13510	VTCCBAA264_04180	BUKK_13920	HB03_01450	Faisal_10400	THD_13520	THF_13520	ATCC_43137_09530	HN06_02200	2213_05240	ATTK_10410	Karachi_14150	3213_05240	P1059_11660	PMCNA_12120	36950_01450	Pesh_14160	PVAcc_14160	V1_14150	Islm_13830	TX1_14260	3480_02190	PMCNE_08570	PMCNF_11470	PMCNB_11430	SMC1_12130	671_90_06600	Pm70_10710	PMCNG_13880	PMCNC_05960
OG0404	33	33	PMCND_06190	P1062_23350	X73_10720	THA_13520	VTCCBAA264_04170	BUKK_13930	HB03_01440	Faisal_10410	THD_13530	THF_13530	ATCC_43137_09520	HN06_02190	2213_05230	ATTK_10420	Karachi_14160	3213_05230	P1059_11670	PMCNA_12130	36950_01440	Pesh_14170	PVAcc_14170	V1_14160	Islm_13840	TX1_14270	3480_02180	PMCNE_08580	PMCNF_11480	PMCNB_11440	SMC1_12120	671_90_06610	Pm70_10720	PMCNG_13890	PMCNC_05970
OG0405	33	33	PMCND_06210	P1062_23360	X73_10740	THA_13540	VTCCBAA264_04150	BUKK_13950	HB03_01420	Faisal_10430	THD_13550	THF_13550	ATCC_43137_09500	HN06_02170	2213_05210	ATTK_10440	Karachi_14180	3213_05210	P1059_11690	PMCNA_12150	36950_01420	Pesh_14190	PVAcc_14190	V1_14180	Islm_13860	TX1_14290	3480_02160	PMCNE_08600	PMCNF_11500	PMCNB_11460	SMC1_12100	671_90_06630	Pm70_10740	PMCNG_13910	PMCNC_05990
OG0406	33	33	PMCND_06230	P1062_23380	X73_10760	THA_13560	VTCCBAA264_04130	BUKK_13970	HB03_01400	Faisal_10450	THD_13570	THF_13570	ATCC_43137_09480	HN06_02150	2213_05190	ATTK_10460	Karachi_14200	3213_05190	P1059_11710	PMCNA_12170	36950_01400	Pesh_14210	PVAcc_14210	V1_14200	Islm_13880	TX1_14310	3480_02140	PMCNE_08620	PMCNF_11520	PMCNB_11480	SMC1_12080	671_90_06650	Pm70_10760	PMCNG_13930	PMCNC_06010
OG0407	33	33	PMCND_06240	P1062_23390	X73_10770	THA_13570	VTCCBAA264_04120	BUKK_13980	HB03_01390	Faisal_10460	THD_13580	THF_13580	ATCC_43137_09470	HN06_02140	2213_05180	ATTK_10470	Karachi_14210	3213_05180	P1059_11720	PMCNA_12180	36950_01390	Pesh_14220	PVAcc_14220	V1_14210	Islm_13890	TX1_14320	3480_02130	PMCNE_08630	PMCNF_11530	PMCNB_11490	SMC1_12070	671_90_06660	Pm70_10770	PMCNG_13940	PMCNC_06020
OG0408	33	33	PMCND_06250	P1062_23400	X73_10780	THA_13580	VTCCBAA264_04110	BUKK_13990	HB03_01380	Faisal_10470	THD_13590	THF_13590	ATCC_43137_09460	HN06_02130	2213_05170	ATTK_10480	Karachi_14220	3213_05170	P1059_11730	PMCNA_12190	36950_01380	Pesh_14230	PVAcc_14230	V1_14220	Islm_13900	TX1_14330	3480_02120	PMCNE_08640	PMCNF_11540	PMCNB_11500	SMC1_12060	671_90_06670	Pm70_10780	PMCNG_13950	PMCNC_06030
OG0409	33	33	PMCND_06260	P1062_23410	X73_10790	THA_13590	VTCCBAA264_04100	BUKK_14000	HB03_01370	Faisal_10480	THD_13600	THF_13600	ATCC_43137_09450	HN06_02120	2213_05160	ATTK_10490	Karachi_14230	3213_05160	P1059_11740	PMCNA_12200	36950_01370	Pesh_14240	PVAcc_14240	V1_14230	Islm_13910	TX1_14340	3480_02110	PMCNE_08650	PMCNF_11550	PMCNB_11510	SMC1_12050	671_90_06680	Pm70_10790	PMCNG_13960	PMCNC_06040
OG0410	33	33	PMCND_06280	P1062_23430	X73_10810	THA_13610	VTCCBAA264_04080	BUKK_14020	HB03_01350	Faisal_10500	THD_13620	THF_13620	ATCC_43137_09430	HN06_02100	2213_05140	ATTK_10510	Karachi_14250	3213_05140	P1059_11760	PMCNA_12220	36950_01350	Pesh_14260	PVAcc_14260	V1_14250	Islm_13930	TX1_14360	3480_02090	PMCNE_08670	PMCNF_11570	PMCNB_11530	SMC1_12030	671_90_06700	Pm70_10810	PMCNG_13980	PMCNC_06060
OG0411	33	33	PMCND_06290	P1062_23440	X73_10820	THA_13620	VTCCBAA264_04070	BUKK_14030	HB03_01340	Faisal_10510	THD_13630	THF_13630	ATCC_43137_09420	HN06_02090	2213_05130	ATTK_10520	Karachi_14260	3213_05130	P1059_11770	PMCNA_12230	36950_01340	Pesh_14270	PVAcc_14270	V1_14260	Islm_13940	TX1_14370	3480_02080	PMCNE_08680	PMCNF_11580	PMCNB_11540	SMC1_12020	671_90_06710	Pm70_10820	PMCNG_13990	PMCNC_06070
OG0412	33	33	PMCND_06300	P1062_23450	X73_10830	THA_13630	VTCCBAA264_04060	BUKK_14040	HB03_01330	Faisal_10520	THD_13640	THF_13640	ATCC_43137_09410	HN06_02080	2213_05120	ATTK_10530	Karachi_14270	3213_05120	P1059_11780	PMCNA_12240	36950_01330	Pesh_14280	PVAcc_14280	V1_14270	Islm_13950	TX1_14380	3480_02070	PMCNE_08690	PMCNF_11590	PMCNB_11550	SMC1_12010	671_90_06720	Pm70_10830	PMCNG_14000	PMCNC_06080
OG0413	33	33	PMCND_06310	P1062_23460	X73_10840	THA_13640	VTCCBAA264_04050	BUKK_14050	HB03_01320	Faisal_10530	THD_13650	THF_13650	ATCC_43137_09400	HN06_02070	2213_05110	ATTK_10540	Karachi_14280	3213_05110	P1059_11790	PMCNA_12250	36950_01320	Pesh_14290	PVAcc_14290	V1_14280	Islm_13960	TX1_14390	3480_02060	PMCNE_08700	PMCNF_11600	PMCNB_11560	SMC1_12000	671_90_06730	Pm70_10840	PMCNG_14010	PMCNC_06090
OG0414	33	33	PMCND_06320	P1062_23470	X73_10850	THA_13650	VTCCBAA264_04040	BUKK_14060	HB03_01310	Faisal_10540	THD_13660	THF_13660	ATCC_43137_09390	HN06_02060	2213_05100	ATTK_10550	Karachi_14290	3213_05100	P1059_11800	PMCNA_12260	36950_01310	Pesh_14300	PVAcc_14300	V1_14290	Islm_13970	TX1_14400	3480_02050	PMCNE_08710	PMCNF_11610	PMCNB_11570	SMC1_11990	671_90_06740	Pm70_10850	PMCNG_14020	PMCNC_06100
OG0415	33	33	PMCND_06330	P1062_23480	X73_10860	THA_13660	VTCCBAA264_04030	BUKK_14070	HB03_01300	Faisal_10550	THD_13670	THF_13670	ATCC_43137_09380	HN06_02050	2213_05090	ATTK_10560	Karachi_14300	3213_05090	P1059_11810	PMCNA_12270	36950_01300	Pesh_14310	PVAcc_14310	V1_14300	Islm_13980	TX1_14410	3480_02040	PMCNE_08720	PMCNF_11620	PMCNB_11580	SMC1_11980	671_90_06750	Pm70_10860	PMCNG_14030	PMCNC_06110
OG0416	33	33	PMCND_06340	P1062_23490	X73_10870	THA_13670	VTCCBAA264_04020	BUKK_14080	HB03_01290	Faisal_10560	THD_13680	THF_13680	ATCC_43137_09370	HN06_02040	2213_05080	ATTK_10570	Karachi_14310	3213_05080	P1059_11820	PMCNA_12280	36950_01290	Pesh_14320	PVAcc_14320	V1_14310	Islm_13990	TX1_14420	3480_02030	PMCNE_08730	PMCNF_11630	PMCNB_11590	SMC1_11970	671_90_06760	Pm70_10870	PMCNG_14040	PMCNC_06120
OG0417	33	33	PMCND_06350	P1062_23500	X73_10880	THA_13680	VTCCBAA264_04010	BUKK_14090	HB03_01280	Faisal_10570	THD_13690	THF_13690	ATCC_43137_09360	HN06_02030	2213_05070	ATTK_10580	Karachi_14320	3213_05070	P1059_11830	PMCNA_12290	36950_01280	Pesh_14330	PVAcc_14330	V1_14320	Islm_14000	TX1_14430	3480_02020	PMCNE_08740	PMCNF_11640	PMCNB_11600	SMC1_11960	671_90_06770	Pm70_10880	PMCNG_14050	PMCNC_06130
OG0418	33	33	PMCND_06360	P1062_23510	X73_10890	THA_13690	VTCCBAA264_04000	BUKK_14100	HB03_01270	Faisal_10580	THD_13700	THF_13700	ATCC_43137_09350	HN06_02020	2213_05060	ATTK_10590	Karachi_14330	3213_05060	P1059_11840	PMCNA_12300	36950_01270	Pesh_14340	PVAcc_14340	V1_14330	Islm_14010	TX1_14440	3480_02010	PMCNE_08750	PMCNF_11650	PMCNB_11610	SMC1_11950	671_90_06780	Pm70_10890	PMCNG_14060	PMCNC_06140
OG0419	33	33	PMCND_06370	P1062_23520	X73_10900	THA_13700	VTCCBAA264_03990	BUKK_14110	HB03_01260	Faisal_10590	THD_13710	THF_13710	ATCC_43137_09340	HN06_02010	2213_05050	ATTK_10600	Karachi_14340	3213_05050	P1059_11850	PMCNA_12310	36950_01260	Pesh_14350	PVAcc_14350	V1_14340	Islm_14020	TX1_14450	3480_02000	PMCNE_08760	PMCNF_11660	PMCNB_11620	SMC1_11940	671_90_06790	Pm70_10900	PMCNG_14070	PMCNC_06150
OG0420	33	33	PMCND_06380	P1062_23530	X73_10910	THA_13710	VTCCBAA264_03980	BUKK_14120	HB03_01250	Faisal_10600	THD_13720	THF_13720	ATCC_43137_09330	HN06_02000	2213_05040	ATTK_10610	Karachi_14350	3213_05040	P1059_11860	PMCNA_12320	36950_01250	Pesh_14360	PVAcc_14360	V1_14350	Islm_14030	TX1_14460	3480_01990	PMCNE_08770	PMCNF_11670	PMCNB_11630	SMC1_11930	671_90_06800	Pm70_10910	PMCNG_14080	PMCNC_06160
OG0421	33	33	PMCND_06390	P1062_23540	X73_10920	THA_13720	VTCCBAA264_03970	BUKK_14130	HB03_01240	Faisal_10610	THD_13730	THF_13730	ATCC_43137_09320	HN06_01990	2213_05030	ATTK_10620	Karachi_14360	3213_05030	P1059_11870	PMCNA_12330	36950_01240	Pesh_14370	PVAcc_14370	V1_14360	Islm_14040	TX1_14470	3480_01980	PMCNE_08780	PMCNF_11680	PMCNB_11640	SMC1_11920	671_90_06810	Pm70_10920	PMCNG_14090	PMCNC_06170
OG0422	33	33	PMCND_06400	P1062_23550	X73_10930	THA_13730	VTCCBAA264_03960	BUKK_14140	HB03_01230	Faisal_10620	THD_13740	THF_13740	ATCC_43137_09310	HN06_01980	2213_05020	ATTK_10630	Karachi_14370	3213_05020	P1059_11880	PMCNA_12340	36950_01230	Pesh_14380	PVAcc_14380	V1_14370	Islm_14050	TX1_14480	3480_01970	PMCNE_08790	PMCNF_11690	PMCNB_11650	SMC1_11910	671_90_06820	Pm70_10930	PMCNG_14100	PMCNC_06180
OG0423	33	33	PMCND_06410	P1062_23560	X73_10940	THA_13740	VTCCBAA264_03950	BUKK_14150	HB03_01220	Faisal_10630	THD_13750	THF_13750	ATCC_43137_09300	HN06_01970	2213_05010	ATTK_10640	Karachi_14380	3213_05010	P1059_11890	PMCNA_12350	36950_01220	Pesh_14390	PVAcc_14390	V1_14380	Islm_14060	TX1_14490	3480_01960	PMCNE_08800	PMCNF_11700	PMCNB_11660	SMC1_11900	671_90_06830	Pm70_10940	PMCNG_14110	PMCNC_06190
OG0424	33	33	PMCND_06420	P1062_23570	X73_10950	THA_13750	VTCCBAA264_03940	BUKK_14160	HB03_01210	Faisal_10640	THD_13760	THF_13760	ATCC_43137_09290	HN06_01960	2213_05000	ATTK_10650	Karachi_14390	3213_05000	P1059_11900	PMCNA_12360	36950_01210	Pesh_14400	PVAcc_14400	V1_14390	Islm_14070	TX1_14500	3480_01950	PMCNE_08810	PMCNF_11710	PMCNB_11670	SMC1_11890	671_90_06840	Pm70_10950	PMCNG_14120	PMCNC_06200
OG0425	33	33	PMCND_06430	P1062_23580	X73_10960	THA_13760	VTCCBAA264_03930	BUKK_14170	HB03_01200	Faisal_10650	THD_13770	THF_13770	ATCC_43137_09280	HN06_01950	2213_04990	ATTK_10660	Karachi_14400	3213_04990	P1059_11910	PMCNA_12370	36950_01200	Pesh_14410	PVAcc_14410	V1_14400	Islm_14080	TX1_14510	3480_01940	PMCNE_08820	PMCNF_11720	PMCNB_11680	SMC1_11880	671_90_06850	Pm70_10960	PMCNG_14130	PMCNC_06210
OG0426	33	33	PMCND_06440	P1062_23590	X73_10970	THA_13770	VTCCBAA264_03920	BUKK_14180	HB03_01190	Faisal_10660	THD_13780	THF_13780	ATCC_43137_09270	HN06_01940	2213_04980	ATTK_10670	Karachi_14410	3213_04980	P1059_11920	PMCNA_12380	36950_01190	Pesh_14420	PVAcc_14420	V1_14410	Islm_14090	TX1_14520	3480_01930	PMCNE_08830	PMCNF_11730	PMCNB_11690	SMC1_11870	671_90_06860	Pm70_10970	PMCNG_14140	PMCNC_06220
OG0427	33	33	PMCND_06460	P1062_23610	X73_10990	THA_13790	VTCCBAA264_03900	BUKK_14200	HB03_01170	Faisal_10680	THD_13800	THF_13800	ATCC_43137_09250	HN06_01920	2213_04960	ATTK_10690	Karachi_14430	3213_04960	P1059_11940	PMCNA_12400	36950_01170	Pesh_14440	PVAcc_14440	V1_14430	Islm_14110	TX1_14540	3480_01910	PMCNE_08850	PMCNF_11750	PMCNB_11710	SMC1_11850	671_90_06880	Pm70_10990	PMCNG_14160	PMCNC_06240
OG0428	33	33	PMCND_06470	P1062_23620	X73_11000	THA_13800	VTCCBAA264_03890	BUKK_14210	HB03_01160	Faisal_10690	THD_13810	THF_13810	ATCC_43137_09240	HN06_01910	2213_04950	ATTK_10700	Karachi_14440	3213_04950	P1059_11950	PMCNA_12410	36950_01160	Pesh_14450	PVAcc_14450	V1_14440	Islm_14120	TX1_14550	3480_01900	PMCNE_08860	PMCNF_11760	PMCNB_11720	SMC1_11840	671_90_06890	Pm70_11000	PMCNG_14170	PMCNC_06250
OG0429	33	33	PMCND_06480	P1062_23630	X73_11010	THA_13810	VTCCBAA264_03880	BUKK_14220	HB03_01150	Faisal_10700	THD_13820	THF_13820	ATCC_43137_09230	HN06_01900	2213_04940	ATTK_10710	Karachi_14450	3213_04940	P1059_11960	PMCNA_12420	36950_01150	Pesh_14460	PVAcc_14460	V1_14450	Islm_14130	TX1_14560	3480_01890	PMCNE_08870	PMCNF_11770	PMCNB_11730	SMC1_11830	671_90_06900	Pm70_11010	PMCNG_14180	PMCNC_06260
OG0430	33	33	PMCND_06490	P1062_23640	X73_11020	THA_13820	VTCCBAA264_03870	BUKK_14230	HB03_01140	Faisal_10710	THD_13830	THF_13830	ATCC_43137_09220	HN06_01890	2213_04930	ATTK_10720	Karachi_14460	3213_04930	P1059_11970	PMCNA_12430	36950_01140	Pesh_14470	PVAcc_14470	V1_14460	Islm_14140	TX1_14570	3480_01880	PMCNE_08880	PMCNF_11780	PMCNB_11740	SMC1_11820	671_90_06910	Pm70_11020	PMCNG_14190	PMCNC_06270
OG0431	33	33	PMCND_06500	P1062_23650	X73_11030	THA_13830	VTCCBAA264_03860	BUKK_14240	HB03_01130	Faisal_10720	THD_13840	THF_13840	ATCC_43137_09210	HN06_01880	2213_04920	ATTK_10730	Karachi_14470	3213_04920	P1059_11980	PMCNA_12440	36950_01130	Pesh_14480	PVAcc_14480	V1_14470	Islm_14150	TX1_14580	3480_01870	PMCNE_08890	PMCNF_11790	PMCNB_11750	SMC1_11810	671_90_06920	Pm70_11030	PMCNG_14200	PMCNC_06280
OG0432	33	33	PMCND_06510	P1062_23660	X73_11040	THA_13840	VTCCBAA264_03850	BUKK_14250	HB03_01120	Faisal_10730	THD_13850	THF_13850	ATCC_43137_09200	HN06_01870	2213_04910	ATTK_10740	Karachi_14480	3213_04910	P1059_11990	PMCNA_12450	36950_01120	Pesh_14490	PVAcc_14490	V1_14480	Islm_14160	TX1_14590	3480_01860	PMCNE_08900	PMCNF_11800	PMCNB_11760	SMC1_11800	671_90_06930	Pm70_11040	PMCNG_14210	PMCNC_06290
OG0433	33	33	PMCND_06520	P1062_23670	X73_11050	THA_13850	VTCCBAA264_03840	BUKK_14260	HB03_01110	Faisal_10740	THD_13860	THF_13860	ATCC_43137_09190	HN06_01860	2213_04900	ATTK_10750	Karachi_14490	3213_04900	P1059_12000	PMCNA_12460	36950_01110	Pesh_14500	PVAcc_14500	V1_14490	Islm_14170	TX1_14600	3480_01850	PMCNE_08910	PMCNF_11810	PMCNB_11770	SMC1_11790	671_90_06940	Pm70_11050	PMCNG_14220	PMCNC_06300
OG0434	33	33	PMCND_06530	P1062_23680	X73_11060	THA_13860	VTCCBAA264_03830	BUKK_14270	HB03_01100	Faisal_10750	THD_13870	THF_13870	ATCC_43137_09180	HN06_01850	2213_04890	ATTK_10760	Karachi_14500	3213_04890	P1059_12010	PMCNA_12470	36950_01100	Pesh_14510	PVAcc_14510	V1_14500	Islm_14180	TX1_14610	3480_01840	PMCNE_08920	PMCNF_11820	PMCNB_11780	SMC1_11780	671_90_06950	Pm70_11060	PMCNG_14230	PMCNC_06310
OG0435	33	33	PMCND_06540	P1062_23690	X73_11070	THA_13870	VTCCBAA264_03820	BUKK_14280	HB03_01090	Faisal_10760	THD_13880	THF_13880	ATCC_43137_09170	HN06_01840	2213_04880	ATTK_10770	Karachi_14510	3213_04880	P1059_12020	PMCNA_12480	36950_01090	Pesh_14520	PVAcc_14520	V1_14510	Islm_14190	TX1_14620	3480_01830	PMCNE_08930	PMCNF_11830	PMCNB_11790	SMC1_11770	671_90_06960	Pm70_11070	PMCNG_14240	PMCNC_06320
OG0436	33	33	PMCND_06550	P1062_23700	X73_11080	THA_13880	VTCCBAA264_03810	BUKK_14290	HB03_01080	Faisal_10770	THD_13890	THF_13890	ATCC_43137_09160	HN06_01830	2213_04870	ATTK_10780	Karachi_14520	3213_04870	P1059_12030	PMCNA_12490	36950_01080	Pesh_14530	PVAcc_14530	V1_14520	Islm_14200	TX1_14630	3480_01820	PMCNE_08940	PMCNF_11840	PMCNB_11800	SMC1_11760	671_90_06970	Pm70_11080	PMCNG_14250	PMCNC_06330
OG0437	33	33	PMCND_06560	P1062_23710	X73_11090	THA_13890	VTCCBAA264_03800	BUKK_14300	HB03_01070	Faisal_10780	THD_13900	THF_13900	ATCC_43137_09150	HN06_01820	2213_04860	ATTK_10790	Karachi_14530	3213_04860	P1059_12040	PMCNA_12500	36950_01070	Pesh_14540	PVAcc_14540	V1_14530	Islm_14210	TX1_14640	3480_01810	PMCNE_08950	PMCNF_11850	PMCNB_11810	SMC1_11750	671_90_06980	Pm70_11090	PMCNG_14260	PMCNC_06340
OG0438	33	33	PMCND_06570	P1062_23720	X73_11100	THA_13900	VTCCBAA264_03790	BUKK_14310	HB03_01060	Faisal_10790	THD_13910	THF_13910	ATCC_43137_09140	HN06_01810	2213_04850	ATTK_10800	Karachi_14540	3213_04850	P1059_12050	PMCNA_12510	36950_01060	Pesh_14550	PVAcc_14550	V1_14540	Islm_14220	TX1_14650	3480_01800	PMCNE_08960	PMCNF_11860	PMCNB_11820	SMC1_11740	671_90_06990	Pm70_11100	PMCNG_14270	PMCNC_06350
OG0439	33	33	PMCND_06580	P1062_23730	X73_11110	THA_13910	VTCCBAA264_03780	BUKK_14320	HB03_01050	Faisal_10800	THD_13920	THF_13920	ATCC_43137_09130	HN06_01800	2213_04840	ATTK_10810	Karachi_14550	3213_04840	P1059_12060	PMCNA_12520	36950_01050	Pesh_14560	PVAcc_14560	V1_14550	Islm_14230	TX1_14660	3480_01790	PMCNE_08970	PMCNF_11870	PMCNB_11830	SMC1_11730	671_90_07000	Pm70_11110	PMCNG_14280	PMCNC_06360
OG0440	33	33	PMCND_06590	P1062_23740	X73_11120	THA_13920	VTCCBAA264_03770	BUKK_14330	HB03_01040	Faisal_10810	THD_13930	THF_13930	ATCC_43137_09120	HN06_01790	2213_04830	ATTK_10820	Karachi_14560	3213_04830	P1059_12070	PMCNA_12530	36950_01040	Pesh_14570	PVAcc_14570	V1_14560	Islm_14240	TX1_14670	3480_01780	PMCNE_08980	PMCNF_11880	PMCNB_11840	SMC1_11720	671_90_07010	Pm70_11120	PMCNG_14290	PMCNC_06370
OG0441	33	33	PMCND_06600	P1062_23750	X73_11130	THA_13930	VTCCBAA264_03760	BUKK_14340	HB03_01030	Faisal_10820	THD_13940	THF_13940	ATCC_43137_09110	HN06_01780	2213_04820	ATTK_10830	Karachi_14570	3213_04820	P1059_12080	PMCNA_12540	36950_01030	Pesh_14580	PVAcc_14580	V1_14570	Islm_14250	TX1_14680	3480_01770	PMCNE_08990	PMCNF_11890	PMCNB_11850	SMC1_11710	671_90_07020	Pm70_11130	PMCNG_14300	PMCNC_06380
OG0442	33	33	PMCND_06610	P1062_23760	X73_11140	THA_13940	VTCCBAA264_03750	BUKK_14350	HB03_01020	Faisal_10830	THD_13950	THF_13950	ATCC_43137_09100	HN06_01770	2213_04810	ATTK_10840	Karachi_14580	3213_04810	P1059_12090	PMCNA_12550	36950_01020	Pesh_14590	PVAcc_14590	V1_14580	Islm_14260	TX1_14690	3480_01760	PMCNE_09000	PMCNF_11900	PMCNB_11860	SMC1_11700	671_90_07030	Pm70_11140	PMCNG_14310	PMCNC_06390
OG0443	33	33	PMCND_06650	P1062_23800	X73_11180	THA_13980	VTCCBAA264_03700	BUKK_14390	HB03_00980	Faisal_10870	THD_13990	THF_13990	ATCC_43137_09060	HN06_01730	2213_04770	ATTK_10870	Karachi_14620	3213_04770	P1059_12130	PMCNA_12590	36950_00980	Pesh_14630	PVAcc_14630	V1_14620	Islm_14300	TX1_14730	3480_01720	PMCNE_09060	PMCNF_11940	PMCNB_11900	SMC1_11660	671_90_07070	Pm70_11180	PMCNG_14340	PMCNC_06430
OG0444	33	33	PMCND_06660	P1062_23810	X73_11190	THA_13990	VTCCBAA264_03690	BUKK_14400	HB03_00970	Faisal_10880	THD_14000	THF_14000	ATCC_43137_09050	HN06_01720	2213_04760	ATTK_10880	Karachi_14630	3213_04760	P1059_12140	PMCNA_12600	36950_00970	Pesh_14640	PVAcc_14640	V1_14630	Islm_14310	TX1_14740	3480_01710	PMCNE_09070	PMCNF_11950	PMCNB_11910	SMC1_11650	671_90_07080	Pm70_11190	PMCNG_14350	PMCNC_06440
OG0445	33	33	PMCND_06670	P1062_23820	X73_11200	THA_14000	VTCCBAA264_03680	BUKK_14410	HB03_00960	Faisal_10890	THD_14010	THF_14010	ATCC_43137_09040	HN06_01710	2213_04750	ATTK_10890	Karachi_14640	3213_04750	P1059_12150	PMCNA_12610	36950_00960	Pesh_14650	PVAcc_14650	V1_14640	Islm_14320	TX1_14750	3480_01700	PMCNE_09080	PMCNF_11960	PMCNB_11920	SMC1_11640	671_90_07090	Pm70_11200	PMCNG_14360	PMCNC_06450
OG0446	33	33	PMCND_06680	P1062_23830	X73_11210	THA_14010	VTCCBAA264_03670	BUKK_14420	HB03_00950	Faisal_10900	THD_14020	THF_14020	ATCC_43137_09030	HN06_01700	2213_04740	ATTK_10900	Karachi_14650	3213_04740	P1059_12160	PMCNA_12620	36950_00950	Pesh_14660	PVAcc_14660	V1_14650	Islm_14330	TX1_14760	3480_01690	PMCNE_09090	PMCNF_11970	PMCNB_11930	SMC1_11630	671_90_07100	Pm70_11210	PMCNG_14370	PMCNC_06460
OG0447	33	33	PMCND_06690	P1062_23840	X73_11220	THA_14020	VTCCBAA264_03660	BUKK_14430	HB03_00940	Faisal_10910	THD_14030	THF_14030	ATCC_43137_09020	HN06_01690	2213_04730	ATTK_10910	Karachi_14660	3213_04730	P1059_12170	PMCNA_12630	36950_00940	Pesh_14670	PVAcc_14670	V1_14660	Islm_14340	TX1_14770	3480_01680	PMCNE_09100	PMCNF_11980	PMCNB_11940	SMC1_11620	671_90_07110	Pm70_11220	PMCNG_14380	PMCNC_06470
OG0448	33	33	PMCND_06700	P1062_23850	X73_11230	THA_14500	VTCCBAA264_03180	BUKK_14910	HB03_00930	Faisal_11390	THD_14510	THF_14510	ATCC_43137_09010	HN06_01680	2213_04250	ATTK_11390	Karachi_15140	3213_04250	P1059_12180	PMCNA_12640	36950_00930	Pesh_15150	PVAcc_15150	V1_15140	Islm_14820	TX1_15250	3480_01670	PMCNE_09110	PMCNF_11990	PMCNB_11950	SMC1_11610	671_90_07120	Pm70_11230	PMCNG_10220	PMCNC_06480
OG0449	33	33	PMCND_06710	P1062_23860	X73_11240	THA_14510	VTCCBAA264_03170	BUKK_14920	HB03_00920	Faisal_11400	THD_14520	THF_14520	ATCC_43137_09000	HN06_01670	2213_04240	ATTK_11400	Karachi_15150	3213_04240	P1059_12190	PMCNA_12650	36950_00920	Pesh_15160	PVAcc_15160	V1_15150	Islm_14830	TX1_15260	3480_01660	PMCNE_09120	PMCNF_12000	PMCNB_11960	SMC1_11600	671_90_07130	Pm70_11240	PMCNG_10210	PMCNC_06490
OG0450	33	33	PMCND_06720	P1062_23880	X73_11250	THA_14520	VTCCBAA264_03160	BUKK_14930	HB03_00900	Faisal_11410	THD_14530	THF_14530	ATCC_43137_08980	HN06_01660	2213_04230	ATTK_11410	Karachi_15160	3213_04230	P1059_12200	PMCNA_12660	36950_00900	Pesh_15170	PVAcc_15170	V1_15160	Islm_14840	TX1_15270	3480_01650	PMCNE_09130	PMCNF_12010	PMCNB_11970	SMC1_11590	671_90_07140	Pm70_11250	PMCNG_10200	PMCNC_06500
OG0451	33	33	PMCND_06730	P1062_23890	X73_11260	THA_14530	VTCCBAA264_03150	BUKK_14940	HB03_00890	Faisal_11420	THD_14540	THF_14540	ATCC_43137_08970	HN06_01650	2213_04220	ATTK_11420	Karachi_15170	3213_04220	P1059_12210	PMCNA_12670	36950_00890	Pesh_15180	PVAcc_15180	V1_15170	Islm_14850	TX1_15280	3480_01640	PMCNE_09140	PMCNF_12020	PMCNB_11980	SMC1_11580	671_90_07150	Pm70_11260	PMCNG_10190	PMCNC_06510
OG0452	33	33	PMCND_06740	P1062_23900	X73_11270	THA_14540	VTCCBAA264_03140	BUKK_14950	HB03_00880	Faisal_11430	THD_14550	THF_14550	ATCC_43137_08960	HN06_01640	2213_04210	ATTK_11430	Karachi_15180	3213_04210	P1059_12220	PMCNA_12680	36950_00880	Pesh_15190	PVAcc_15190	V1_15180	Islm_14860	TX1_15290	3480_01630	PMCNE_09150	PMCNF_12030	PMCNB_11990	SMC1_11570	671_90_07160	Pm70_11270	PMCNG_10180	PMCNC_06520
OG0453	33	33	PMCND_06750	P1062_23910	X73_11280	THA_14550	VTCCBAA264_03130	BUKK_14960	HB03_00870	Faisal_11440	THD_14560	THF_14560	ATCC_43137_08950	HN06_01630	2213_04200	ATTK_11440	Karachi_15190	3213_04200	P1059_12230	PMCNA_12690	36950_00870	Pesh_15200	PVAcc_15200	V1_15190	Islm_14870	TX1_15300	3480_01620	PMCNE_09160	PMCNF_12040	PMCNB_12000	SMC1_11560	671_90_07170	Pm70_11280	PMCNG_10170	PMCNC_06530
OG0454	33	33	PMCND_06760	P1062_23920	X73_11290	THA_14560	VTCCBAA264_03120	BUKK_14970	HB03_00860	Faisal_11450	THD_14570	THF_14570	ATCC_43137_08940	HN06_01620	2213_04190	ATTK_11450	Karachi_15200	3213_04190	P1059_12240	PMCNA_12700	36950_00860	Pesh_15210	PVAcc_15210	V1_15200	Islm_14880	TX1_15310	3480_01610	PMCNE_09170	PMCNF_12050	PMCNB_12010	SMC1_11550	671_90_07180	Pm70_11290	PMCNG_10160	PMCNC_06540
OG0455	33	33	PMCND_06790	P1062_23950	X73_11330	THA_14590	VTCCBAA264_03090	BUKK_15000	HB03_00830	Faisal_11480	THD_14600	THF_14600	ATCC_43137_08910	HN06_01590	2213_04160	ATTK_11480	Karachi_15230	3213_04160	P1059_12270	PMCNA_12730	36950_00830	Pesh_15240	PVAcc_15240	V1_15230	Islm_14910	TX1_15340	3480_01570	PMCNE_09200	PMCNF_12080	PMCNB_12040	SMC1_11520	671_90_07220	Pm70_11320	PMCNG_10130	PMCNC_06570
OG0456	33	33	PMCND_06810	P1062_23970	X73_11340	THA_14600	VTCCBAA264_03080	BUKK_15020	HB03_00810	Faisal_11490	THD_14610	THF_14610	ATCC_43137_08890	HN06_01570	2213_04150	ATTK_11490	Karachi_15240	3213_04150	P1059_12290	PMCNA_12750	36950_00810	Pesh_15250	PVAcc_15250	V1_15240	Islm_14920	TX1_15360	3480_01550	PMCNE_09220	PMCNF_12100	PMCNB_12060	SMC1_11510	671_90_07230	Pm70_11340	PMCNG_10110	PMCNC_06590
OG0457	33	33	PMCND_06820	P1062_23980	X73_11350	THA_14610	VTCCBAA264_03070	BUKK_15030	HB03_00800	Faisal_11500	THD_14620	THF_14620	ATCC_43137_08880	HN06_01560	2213_04140	ATTK_11500	Karachi_15250	3213_04140	P1059_12300	PMCNA_12760	36950_00800	Pesh_15260	PVAcc_15260	V1_15250	Islm_14930	TX1_15370	3480_01540	PMCNE_09230	PMCNF_12110	PMCNB_12070	SMC1_11500	671_90_07240	Pm70_11350	PMCNG_10100	PMCNC_06600
OG0458	33	33	PMCND_06830	P1062_23990	X73_11360	THA_14620	VTCCBAA264_03060	BUKK_15040	HB03_00790	Faisal_11510	THD_14630	THF_14630	ATCC_43137_08870	HN06_01550	2213_04130	ATTK_11510	Karachi_15260	3213_04130	P1059_12310	PMCNA_12770	36950_00790	Pesh_15270	PVAcc_15270	V1_15260	Islm_14940	TX1_15380	3480_01530	PMCNE_09240	PMCNF_12120	PMCNB_12080	SMC1_11490	671_90_07250	Pm70_11370	PMCNG_10090	PMCNC_06610
OG0459	33	33	PMCND_06840	P1062_24000	X73_11370	THA_14630	VTCCBAA264_03050	BUKK_15050	HB03_00780	Faisal_11520	THD_14640	THF_14640	ATCC_43137_08860	HN06_01540	2213_04120	ATTK_11520	Karachi_15270	3213_04120	P1059_12320	PMCNA_12780	36950_00780	Pesh_15280	PVAcc_15280	V1_15270	Islm_14950	TX1_15390	3480_01520	PMCNE_09250	PMCNF_12130	PMCNB_12090	SMC1_11480	671_90_07260	Pm70_11380	PMCNG_10080	PMCNC_06620
OG0460	33	33	PMCND_06850	P1062_24010	X73_11380	THA_14640	VTCCBAA264_03040	BUKK_15060	HB03_00770	Faisal_11530	THD_14650	THF_14650	ATCC_43137_08850	HN06_01530	2213_04110	ATTK_11530	Karachi_15280	3213_04110	P1059_12330	PMCNA_12790	36950_00770	Pesh_15290	PVAcc_15290	V1_15280	Islm_14960	TX1_15400	3480_01510	PMCNE_09260	PMCNF_12140	PMCNB_12100	SMC1_11470	671_90_07270	Pm70_11390	PMCNG_10070	PMCNC_06630
OG0461	33	33	PMCND_06860	P1062_24020	X73_11390	THA_14650	VTCCBAA264_03030	BUKK_15070	HB03_00760	Faisal_11540	THD_14660	THF_14660	ATCC_43137_08840	HN06_01520	2213_04100	ATTK_11540	Karachi_15290	3213_04100	P1059_12340	PMCNA_12800	36950_00760	Pesh_15300	PVAcc_15300	V1_15290	Islm_14970	TX1_15410	3480_01500	PMCNE_09270	PMCNF_12150	PMCNB_12110	SMC1_11460	671_90_07280	Pm70_11400	PMCNG_10060	PMCNC_06640
OG0462	33	33	PMCND_06880	P1062_24040	X73_11410	THA_14670	VTCCBAA264_03010	BUKK_15090	HB03_00740	Faisal_11560	THD_14680	THF_14680	ATCC_43137_08820	HN06_01500	2213_04080	ATTK_11560	Karachi_15310	3213_04080	P1059_12390	PMCNA_12820	36950_00740	Pesh_15320	PVAcc_15320	V1_15310	Islm_14990	TX1_15430	3480_01480	PMCNE_09290	PMCNF_12170	PMCNB_12130	SMC1_11440	671_90_07300	Pm70_11420	PMCNG_10040	PMCNC_06660
OG0463	33	33	PMCND_06940	P1062_24080	X73_11460	THA_14720	VTCCBAA264_18360	BUKK_15140	HB03_00700	Faisal_11610	THD_14730	THF_14730	ATCC_43137_08780	HN06_01460	2213_04030	ATTK_11610	Karachi_15360	3213_04030	P1059_12430	PMCNA_12880	36950_00700	Pesh_15370	PVAcc_15370	V1_15360	Islm_15040	TX1_15480	3480_01440	PMCNE_09330	PMCNF_12230	PMCNB_12190	SMC1_15040	671_90_07340	Pm70_11460	PMCNG_09990	PMCNC_06720
OG0464	33	33	PMCND_06960	P1062_24100	X73_11480	THA_14740	VTCCBAA264_18340	BUKK_15160	HB03_00670	Faisal_11630	THD_14750	THF_14750	ATCC_43137_08760	HN06_01440	2213_04010	ATTK_11630	Karachi_15380	3213_04010	P1059_12450	PMCNA_12900	36950_00680	Pesh_15390	PVAcc_15390	V1_15380	Islm_15060	TX1_15500	3480_01420	PMCNE_09350	PMCNF_12250	PMCNB_12210	SMC1_15060	671_90_07360	Pm70_11480	PMCNG_09970	PMCNC_06740
OG0465	33	33	PMCND_06970	P1062_24110	X73_11490	THA_14750	VTCCBAA264_18330	BUKK_15170	HB03_00660	Faisal_11640	THD_14760	THF_14760	ATCC_43137_08750	HN06_01430	2213_04000	ATTK_11640	Karachi_15390	3213_04000	P1059_12460	PMCNA_12910	36950_00670	Pesh_15400	PVAcc_15400	V1_15390	Islm_15070	TX1_15510	3480_01410	PMCNE_09360	PMCNF_12260	PMCNB_12220	SMC1_15070	671_90_07370	Pm70_11490	PMCNG_09960	PMCNC_06750
OG0466	33	33	PMCND_06980	P1062_24120	X73_11500	THA_14760	VTCCBAA264_18320	BUKK_15180	HB03_00650	Faisal_11650	THD_14770	THF_14770	ATCC_43137_08740	HN06_01420	2213_03990	ATTK_11650	Karachi_15400	3213_03990	P1059_12470	PMCNA_12920	36950_00660	Pesh_15410	PVAcc_15410	V1_15400	Islm_15080	TX1_15520	3480_01400	PMCNE_09370	PMCNF_12270	PMCNB_12230	SMC1_15080	671_90_07380	Pm70_11500	PMCNG_09950	PMCNC_06760
OG0467	33	33	PMCND_06990	P1062_24130	X73_11510	THA_14770	VTCCBAA264_18310	BUKK_15190	HB03_00640	Faisal_11660	THD_14780	THF_14780	ATCC_43137_08730	HN06_01410	2213_03980	ATTK_11660	Karachi_15410	3213_03980	P1059_12480	PMCNA_12930	36950_00650	Pesh_15420	PVAcc_15420	V1_15410	Islm_15090	TX1_15530	3480_01390	PMCNE_09380	PMCNF_12280	PMCNB_12240	SMC1_15090	671_90_07390	Pm70_11510	PMCNG_09940	PMCNC_06770
OG0468	33	33	PMCND_07000	P1062_24140	X73_11520	THA_14780	VTCCBAA264_18300	BUKK_15200	HB03_00630	Faisal_11670	THD_14790	THF_14790	ATCC_43137_08720	HN06_01400	2213_03970	ATTK_11670	Karachi_15420	3213_03970	P1059_12490	PMCNA_12940	36950_00640	Pesh_15430	PVAcc_15430	V1_15420	Islm_15100	TX1_15540	3480_01380	PMCNE_09390	PMCNF_12290	PMCNB_12250	SMC1_15100	671_90_07400	Pm70_11520	PMCNG_09930	PMCNC_06780
OG0469	33	33	PMCND_07010	P1062_24150	X73_11530	THA_14790	VTCCBAA264_18290	BUKK_15210	HB03_00620	Faisal_11680	THD_14800	THF_14800	ATCC_43137_08710	HN06_01390	2213_03960	ATTK_11680	Karachi_15430	3213_03960	P1059_12500	PMCNA_12950	36950_00630	Pesh_15440	PVAcc_15440	V1_15430	Islm_15110	TX1_15550	3480_01370	PMCNE_09400	PMCNF_12300	PMCNB_12260	SMC1_15110	671_90_07410	Pm70_11530	PMCNG_09920	PMCNC_06790
OG0470	33	33	PMCND_07020	P1062_24160	X73_11540	THA_14800	VTCCBAA264_18280	BUKK_15220	HB03_00610	Faisal_11690	THD_14810	THF_14810	ATCC_43137_08700	HN06_01380	2213_03950	ATTK_11690	Karachi_15440	3213_03950	P1059_12510	PMCNA_12960	36950_00620	Pesh_15450	PVAcc_15450	V1_15440	Islm_15120	TX1_15560	3480_01360	PMCNE_09410	PMCNF_12310	PMCNB_12270	SMC1_15120	671_90_07420	Pm70_11540	PMCNG_09910	PMCNC_06800
OG0471	33	33	PMCND_07030	P1062_24170	X73_11550	THA_14810	VTCCBAA264_18270	BUKK_15230	HB03_00600	Faisal_11700	THD_14820	THF_14820	ATCC_43137_08690	HN06_01370	2213_03940	ATTK_11700	Karachi_15450	3213_03940	P1059_12520	PMCNA_12970	36950_00610	Pesh_15460	PVAcc_15460	V1_15450	Islm_15130	TX1_15570	3480_01350	PMCNE_09420	PMCNF_12320	PMCNB_12280	SMC1_15130	671_90_07430	Pm70_11550	PMCNG_09900	PMCNC_06810
OG0472	33	33	PMCND_07040	P1062_24180	X73_11560	THA_14820	VTCCBAA264_18260	BUKK_15240	HB03_00590	Faisal_11710	THD_14830	THF_14830	ATCC_43137_08680	HN06_01360	2213_03930	ATTK_11710	Karachi_15460	3213_03930	P1059_12530	PMCNA_12980	36950_00600	Pesh_15470	PVAcc_15470	V1_15460	Islm_15140	TX1_15580	3480_01340	PMCNE_09430	PMCNF_12330	PMCNB_12290	SMC1_15140	671_90_07440	Pm70_11560	PMCNG_09890	PMCNC_06820
OG0473	33	33	PMCND_07050	P1062_24190	X73_11570	THA_14830	VTCCBAA264_18250	BUKK_15250	HB03_00580	Faisal_11720	THD_14840	THF_14840	ATCC_43137_08670	HN06_01350	2213_03920	ATTK_11720	Karachi_15470	3213_03920	P1059_12540	PMCNA_12990	36950_00590	Pesh_15480	PVAcc_15480	V1_15470	Islm_15150	TX1_15590	3480_01330	PMCNE_09440	PMCNF_12340	PMCNB_12300	SMC1_15150	671_90_07450	Pm70_11570	PMCNG_09880	PMCNC_06830
OG0474	33	33	PMCND_07080	P1062_24210	X73_11590	THA_14850	VTCCBAA264_18220	BUKK_15270	HB03_00560	Faisal_11740	THD_14860	THF_14860	ATCC_43137_08650	HN06_01330	2213_03900	ATTK_11740	Karachi_15490	3213_03900	P1059_12560	PMCNA_13020	36950_00570	Pesh_15500	PVAcc_15500	V1_15490	Islm_15170	TX1_15610	3480_01310	PMCNE_09460	PMCNF_12370	PMCNB_12330	SMC1_15170	671_90_07470	Pm70_11590	PMCNG_09860	PMCNC_06860
OG0475	33	33	PMCND_07090	P1062_24220	X73_11600	THA_14860	VTCCBAA264_18210	BUKK_15280	HB03_00550	Faisal_11750	THD_14870	THF_14870	ATCC_43137_08640	HN06_01320	2213_03890	ATTK_11750	Karachi_15500	3213_03890	P1059_12570	PMCNA_13030	36950_00560	Pesh_15510	PVAcc_15510	V1_15500	Islm_15180	TX1_15620	3480_01300	PMCNE_09470	PMCNF_12380	PMCNB_12340	SMC1_15180	671_90_07480	Pm70_11600	PMCNG_09850	PMCNC_06870
OG0476	33	33	PMCND_07100	P1062_24230	X73_11610	THA_14870	VTCCBAA264_18200	BUKK_15290	HB03_00540	Faisal_11760	THD_14880	THF_14880	ATCC_43137_08630	HN06_01310	2213_03880	ATTK_11760	Karachi_15510	3213_03880	P1059_12580	PMCNA_13040	36950_00550	Pesh_15520	PVAcc_15520	V1_15510	Islm_15190	TX1_15630	3480_01290	PMCNE_09480	PMCNF_12390	PMCNB_12350	SMC1_15190	671_90_07490	Pm70_11610	PMCNG_09840	PMCNC_06880
OG0477	33	33	PMCND_07110	P1062_24240	X73_11620	THA_14880	VTCCBAA264_18190	BUKK_15300	HB03_00530	Faisal_11770	THD_14890	THF_14890	ATCC_43137_08620	HN06_01300	2213_03870	ATTK_11770	Karachi_15520	3213_03870	P1059_12590	PMCNA_13050	36950_00540	Pesh_15530	PVAcc_15530	V1_15520	Islm_15200	TX1_15640	3480_01280	PMCNE_09490	PMCNF_12400	PMCNB_12360	SMC1_15200	671_90_07500	Pm70_11620	PMCNG_09830	PMCNC_06890
OG0478	33	33	PMCND_07120	P1062_24250	X73_11630	THA_14890	VTCCBAA264_18180	BUKK_15310	HB03_00520	Faisal_11780	THD_14900	THF_14900	ATCC_43137_08610	HN06_01290	2213_03860	ATTK_11780	Karachi_15530	3213_03860	P1059_12600	PMCNA_13060	36950_00530	Pesh_15540	PVAcc_15540	V1_15530	Islm_15210	TX1_15650	3480_01270	PMCNE_09500	PMCNF_12410	PMCNB_12370	SMC1_15210	671_90_07510	Pm70_11630	PMCNG_09820	PMCNC_06900
OG0479	33	33	PMCND_07130	P1062_24260	X73_11640	THA_14900	VTCCBAA264_18170	BUKK_15320	HB03_00510	Faisal_11790	THD_14910	THF_14910	ATCC_43137_08600	HN06_01280	2213_03850	ATTK_11790	Karachi_15540	3213_03850	P1059_12610	PMCNA_13070	36950_00520	Pesh_15550	PVAcc_15550	V1_15540	Islm_15220	TX1_15660	3480_01260	PMCNE_09510	PMCNF_12420	PMCNB_12380	SMC1_15220	671_90_07520	Pm70_11640	PMCNG_09810	PMCNC_06910
OG0480	33	33	PMCND_07140	P1062_24270	X73_11650	THA_14910	VTCCBAA264_19980	BUKK_15330	HB03_00500	Faisal_11800	THD_14920	THF_14920	ATCC_43137_08590	HN06_01270	2213_03840	ATTK_11800	Karachi_15550	3213_03840	P1059_12620	PMCNA_13080	36950_00510	Pesh_15560	PVAcc_15560	V1_15550	Islm_15230	TX1_15670	3480_01250	PMCNE_09520	PMCNF_12430	PMCNB_12390	SMC1_15230	671_90_07530	Pm70_11650	PMCNG_09800	PMCNC_06920
OG0481	33	33	PMCND_07150	P1062_24280	X73_11660	THA_14920	VTCCBAA264_19990	BUKK_15340	HB03_00490	Faisal_11810	THD_14930	THF_14930	ATCC_43137_08580	HN06_01260	2213_03830	ATTK_11810	Karachi_15560	3213_03830	P1059_12630	PMCNA_13090	36950_00500	Pesh_15570	PVAcc_15570	V1_15560	Islm_15240	TX1_15680	3480_01240	PMCNE_09530	PMCNF_12450	PMCNB_12400	SMC1_15240	671_90_07540	Pm70_11660	PMCNG_09790	PMCNC_06930
OG0482	33	33	PMCND_07160	P1062_24290	X73_11670	THA_14930	VTCCBAA264_20000	BUKK_15350	HB03_00480	Faisal_11820	THD_14940	THF_14940	ATCC_43137_08570	HN06_01250	2213_03820	ATTK_11820	Karachi_15570	3213_03820	P1059_12640	PMCNA_13100	36950_00490	Pesh_15580	PVAcc_15580	V1_15570	Islm_15250	TX1_15690	3480_01230	PMCNE_09540	PMCNF_12460	PMCNB_12410	SMC1_15250	671_90_07550	Pm70_11670	PMCNG_09780	PMCNC_06940
OG0483	33	33	PMCND_07170	P1062_24300	X73_11680	THA_14950	VTCCBAA264_20020	BUKK_15370	HB03_00470	Faisal_11840	THD_14960	THF_14960	ATCC_43137_08560	HN06_01240	2213_03800	ATTK_11840	Karachi_15590	3213_03800	P1059_12650	PMCNA_13110	36950_00480	Pesh_15600	PVAcc_15600	V1_15590	Islm_15270	TX1_15710	3480_01220	PMCNE_09550	PMCNF_12470	PMCNB_12420	SMC1_15260	671_90_07560	Pm70_11680	PMCNG_09760	PMCNC_06950
OG0484	33	33	PMCND_07220	P1062_24360	X73_11730	THA_15000	VTCCBAA264_20060	BUKK_15410	HB03_00420	Faisal_11880	THD_15010	THF_15010	ATCC_43137_08510	HN06_01190	2213_03750	ATTK_11880	Karachi_15630	3213_03750	P1059_12700	PMCNA_13160	36950_00420	Pesh_15640	PVAcc_15640	V1_15630	Islm_15310	TX1_15750	3480_01170	PMCNE_09600	PMCNF_12520	PMCNB_12470	SMC1_15310	671_90_07610	Pm70_11730	PMCNG_09710	PMCNC_07000
OG0485	33	33	PMCND_07240	P1062_24380	X73_11750	THA_15020	VTCCBAA264_20090	BUKK_15430	HB03_00400	Faisal_11900	THD_15030	THF_15030	ATCC_43137_08490	HN06_01170	2213_03730	ATTK_11900	Karachi_15650	3213_03730	P1059_12720	PMCNA_13180	36950_00400	Pesh_15660	PVAcc_15660	V1_15650	Islm_15330	TX1_15770	3480_01150	PMCNE_09620	PMCNF_12540	PMCNB_12490	SMC1_15330	671_90_07630	Pm70_11750	PMCNG_09690	PMCNC_07020
OG0486	33	33	PMCND_07260	P1062_00020	X73_11770	THA_15040	VTCCBAA264_20110	BUKK_15450	HB03_00380	Faisal_11920	THD_15050	THF_15050	ATCC_43137_08470	HN06_00460	2213_03710	ATTK_11920	Karachi_15670	3213_03710	P1059_12740	PMCNA_13200	36950_00380	Pesh_15680	PVAcc_15680	V1_15670	Islm_15350	TX1_15790	3480_00470	PMCNE_09640	PMCNF_12560	PMCNB_12510	SMC1_15350	671_90_07650	Pm70_11770	PMCNG_09670	PMCNC_07040
OG0487	33	33	PMCND_07320	P1062_00070	X73_11820	THA_15090	VTCCBAA264_20960	BUKK_15500	HB03_00350	Faisal_11960	THD_15100	THF_15100	ATCC_43137_08420	HN06_00410	2213_03660	ATTK_11950	Karachi_15720	3213_03660	P1059_12790	PMCNA_16670	36950_00350	Pesh_15720	PVAcc_15720	V1_15710	Islm_15390	TX1_15840	3480_00420	PMCNE_09710	PMCNF_12640	PMCNB_12580	SMC1_15400	671_90_07690	Pm70_11820	PMCNG_09620	PMCNC_07090
OG0488	33	33	PMCND_07330	P1062_00080	X73_11830	THA_15100	VTCCBAA264_20970	BUKK_15510	HB03_00340	Faisal_11970	THD_15110	THF_15110	ATCC_43137_08410	HN06_00400	2213_03650	ATTK_11960	Karachi_15730	3213_03650	P1059_12800	PMCNA_16680	36950_00340	Pesh_15730	PVAcc_15730	V1_15720	Islm_15400	TX1_15850	3480_00410	PMCNE_09720	PMCNF_12650	PMCNB_12590	SMC1_15410	671_90_07700	Pm70_11830	PMCNG_09610	PMCNC_07100
OG0489	33	33	PMCND_07340	P1062_00090	X73_11840	THA_15110	VTCCBAA264_20980	BUKK_15520	HB03_00330	Faisal_11980	THD_15120	THF_15120	ATCC_43137_08400	HN06_00390	2213_03640	ATTK_11970	Karachi_15740	3213_03640	P1059_12810	PMCNA_16690	36950_00330	Pesh_15740	PVAcc_15740	V1_15730	Islm_15410	TX1_15860	3480_00400	PMCNE_09730	PMCNF_12660	PMCNB_12600	SMC1_15420	671_90_07710	Pm70_11840	PMCNG_09600	PMCNC_07110
OG0490	33	33	PMCND_07350	P1062_00100	X73_11850	THA_15120	VTCCBAA264_20990	BUKK_15530	HB03_00320	Faisal_11990	THD_15130	THF_15130	ATCC_43137_08390	HN06_00380	2213_03630	ATTK_11980	Karachi_15750	3213_03630	P1059_12820	PMCNA_16700	36950_00320	Pesh_15750	PVAcc_15750	V1_15740	Islm_15420	TX1_15870	3480_00390	PMCNE_09740	PMCNF_12670	PMCNB_12610	SMC1_15430	671_90_07720	Pm70_11850	PMCNG_09590	PMCNC_07120
OG0491	33	33	PMCND_07360	P1062_00110	X73_11860	THA_15130	VTCCBAA264_21000	BUKK_15540	HB03_00310	Faisal_12000	THD_15140	THF_15140	ATCC_43137_08380	HN06_00370	2213_03620	ATTK_11990	Karachi_15760	3213_03620	P1059_12830	PMCNA_16710	36950_00310	Pesh_15760	PVAcc_15760	V1_15750	Islm_15430	TX1_15880	3480_00380	PMCNE_09750	PMCNF_12680	PMCNB_12620	SMC1_15440	671_90_07730	Pm70_11860	PMCNG_09580	PMCNC_07130
OG0492	33	33	PMCND_07370	P1062_00120	X73_11910	THA_15170	VTCCBAA264_20840	BUKK_15580	HB03_00300	Faisal_12040	THD_15180	THF_15180	ATCC_43137_08370	HN06_00360	2213_03580	ATTK_12030	Karachi_15800	3213_03580	P1059_12850	PMCNA_16720	36950_00300	Pesh_15800	PVAcc_15800	V1_15790	Islm_15470	TX1_15920	3480_00370	PMCNE_09800	PMCNF_12690	PMCNB_12630	SMC1_15490	671_90_07740	Pm70_11930	PMCNG_09540	PMCNC_07140
OG0493	33	33	PMCND_07380	P1062_00130	X73_11920	THA_15180	VTCCBAA264_20830	BUKK_15590	HB03_00290	Faisal_12050	THD_15190	THF_15190	ATCC_43137_08360	HN06_00350	2213_03570	ATTK_12040	Karachi_15810	3213_03570	P1059_12860	PMCNA_16730	36950_00290	Pesh_15810	PVAcc_15810	V1_15800	Islm_15480	TX1_15930	3480_00360	PMCNE_09810	PMCNF_12700	PMCNB_12640	SMC1_15500	671_90_07750	Pm70_11940	PMCNG_09530	PMCNC_07150
OG0494	33	33	PMCND_07390	P1062_00140	X73_11930	THA_15190	VTCCBAA264_20820	BUKK_15600	HB03_00280	Faisal_12060	THD_15200	THF_15200	ATCC_43137_08350	HN06_00340	2213_03560	ATTK_12050	Karachi_15820	3213_03560	P1059_12870	PMCNA_16740	36950_00280	Pesh_15820	PVAcc_15820	V1_15810	Islm_15490	TX1_15940	3480_00350	PMCNE_09820	PMCNF_12710	PMCNB_12650	SMC1_15510	671_90_07760	Pm70_11950	PMCNG_09520	PMCNC_07160
OG0495	33	33	PMCND_07400	P1062_00150	X73_11940	THA_15200	VTCCBAA264_20810	BUKK_15610	HB03_00270	Faisal_12070	THD_15210	THF_15210	ATCC_43137_08340	HN06_00330	2213_03550	ATTK_12060	Karachi_15830	3213_03550	P1059_12880	PMCNA_16750	36950_00270	Pesh_15830	PVAcc_15830	V1_15820	Islm_15500	TX1_15950	3480_00340	PMCNE_09830	PMCNF_12720	PMCNB_12660	SMC1_15520	671_90_07770	Pm70_11960	PMCNG_09510	PMCNC_07170
OG0496	33	33	PMCND_07410	P1062_00160	X73_11950	THA_15210	VTCCBAA264_20800	BUKK_15620	HB03_00260	Faisal_12080	THD_15220	THF_15220	ATCC_43137_08330	HN06_00320	2213_03540	ATTK_12070	Karachi_15840	3213_03540	P1059_12890	PMCNA_16760	36950_00260	Pesh_15840	PVAcc_15840	V1_15830	Islm_15510	TX1_15960	3480_00330	PMCNE_09840	PMCNF_12730	PMCNB_12670	SMC1_15530	671_90_07780	Pm70_11970	PMCNG_09500	PMCNC_07180
OG0497	33	33	PMCND_07420	P1062_00170	X73_11960	THA_15220	VTCCBAA264_20790	BUKK_15630	HB03_00250	Faisal_12090	THD_15230	THF_15230	ATCC_43137_08320	HN06_00310	2213_03530	ATTK_12080	Karachi_15850	3213_03530	P1059_12900	PMCNA_16770	36950_00250	Pesh_15850	PVAcc_15850	V1_15840	Islm_15520	TX1_15970	3480_00310	PMCNE_09850	PMCNF_12740	PMCNB_12680	SMC1_15540	671_90_07790	Pm70_11980	PMCNG_09490	PMCNC_07190
OG0498	33	33	PMCND_07430	P1062_00180	X73_11970	THA_15230	VTCCBAA264_20780	BUKK_15640	HB03_00240	Faisal_12100	THD_15240	THF_15240	ATCC_43137_08310	HN06_00300	2213_03520	ATTK_12090	Karachi_15860	3213_03520	P1059_12910	PMCNA_16780	36950_00240	Pesh_15860	PVAcc_15860	V1_15850	Islm_15530	TX1_15980	3480_00300	PMCNE_09860	PMCNF_12750	PMCNB_12690	SMC1_15550	671_90_07800	Pm70_11990	PMCNG_09480	PMCNC_07200
OG0499	33	33	PMCND_07440	P1062_00190	X73_11980	THA_15240	VTCCBAA264_20770	BUKK_15650	HB03_00230	Faisal_12110	THD_15250	THF_15250	ATCC_43137_08300	HN06_00290	2213_03510	ATTK_12100	Karachi_15870	3213_03510	P1059_12920	PMCNA_16790	36950_00230	Pesh_15870	PVAcc_15870	V1_15860	Islm_15540	TX1_15990	3480_00290	PMCNE_09870	PMCNF_12760	PMCNB_12700	SMC1_15560	671_90_07810	Pm70_12000	PMCNG_09470	PMCNC_07210
OG0500	33	33	PMCND_07450	P1062_00200	X73_11990	THA_15250	VTCCBAA264_20760	BUKK_15660	HB03_00220	Faisal_12120	THD_15260	THF_15260	ATCC_43137_08290	HN06_00280	2213_03500	ATTK_12110	Karachi_15880	3213_03500	P1059_12930	PMCNA_16800	36950_00220	Pesh_15880	PVAcc_15880	V1_15870	Islm_15550	TX1_16000	3480_00280	PMCNE_09880	PMCNF_12770	PMCNB_12710	SMC1_15570	671_90_07820	Pm70_12010	PMCNG_09460	PMCNC_07220
OG0501	33	33	PMCND_07460	P1062_00210	X73_12000	THA_15260	VTCCBAA264_20750	BUKK_15670	HB03_00210	Faisal_12130	THD_15270	THF_15270	ATCC_43137_08280	HN06_00270	2213_03490	ATTK_12120	Karachi_15890	3213_03490	P1059_12940	PMCNA_16810	36950_00210	Pesh_15890	PVAcc_15890	V1_15880	Islm_15560	TX1_16010	3480_00270	PMCNE_09890	PMCNF_12780	PMCNB_12720	SMC1_15580	671_90_07830	Pm70_12020	PMCNG_09450	PMCNC_07230
OG0502	33	33	PMCND_07470	P1062_00260	X73_12010	THA_15280	VTCCBAA264_22050	BUKK_15690	HB03_00160	Faisal_12150	THD_15290	THF_15290	ATCC_43137_08220	HN06_00200	2213_03470	ATTK_12140	Karachi_15910	3213_03470	P1059_12990	PMCNA_16820	36950_00160	Pesh_15910	PVAcc_15910	V1_15900	Islm_15580	TX1_16030	3480_00200	PMCNE_09940	PMCNF_12790	PMCNB_12730	SMC1_15630	671_90_07900	Pm70_12070	PMCNG_09430	PMCNC_07240
OG0503	33	33	PMCND_07530	P1062_00280	X73_12070	THA_15310	VTCCBAA264_13420	BUKK_15720	HB03_00140	Faisal_12180	THD_15320	THF_15320	ATCC_43137_08200	HN06_00180	2213_03440	ATTK_12170	Karachi_15940	3213_03440	P1059_13010	PMCNA_16880	36950_00140	Pesh_15940	PVAcc_15940	V1_15930	Islm_15610	TX1_16060	3480_00180	PMCNE_09960	PMCNF_12850	PMCNB_12790	SMC1_15650	671_90_07920	Pm70_12090	PMCNG_09400	PMCNC_07300
OG0504	33	33	PMCND_07540	P1062_00290	X73_12080	THA_15320	VTCCBAA264_13430	BUKK_15730	HB03_00130	Faisal_12190	THD_15330	THF_15330	ATCC_43137_08190	HN06_00170	2213_03430	ATTK_12180	Karachi_15950	3213_03430	P1059_13020	PMCNA_16890	36950_00130	Pesh_15950	PVAcc_15950	V1_15940	Islm_15620	TX1_16070	3480_00170	PMCNE_09970	PMCNF_12860	PMCNB_12800	SMC1_15660	671_90_07930	Pm70_12100	PMCNG_09390	PMCNC_07310
OG0505	33	33	PMCND_07590	P1062_00300	X73_12130	THA_15330	VTCCBAA264_13440	BUKK_15740	HB03_00120	Faisal_12200	THD_15340	THF_15340	ATCC_43137_08180	HN06_00120	2213_03420	ATTK_12190	Karachi_15960	3213_03420	P1059_13070	PMCNA_16940	36950_00120	Pesh_15960	PVAcc_15960	V1_15950	Islm_15630	TX1_16080	3480_00120	PMCNE_09980	PMCNF_12910	PMCNB_12850	SMC1_15670	671_90_07980	Pm70_12150	PMCNG_09380	PMCNC_07360
OG0506	33	33	PMCND_07600	P1062_00310	X73_12140	THA_15340	VTCCBAA264_13450	BUKK_15750	HB03_00110	Faisal_12210	THD_15350	THF_15350	ATCC_43137_08170	HN06_00110	2213_03410	ATTK_12200	Karachi_15970	3213_03410	P1059_13080	PMCNA_16950	36950_00110	Pesh_15970	PVAcc_15970	V1_15960	Islm_15640	TX1_16090	3480_00110	PMCNE_09990	PMCNF_12920	PMCNB_12860	SMC1_15680	671_90_07990	Pm70_12160	PMCNG_09370	PMCNC_07370
OG0507	33	33	PMCND_07610	P1062_00320	X73_12150	THA_15350	VTCCBAA264_13460	BUKK_15760	HB03_00100	Faisal_12220	THD_15360	THF_15360	ATCC_43137_08160	HN06_00100	2213_03400	ATTK_12210	Karachi_15980	3213_03400	P1059_13090	PMCNA_16960	36950_00100	Pesh_15980	PVAcc_15980	V1_15970	Islm_15650	TX1_16100	3480_00100	PMCNE_10000	PMCNF_12930	PMCNB_12870	SMC1_15690	671_90_08000	Pm70_12170	PMCNG_09360	PMCNC_07380
OG0508	33	33	PMCND_07620	P1062_00330	X73_12160	THA_15360	VTCCBAA264_13470	BUKK_15770	HB03_00090	Faisal_12230	THD_15370	THF_15370	ATCC_43137_08150	HN06_00090	2213_03390	ATTK_12220	Karachi_15990	3213_03390	P1059_13100	PMCNA_16970	36950_00090	Pesh_15990	PVAcc_15990	V1_15980	Islm_15660	TX1_16110	3480_00090	PMCNE_10010	PMCNF_12940	PMCNB_12880	SMC1_15700	671_90_08010	Pm70_12180	PMCNG_09350	PMCNC_07390
OG0509	33	33	PMCND_07630	P1062_00340	X73_12170	THA_15370	VTCCBAA264_13480	BUKK_15780	HB03_00080	Faisal_12240	THD_15380	THF_15380	ATCC_43137_08140	HN06_00080	2213_03380	ATTK_12230	Karachi_16000	3213_03380	P1059_13110	PMCNA_16980	36950_00080	Pesh_16000	PVAcc_16000	V1_15990	Islm_15670	TX1_16120	3480_00080	PMCNE_10020	PMCNF_12950	PMCNB_12890	SMC1_15710	671_90_08020	Pm70_12190	PMCNG_09340	PMCNC_07400
OG0510	33	33	PMCND_07640	P1062_00350	X73_12180	THA_15380	VTCCBAA264_13490	BUKK_15790	HB03_00070	Faisal_12250	THD_15390	THF_15390	ATCC_43137_08130	HN06_00070	2213_03370	ATTK_12240	Karachi_16010	3213_03370	P1059_13120	PMCNA_16990	36950_00070	Pesh_16010	PVAcc_16010	V1_16000	Islm_15680	TX1_16130	3480_00070	PMCNE_10030	PMCNF_12960	PMCNB_12900	SMC1_15720	671_90_08030	Pm70_12200	PMCNG_09330	PMCNC_07410
OG0511	33	33	PMCND_07650	P1062_00360	X73_12190	THA_15390	VTCCBAA264_13500	BUKK_15800	HB03_00060	Faisal_12260	THD_15400	THF_15400	ATCC_43137_08120	HN06_00060	2213_03360	ATTK_12250	Karachi_16020	3213_03360	P1059_13130	PMCNA_17000	36950_00060	Pesh_16020	PVAcc_16020	V1_16010	Islm_15690	TX1_16140	3480_00060	PMCNE_10040	PMCNF_12970	PMCNB_12910	SMC1_15730	671_90_08040	Pm70_12210	PMCNG_09320	PMCNC_07420
OG0512	33	33	PMCND_07660	P1062_00370	X73_12200	THA_15400	VTCCBAA264_13510	BUKK_15810	HB03_00050	Faisal_12270	THD_15410	THF_15410	ATCC_43137_08110	HN06_00050	2213_03350	ATTK_12260	Karachi_16030	3213_03350	P1059_13140	PMCNA_17010	36950_00050	Pesh_16030	PVAcc_16030	V1_16020	Islm_15700	TX1_16150	3480_00050	PMCNE_10050	PMCNF_12980	PMCNB_12920	SMC1_15740	671_90_08050	Pm70_12220	PMCNG_09310	PMCNC_07430
OG0513	33	33	PMCND_07670	P1062_00380	X73_12210	THA_15410	VTCCBAA264_13520	BUKK_15820	HB03_00040	Faisal_12280	THD_15420	THF_15420	ATCC_43137_08100	HN06_00040	2213_03340	ATTK_12270	Karachi_16040	3213_03340	P1059_13150	PMCNA_17020	36950_00040	Pesh_16040	PVAcc_16040	V1_16030	Islm_15710	TX1_16160	3480_00040	PMCNE_10060	PMCNF_12990	PMCNB_12930	SMC1_15750	671_90_08060	Pm70_12230	PMCNG_09300	PMCNC_07440
OG0514	33	33	PMCND_07680	P1062_00390	X73_12220	THA_15420	VTCCBAA264_13530	BUKK_15830	HB03_00030	Faisal_12290	THD_15430	THF_15430	ATCC_43137_08090	HN06_00030	2213_03330	ATTK_12280	Karachi_16050	3213_03330	P1059_13160	PMCNA_17030	36950_00030	Pesh_16050	PVAcc_16050	V1_16040	Islm_15720	TX1_16170	3480_00030	PMCNE_10070	PMCNF_13000	PMCNB_12940	SMC1_15760	671_90_08070	Pm70_12240	PMCNG_09290	PMCNC_07450
OG0515	33	33	PMCND_07690	P1062_00400	X73_12230	THA_15430	VTCCBAA264_13540	BUKK_15840	HB03_00020	Faisal_12300	THD_15440	THF_15440	ATCC_43137_08080	HN06_00020	2213_03320	ATTK_12290	Karachi_16060	3213_03320	P1059_13170	PMCNA_17040	36950_00020	Pesh_16060	PVAcc_16060	V1_16050	Islm_15730	TX1_16180	3480_00020	PMCNE_10080	PMCNF_13010	PMCNB_12950	SMC1_15770	671_90_08080	Pm70_12250	PMCNG_09280	PMCNC_07460
OG0516	33	33	PMCND_07710	P1062_00420	X73_12250	THA_15450	VTCCBAA264_13570	BUKK_15860	HB03_21790	Faisal_12320	THD_15460	THF_15460	ATCC_43137_08060	HN06_23220	2213_03300	ATTK_12310	Karachi_16080	3213_03300	P1059_13190	PMCNA_17060	36950_22260	Pesh_16080	PVAcc_16080	V1_16070	Islm_15750	TX1_16200	3480_22880	PMCNE_10100	PMCNF_13030	PMCNB_12970	SMC1_15790	671_90_08100	Pm70_12270	PMCNG_09260	PMCNC_07480
OG0517	33	33	PMCND_07720	P1062_00430	X73_12260	THA_15460	VTCCBAA264_13580	BUKK_15870	HB03_21780	Faisal_12330	THD_15470	THF_15470	ATCC_43137_08050	HN06_23210	2213_03290	ATTK_12320	Karachi_16090	3213_03290	P1059_13200	PMCNA_17070	36950_22250	Pesh_16090	PVAcc_16090	V1_16080	Islm_15760	TX1_16210	3480_22870	PMCNE_10110	PMCNF_13040	PMCNB_12980	SMC1_15800	671_90_08110	Pm70_12280	PMCNG_09250	PMCNC_07490
OG0518	33	33	PMCND_07730	P1062_00440	X73_12270	THA_15470	VTCCBAA264_13590	BUKK_15880	HB03_21770	Faisal_12340	THD_15480	THF_15480	ATCC_43137_08040	HN06_23200	2213_03280	ATTK_12330	Karachi_16100	3213_03280	P1059_13210	PMCNA_17080	36950_22240	Pesh_16100	PVAcc_16100	V1_16090	Islm_15770	TX1_16220	3480_22860	PMCNE_10120	PMCNF_13050	PMCNB_12990	SMC1_15810	671_90_08120	Pm70_12290	PMCNG_09240	PMCNC_07500
OG0519	33	33	PMCND_07740	P1062_00450	X73_12280	THA_15480	VTCCBAA264_13600	BUKK_15890	HB03_21760	Faisal_12350	THD_15490	THF_15490	ATCC_43137_08030	HN06_23190	2213_03270	ATTK_12340	Karachi_16110	3213_03270	P1059_13220	PMCNA_17090	36950_22230	Pesh_16110	PVAcc_16110	V1_16100	Islm_15780	TX1_16230	3480_22850	PMCNE_10130	PMCNF_13060	PMCNB_13000	SMC1_15820	671_90_08130	Pm70_12300	PMCNG_09230	PMCNC_07510
OG0520	33	33	PMCND_07750	P1062_00460	X73_12290	THA_15490	VTCCBAA264_13610	BUKK_15900	HB03_21750	Faisal_12360	THD_15500	THF_15500	ATCC_43137_08020	HN06_23180	2213_03260	ATTK_12350	Karachi_16120	3213_03260	P1059_13230	PMCNA_17100	36950_22220	Pesh_16120	PVAcc_16120	V1_16110	Islm_15790	TX1_16240	3480_22840	PMCNE_10140	PMCNF_13070	PMCNB_13010	SMC1_15830	671_90_08140	Pm70_12310	PMCNG_09220	PMCNC_07520
OG0521	33	33	PMCND_07760	P1062_00470	X73_12300	THA_15500	VTCCBAA264_13620	BUKK_15910	HB03_21740	Faisal_12370	THD_15510	THF_15510	ATCC_43137_08010	HN06_23170	2213_03250	ATTK_12360	Karachi_16130	3213_03250	P1059_13240	PMCNA_17110	36950_22210	Pesh_16130	PVAcc_16130	V1_16120	Islm_15800	TX1_16250	3480_22830	PMCNE_10150	PMCNF_13080	PMCNB_13020	SMC1_15840	671_90_08150	Pm70_12320	PMCNG_09210	PMCNC_07530
OG0522	33	33	PMCND_07770	P1062_00480	X73_12310	THA_15510	VTCCBAA264_13630	BUKK_15920	HB03_21730	Faisal_12380	THD_15520	THF_15520	ATCC_43137_08000	HN06_23160	2213_03240	ATTK_12370	Karachi_16140	3213_03240	P1059_13250	PMCNA_17120	36950_22200	Pesh_16140	PVAcc_16140	V1_16130	Islm_15810	TX1_16260	3480_22820	PMCNE_10160	PMCNF_13090	PMCNB_13030	SMC1_15850	671_90_08160	Pm70_12330	PMCNG_09200	PMCNC_07540
OG0523	33	33	PMCND_07780	P1062_00490	X73_12320	THA_15520	VTCCBAA264_13640	BUKK_15930	HB03_21720	Faisal_12390	THD_15530	THF_15530	ATCC_43137_07990	HN06_23150	2213_03230	ATTK_12380	Karachi_16150	3213_03230	P1059_13260	PMCNA_17130	36950_22190	Pesh_16150	PVAcc_16150	V1_16140	Islm_15820	TX1_16270	3480_22810	PMCNE_10170	PMCNF_13100	PMCNB_13040	SMC1_15860	671_90_08170	Pm70_12340	PMCNG_09190	PMCNC_07550
OG0524	33	33	PMCND_07790	P1062_00500	X73_12330	THA_15530	VTCCBAA264_13650	BUKK_15940	HB03_21710	Faisal_12400	THD_15540	THF_15540	ATCC_43137_07980	HN06_23140	2213_03220	ATTK_12390	Karachi_16160	3213_03220	P1059_13270	PMCNA_17140	36950_22180	Pesh_16160	PVAcc_16160	V1_16150	Islm_15830	TX1_16280	3480_22800	PMCNE_10180	PMCNF_13110	PMCNB_13050	SMC1_15870	671_90_08180	Pm70_12350	PMCNG_09180	PMCNC_07560
OG0525	33	33	PMCND_07800	P1062_00510	X73_12340	THA_15540	VTCCBAA264_13660	BUKK_15950	HB03_21700	Faisal_12410	THD_15550	THF_15550	ATCC_43137_07970	HN06_23130	2213_03210	ATTK_12400	Karachi_16170	3213_03210	P1059_13280	PMCNA_17150	36950_22170	Pesh_16170	PVAcc_16170	V1_16160	Islm_15840	TX1_16290	3480_22790	PMCNE_10190	PMCNF_13120	PMCNB_13060	SMC1_15880	671_90_08190	Pm70_12360	PMCNG_09170	PMCNC_07570
OG0526	33	33	PMCND_07820	P1062_00530	X73_12360	THA_15570	VTCCBAA264_13690	BUKK_15980	HB03_21680	Faisal_12440	THD_15580	THF_15580	ATCC_43137_07950	HN06_23110	2213_03180	ATTK_12430	Karachi_16200	3213_03180	P1059_13300	PMCNA_17170	36950_22150	Pesh_16200	PVAcc_16200	V1_16190	Islm_15870	TX1_16320	3480_22770	PMCNE_10220	PMCNF_13140	PMCNB_13080	SMC1_15900	671_90_08210	Pm70_12380	PMCNG_09140	PMCNC_07590
OG0527	33	33	PMCND_07840	P1062_00560	X73_12380	THA_15600	VTCCBAA264_13730	BUKK_16010	HB03_21650	Faisal_12470	THD_15610	THF_15610	ATCC_43137_07910	HN06_23090	2213_03150	ATTK_12460	Karachi_16230	3213_03150	P1059_13320	PMCNA_17190	36950_22120	Pesh_16230	PVAcc_16230	V1_16220	Islm_15900	TX1_16350	3480_22750	PMCNE_10240	PMCNF_13160	PMCNB_13100	SMC1_15920	671_90_08230	Pm70_12410	PMCNG_09110	PMCNC_07610
OG0528	33	33	PMCND_07850	P1062_00570	X73_12390	THA_15610	VTCCBAA264_13740	BUKK_16020	HB03_21640	Faisal_12480	THD_15620	THF_15620	ATCC_43137_07900	HN06_23080	2213_03140	ATTK_12470	Karachi_16240	3213_03140	P1059_13330	PMCNA_17200	36950_22110	Pesh_16240	PVAcc_16240	V1_16230	Islm_15910	TX1_16360	3480_22740	PMCNE_10250	PMCNF_13170	PMCNB_13110	SMC1_15930	671_90_08240	Pm70_12420	PMCNG_09100	PMCNC_07620
OG0529	33	33	PMCND_07860	P1062_00580	X73_12400	THA_15620	VTCCBAA264_13750	BUKK_16030	HB03_21630	Faisal_12490	THD_15630	THF_15630	ATCC_43137_07890	HN06_23070	2213_03130	ATTK_12480	Karachi_16250	3213_03130	P1059_13340	PMCNA_17210	36950_22100	Pesh_16250	PVAcc_16250	V1_16240	Islm_15920	TX1_16370	3480_22730	PMCNE_10260	PMCNF_13180	PMCNB_13120	SMC1_15940	671_90_08250	Pm70_12430	PMCNG_09090	PMCNC_07630
OG0530	33	33	PMCND_07870	P1062_00590	X73_12410	THA_15630	VTCCBAA264_13760	BUKK_16040	HB03_21620	Faisal_12500	THD_15640	THF_15640	ATCC_43137_07880	HN06_23060	2213_03120	ATTK_12490	Karachi_16260	3213_03120	P1059_13350	PMCNA_17220	36950_22090	Pesh_16260	PVAcc_16260	V1_16250	Islm_15930	TX1_16380	3480_22720	PMCNE_10270	PMCNF_13190	PMCNB_13130	SMC1_15950	671_90_08260	Pm70_12440	PMCNG_09080	PMCNC_07640
OG0531	33	33	PMCND_07880	P1062_00600	X73_12420	THA_15640	VTCCBAA264_13770	BUKK_16050	HB03_21610	Faisal_12510	THD_15650	THF_15650	ATCC_43137_07870	HN06_23050	2213_03110	ATTK_12500	Karachi_16270	3213_03110	P1059_13360	PMCNA_17230	36950_22080	Pesh_16270	PVAcc_16270	V1_16260	Islm_15940	TX1_16390	3480_22710	PMCNE_10280	PMCNF_13200	PMCNB_13140	SMC1_15960	671_90_08270	Pm70_12450	PMCNG_09070	PMCNC_07650
OG0532	33	33	PMCND_07890	P1062_00610	X73_12430	THA_15650	VTCCBAA264_13780	BUKK_16060	HB03_21600	Faisal_12520	THD_15660	THF_15660	ATCC_43137_07860	HN06_23040	2213_03100	ATTK_12510	Karachi_16280	3213_03100	P1059_13370	PMCNA_17240	36950_22070	Pesh_16280	PVAcc_16280	V1_16270	Islm_15950	TX1_16400	3480_22700	PMCNE_10290	PMCNF_13210	PMCNB_13150	SMC1_15970	671_90_08280	Pm70_12460	PMCNG_09060	PMCNC_07660
OG0533	33	33	PMCND_07900	P1062_00620	X73_12440	THA_15660	VTCCBAA264_13790	BUKK_16070	HB03_21590	Faisal_12530	THD_15670	THF_15670	ATCC_43137_07850	HN06_23030	2213_03090	ATTK_12520	Karachi_16290	3213_03090	P1059_13380	PMCNA_17250	36950_22060	Pesh_16290	PVAcc_16290	V1_16280	Islm_15960	TX1_16410	3480_22690	PMCNE_10300	PMCNF_13220	PMCNB_13160	SMC1_15980	671_90_08290	Pm70_12470	PMCNG_09050	PMCNC_07670
OG0534	33	33	PMCND_07910	P1062_00630	X73_12450	THA_15670	VTCCBAA264_13800	BUKK_16080	HB03_21580	Faisal_12540	THD_15680	THF_15680	ATCC_43137_07840	HN06_23020	2213_03080	ATTK_12530	Karachi_16300	3213_03080	P1059_13390	PMCNA_17260	36950_22050	Pesh_16300	PVAcc_16300	V1_16290	Islm_15970	TX1_16420	3480_22680	PMCNE_10310	PMCNF_13230	PMCNB_13170	SMC1_15990	671_90_08300	Pm70_12480	PMCNG_09040	PMCNC_07680
OG0535	33	33	PMCND_07930	P1062_00650	X73_12470	THA_15690	VTCCBAA264_13830	BUKK_16100	HB03_21560	Faisal_12560	THD_15700	THF_15700	ATCC_43137_07820	HN06_23000	2213_03060	ATTK_12550	Karachi_16320	3213_03060	P1059_13410	PMCNA_17280	36950_22030	Pesh_16320	PVAcc_16320	V1_16310	Islm_15990	TX1_16440	3480_22660	PMCNE_10330	PMCNF_13250	PMCNB_13190	SMC1_16010	671_90_08320	Pm70_12500	PMCNG_09020	PMCNC_07700
OG0536	33	33	PMCND_07940	P1062_00660	X73_12480	THA_15700	VTCCBAA264_13840	BUKK_16110	HB03_21550	Faisal_12570	THD_15710	THF_15710	ATCC_43137_07810	HN06_22990	2213_03050	ATTK_12560	Karachi_16330	3213_03050	P1059_13420	PMCNA_17290	36950_22020	Pesh_16330	PVAcc_16330	V1_16320	Islm_16000	TX1_16450	3480_22650	PMCNE_10340	PMCNF_13260	PMCNB_13200	SMC1_16020	671_90_08330	Pm70_12510	PMCNG_09010	PMCNC_07710
OG0537	33	33	PMCND_07950	P1062_00670	X73_12490	THA_15710	VTCCBAA264_13850	BUKK_16120	HB03_21540	Faisal_12580	THD_15720	THF_15720	ATCC_43137_07800	HN06_22980	2213_03040	ATTK_12570	Karachi_16340	3213_03040	P1059_13430	PMCNA_17300	36950_22010	Pesh_16340	PVAcc_16340	V1_16330	Islm_16010	TX1_16460	3480_22640	PMCNE_10350	PMCNF_13270	PMCNB_13210	SMC1_16030	671_90_08340	Pm70_12520	PMCNG_09000	PMCNC_07720
OG0538	33	33	PMCND_07960	P1062_00680	X73_12500	THA_15720	VTCCBAA264_13860	BUKK_16130	HB03_21530	Faisal_12590	THD_15730	THF_15730	ATCC_43137_07790	HN06_22970	2213_03030	ATTK_12580	Karachi_16350	3213_03030	P1059_13440	PMCNA_17310	36950_22000	Pesh_16350	PVAcc_16350	V1_16340	Islm_16020	TX1_16470	3480_22630	PMCNE_10360	PMCNF_13280	PMCNB_13220	SMC1_16040	671_90_08350	Pm70_12530	PMCNG_08990	PMCNC_07730
OG0539	33	33	PMCND_07970	P1062_00690	X73_12510	THA_15730	VTCCBAA264_13870	BUKK_16140	HB03_21520	Faisal_12600	THD_15740	THF_15740	ATCC_43137_07780	HN06_22960	2213_03020	ATTK_12590	Karachi_16360	3213_03020	P1059_13450	PMCNA_17320	36950_21990	Pesh_16360	PVAcc_16360	V1_16350	Islm_16030	TX1_16480	3480_22620	PMCNE_10370	PMCNF_13290	PMCNB_13230	SMC1_16050	671_90_08360	Pm70_12540	PMCNG_08980	PMCNC_07740
OG0540	33	33	PMCND_07980	P1062_00700	X73_12520	THA_15740	VTCCBAA264_13880	BUKK_16150	HB03_21510	Faisal_12610	THD_15750	THF_15750	ATCC_43137_07770	HN06_22950	2213_03010	ATTK_12600	Karachi_16370	3213_03010	P1059_13460	PMCNA_17330	36950_21980	Pesh_16370	PVAcc_16370	V1_16360	Islm_16040	TX1_16490	3480_22610	PMCNE_10380	PMCNF_13300	PMCNB_13240	SMC1_16060	671_90_08370	Pm70_12550	PMCNG_08970	PMCNC_07750
OG0541	33	33	PMCND_07990	P1062_00710	X73_12530	THA_15750	VTCCBAA264_13890	BUKK_16160	HB03_21500	Faisal_12620	THD_15760	THF_15760	ATCC_43137_07760	HN06_22940	2213_03000	ATTK_12610	Karachi_16380	3213_03000	P1059_13470	PMCNA_17340	36950_21970	Pesh_16380	PVAcc_16380	V1_16370	Islm_16050	TX1_16500	3480_22600	PMCNE_10390	PMCNF_13310	PMCNB_13250	SMC1_16070	671_90_08380	Pm70_12560	PMCNG_08960	PMCNC_07760
OG0542	33	33	PMCND_08000	P1062_00720	X73_12540	THA_15760	VTCCBAA264_13900	BUKK_16170	HB03_21490	Faisal_12630	THD_15770	THF_15770	ATCC_43137_07750	HN06_22930	2213_02990	ATTK_12620	Karachi_16390	3213_02990	P1059_13480	PMCNA_17350	36950_21960	Pesh_16390	PVAcc_16390	V1_16380	Islm_16060	TX1_16510	3480_22590	PMCNE_10400	PMCNF_13320	PMCNB_13260	SMC1_16080	671_90_08390	Pm70_12570	PMCNG_08950	PMCNC_07770
OG0543	33	33	PMCND_08020	P1062_00750	X73_12560	THA_15780	VTCCBAA264_13920	BUKK_16190	HB03_21470	Faisal_12650	THD_15790	THF_15790	ATCC_43137_07730	HN06_22910	2213_02970	ATTK_12640	Karachi_16410	3213_02970	P1059_13500	PMCNA_17370	36950_21930	Pesh_16410	PVAcc_16410	V1_16400	Islm_16080	TX1_16530	3480_22570	PMCNE_10420	PMCNF_13340	PMCNB_13280	SMC1_16100	671_90_08410	Pm70_12590	PMCNG_08930	PMCNC_07790
OG0544	33	33	PMCND_08030	P1062_00760	X73_12570	THA_15790	VTCCBAA264_13930	BUKK_16200	HB03_21460	Faisal_12660	THD_15800	THF_15800	ATCC_43137_07720	HN06_22900	2213_02960	ATTK_12650	Karachi_16420	3213_02960	P1059_13510	PMCNA_17380	36950_21920	Pesh_16420	PVAcc_16420	V1_16410	Islm_16090	TX1_16540	3480_22560	PMCNE_10430	PMCNF_13350	PMCNB_13290	SMC1_16110	671_90_08420	Pm70_12600	PMCNG_08920	PMCNC_07800
OG0545	33	33	PMCND_08040	P1062_00770	X73_12580	THA_15800	VTCCBAA264_13940	BUKK_16210	HB03_21450	Faisal_12670	THD_15810	THF_15810	ATCC_43137_07710	HN06_22890	2213_02950	ATTK_12660	Karachi_16430	3213_02950	P1059_13520	PMCNA_17390	36950_21910	Pesh_16430	PVAcc_16430	V1_16420	Islm_16100	TX1_16550	3480_22550	PMCNE_10440	PMCNF_13360	PMCNB_13300	SMC1_16120	671_90_08430	Pm70_12610	PMCNG_08910	PMCNC_07810
OG0546	33	33	PMCND_08050	P1062_00780	X73_12590	THA_15810	VTCCBAA264_13950	BUKK_16220	HB03_21440	Faisal_12680	THD_15820	THF_15820	ATCC_43137_07700	HN06_22880	2213_02940	ATTK_12670	Karachi_16440	3213_02940	P1059_13530	PMCNA_17400	36950_21900	Pesh_16440	PVAcc_16440	V1_16430	Islm_16110	TX1_16560	3480_22540	PMCNE_10450	PMCNF_13370	PMCNB_13310	SMC1_16130	671_90_08440	Pm70_12620	PMCNG_08900	PMCNC_07820
OG0547	33	33	PMCND_08060	P1062_00790	X73_12600	THA_15820	VTCCBAA264_13960	BUKK_16230	HB03_21430	Faisal_12690	THD_15830	THF_15830	ATCC_43137_07690	HN06_22870	2213_02930	ATTK_12680	Karachi_16450	3213_02930	P1059_13540	PMCNA_17410	36950_21890	Pesh_16450	PVAcc_16450	V1_16440	Islm_16120	TX1_16570	3480_22530	PMCNE_10460	PMCNF_13380	PMCNB_13320	SMC1_16140	671_90_08450	Pm70_12630	PMCNG_08890	PMCNC_07830
OG0548	33	33	PMCND_08100	P1062_00810	X73_12620	THA_15840	VTCCBAA264_13980	BUKK_16250	HB03_21410	Faisal_12710	THD_15850	THF_15850	ATCC_43137_07670	HN06_22850	2213_02910	ATTK_12700	Karachi_16470	3213_02910	P1059_13560	PMCNA_17450	36950_21870	Pesh_16470	PVAcc_16470	V1_16460	Islm_16140	TX1_16590	3480_22510	PMCNE_10480	PMCNF_13420	PMCNB_13360	SMC1_16160	671_90_08470	Pm70_12640	PMCNG_08870	PMCNC_07870
OG0549	33	33	PMCND_08110	P1062_00820	X73_12630	THA_15850	VTCCBAA264_13990	BUKK_16260	HB03_21400	Faisal_12720	THD_15860	THF_15860	ATCC_43137_07660	HN06_22840	2213_02900	ATTK_12710	Karachi_16480	3213_02900	P1059_13570	PMCNA_17460	36950_21860	Pesh_16480	PVAcc_16480	V1_16470	Islm_16150	TX1_16600	3480_22500	PMCNE_10490	PMCNF_13430	PMCNB_13370	SMC1_16170	671_90_08480	Pm70_12650	PMCNG_08860	PMCNC_07880
OG0550	33	33	PMCND_08140	P1062_00850	X73_12660	THA_15880	VTCCBAA264_16680	BUKK_16290	HB03_21370	Faisal_12750	THD_15890	THF_15890	ATCC_43137_07630	HN06_22810	2213_02870	ATTK_12740	Karachi_16510	3213_02870	P1059_13600	PMCNA_17490	36950_21830	Pesh_16510	PVAcc_16510	V1_16500	Islm_16180	TX1_16630	3480_22470	PMCNE_10540	PMCNF_13460	PMCNB_13400	SMC1_16220	671_90_08510	Pm70_12680	PMCNG_08830	PMCNC_07910
OG0551	33	33	PMCND_08150	P1062_00860	X73_12670	THA_15890	VTCCBAA264_16690	BUKK_16300	HB03_21360	Faisal_12760	THD_15900	THF_15900	ATCC_43137_07620	HN06_22800	2213_02860	ATTK_12750	Karachi_16520	3213_02860	P1059_13610	PMCNA_17500	36950_21820	Pesh_16520	PVAcc_16520	V1_16510	Islm_16190	TX1_16640	3480_22460	PMCNE_10550	PMCNF_13470	PMCNB_13410	SMC1_16230	671_90_08520	Pm70_12690	PMCNG_08820	PMCNC_07920
OG0552	33	33	PMCND_08180	P1062_00880	X73_12690	THA_15920	VTCCBAA264_16720	BUKK_16330	HB03_21340	Faisal_12790	THD_15930	THF_15930	ATCC_43137_07600	HN06_22780	2213_02830	ATTK_12780	Karachi_16550	3213_02830	P1059_13640	PMCNA_17530	36950_21800	Pesh_16550	PVAcc_16550	V1_16540	Islm_16220	TX1_16670	3480_22440	PMCNE_10580	PMCNF_13500	PMCNB_13440	SMC1_16260	671_90_08540	Pm70_12710	PMCNG_08790	PMCNC_07950
OG0553	33	33	PMCND_08190	P1062_00890	X73_12700	THA_15930	VTCCBAA264_16730	BUKK_16340	HB03_21330	Faisal_12800	THD_15940	THF_15940	ATCC_43137_07590	HN06_22770	2213_02820	ATTK_12790	Karachi_16560	3213_02820	P1059_13650	PMCNA_17540	36950_21790	Pesh_16560	PVAcc_16560	V1_16550	Islm_16230	TX1_16680	3480_22430	PMCNE_10590	PMCNF_13510	PMCNB_13450	SMC1_16270	671_90_08550	Pm70_12720	PMCNG_08780	PMCNC_07960
OG0554	33	33	PMCND_08200	P1062_00900	X73_12710	THA_15940	VTCCBAA264_16740	BUKK_16350	HB03_21320	Faisal_12810	THD_15950	THF_15950	ATCC_43137_07580	HN06_22760	2213_02810	ATTK_12800	Karachi_16570	3213_02810	P1059_13660	PMCNA_17550	36950_21780	Pesh_16570	PVAcc_16570	V1_16560	Islm_16240	TX1_16690	3480_22420	PMCNE_10600	PMCNF_13520	PMCNB_13460	SMC1_16280	671_90_08560	Pm70_12730	PMCNG_08770	PMCNC_07970
OG0555	33	33	PMCND_08210	P1062_00910	X73_12720	THA_15950	VTCCBAA264_16750	BUKK_16360	HB03_21310	Faisal_12820	THD_15960	THF_15960	ATCC_43137_07570	HN06_22750	2213_02800	ATTK_12810	Karachi_16580	3213_02800	P1059_13670	PMCNA_17560	36950_21770	Pesh_16580	PVAcc_16580	V1_16570	Islm_16250	TX1_16700	3480_22410	PMCNE_10610	PMCNF_13530	PMCNB_13470	SMC1_16290	671_90_08570	Pm70_12740	PMCNG_08760	PMCNC_07980
OG0556	33	33	PMCND_08220	P1062_00920	X73_12730	THA_15960	VTCCBAA264_16760	BUKK_16370	HB03_21300	Faisal_12830	THD_15970	THF_15970	ATCC_43137_07560	HN06_22740	2213_02790	ATTK_12820	Karachi_16590	3213_02790	P1059_13680	PMCNA_17570	36950_21760	Pesh_16590	PVAcc_16590	V1_16580	Islm_16260	TX1_16710	3480_22400	PMCNE_10620	PMCNF_13540	PMCNB_13480	SMC1_16300	671_90_08580	Pm70_12750	PMCNG_08750	PMCNC_07990
OG0557	33	33	PMCND_08230	P1062_00930	X73_12740	THA_15970	VTCCBAA264_16770	BUKK_16380	HB03_21290	Faisal_12840	THD_15980	THF_15980	ATCC_43137_07550	HN06_22730	2213_02780	ATTK_12830	Karachi_16600	3213_02780	P1059_13690	PMCNA_17580	36950_21750	Pesh_16600	PVAcc_16600	V1_16590	Islm_16270	TX1_16720	3480_22390	PMCNE_10630	PMCNF_13550	PMCNB_13490	SMC1_16310	671_90_08590	Pm70_12760	PMCNG_08740	PMCNC_08000
OG0558	33	33	PMCND_08250	P1062_00940	X73_12750	THA_15980	VTCCBAA264_16790	BUKK_16390	HB03_21270	Faisal_12850	THD_15990	THF_15990	ATCC_43137_07530	HN06_22720	2213_02770	ATTK_12840	Karachi_16610	3213_02770	P1059_13710	PMCNA_17600	36950_21730	Pesh_16610	PVAcc_16610	V1_16600	Islm_16280	TX1_16730	3480_22380	PMCNE_10640	PMCNF_13570	PMCNB_13510	SMC1_16330	671_90_08600	Pm70_12770	PMCNG_08730	PMCNC_08020
OG0559	33	33	PMCND_08260	P1062_00980	X73_12760	THA_15990	VTCCBAA264_16800	BUKK_16400	HB03_21260	Faisal_12860	THD_16000	THF_16000	ATCC_43137_07520	HN06_22710	2213_02760	ATTK_12850	Karachi_16620	3213_02760	P1059_13720	PMCNA_17610	36950_21690	Pesh_16620	PVAcc_16620	V1_16610	Islm_16290	TX1_16740	3480_22370	PMCNE_10650	PMCNF_13580	PMCNB_13520	SMC1_16340	671_90_20820	Pm70_12780	PMCNG_08720	PMCNC_08030
OG0560	33	33	PMCND_08270	P1062_00990	X73_12770	THA_16000	VTCCBAA264_16810	BUKK_16410	HB03_21250	Faisal_12870	THD_16010	THF_16010	ATCC_43137_07510	HN06_22700	2213_02750	ATTK_12860	Karachi_16630	3213_02750	P1059_13730	PMCNA_17620	36950_21680	Pesh_16630	PVAcc_16630	V1_16620	Islm_16300	TX1_16750	3480_22360	PMCNE_10660	PMCNF_13590	PMCNB_13530	SMC1_16350	671_90_20810	Pm70_12790	PMCNG_08710	PMCNC_08040
OG0561	33	33	PMCND_08280	P1062_01000	X73_12780	THA_16010	VTCCBAA264_16820	BUKK_16420	HB03_21240	Faisal_12880	THD_16020	THF_16020	ATCC_43137_07500	HN06_22690	2213_02740	ATTK_12870	Karachi_16640	3213_02740	P1059_13740	PMCNA_17630	36950_21670	Pesh_16640	PVAcc_16640	V1_16630	Islm_16310	TX1_16760	3480_22350	PMCNE_10670	PMCNF_13600	PMCNB_13540	SMC1_16360	671_90_20800	Pm70_12800	PMCNG_08700	PMCNC_08050
OG0562	33	33	PMCND_08290	P1062_01010	X73_12790	THA_16020	VTCCBAA264_16830	BUKK_16430	HB03_21230	Faisal_12890	THD_16030	THF_16030	ATCC_43137_07490	HN06_22680	2213_02730	ATTK_12880	Karachi_16650	3213_02730	P1059_13750	PMCNA_17640	36950_21660	Pesh_16650	PVAcc_16650	V1_16640	Islm_16320	TX1_16770	3480_22340	PMCNE_10680	PMCNF_13610	PMCNB_13550	SMC1_16370	671_90_20790	Pm70_12810	PMCNG_08690	PMCNC_08060
OG0563	33	33	PMCND_08300	P1062_01020	X73_12800	THA_16030	VTCCBAA264_16840	BUKK_16440	HB03_21220	Faisal_12900	THD_16040	THF_16040	ATCC_43137_07480	HN06_22670	2213_02720	ATTK_12890	Karachi_16660	3213_02720	P1059_13760	PMCNA_17650	36950_21650	Pesh_16660	PVAcc_16660	V1_16650	Islm_16330	TX1_16780	3480_22330	PMCNE_10690	PMCNF_13620	PMCNB_13560	SMC1_16380	671_90_20780	Pm70_12820	PMCNG_08680	PMCNC_08070
OG0564	33	33	PMCND_08310	P1062_01030	X73_12810	THA_16040	VTCCBAA264_16850	BUKK_16450	HB03_21210	Faisal_12910	THD_16050	THF_16050	ATCC_43137_07470	HN06_22660	2213_02710	ATTK_12900	Karachi_16670	3213_02710	P1059_13770	PMCNA_17660	36950_21640	Pesh_16670	PVAcc_16670	V1_16660	Islm_16340	TX1_16790	3480_22320	PMCNE_10700	PMCNF_13630	PMCNB_13570	SMC1_16390	671_90_20770	Pm70_12830	PMCNG_08670	PMCNC_08080
OG0565	33	33	PMCND_08320	P1062_01040	X73_12820	THA_16050	VTCCBAA264_16860	BUKK_16460	HB03_21200	Faisal_12920	THD_16060	THF_16060	ATCC_43137_07460	HN06_22650	2213_02700	ATTK_12910	Karachi_16680	3213_02700	P1059_13780	PMCNA_17670	36950_21630	Pesh_16680	PVAcc_16680	V1_16670	Islm_16350	TX1_16800	3480_22310	PMCNE_10710	PMCNF_13640	PMCNB_13580	SMC1_16400	671_90_20760	Pm70_12840	PMCNG_08660	PMCNC_08090
OG0566	33	33	PMCND_08330	P1062_01050	X73_12830	THA_16060	VTCCBAA264_16870	BUKK_16470	HB03_21190	Faisal_12930	THD_16070	THF_16070	ATCC_43137_07450	HN06_22640	2213_02690	ATTK_12920	Karachi_16690	3213_02690	P1059_13790	PMCNA_17680	36950_21620	Pesh_16690	PVAcc_16690	V1_16680	Islm_16360	TX1_16810	3480_22300	PMCNE_10720	PMCNF_13650	PMCNB_13590	SMC1_16410	671_90_20750	Pm70_12850	PMCNG_08650	PMCNC_08100
OG0567	33	33	PMCND_08340	P1062_01060	X73_12840	THA_16070	VTCCBAA264_16880	BUKK_16480	HB03_21180	Faisal_12940	THD_16080	THF_16080	ATCC_43137_07440	HN06_22630	2213_02680	ATTK_12930	Karachi_16700	3213_02680	P1059_13800	PMCNA_17690	36950_21610	Pesh_16700	PVAcc_16700	V1_16690	Islm_16370	TX1_16820	3480_22290	PMCNE_10730	PMCNF_13660	PMCNB_13600	SMC1_16420	671_90_20740	Pm70_12860	PMCNG_08640	PMCNC_08110
OG0568	33	33	PMCND_08350	P1062_01070	X73_12850	THA_16080	VTCCBAA264_16890	BUKK_16490	HB03_21170	Faisal_12950	THD_16090	THF_16090	ATCC_43137_07430	HN06_22620	2213_02670	ATTK_12940	Karachi_16710	3213_02670	P1059_13810	PMCNA_17700	36950_21600	Pesh_16710	PVAcc_16710	V1_16700	Islm_16380	TX1_16830	3480_22280	PMCNE_10740	PMCNF_13670	PMCNB_13610	SMC1_16430	671_90_20730	Pm70_12870	PMCNG_08630	PMCNC_08120
OG0569	33	33	PMCND_08360	P1062_01080	X73_12860	THA_16090	VTCCBAA264_16900	BUKK_16500	HB03_21160	Faisal_12960	THD_16100	THF_16100	ATCC_43137_07420	HN06_22610	2213_02660	ATTK_12950	Karachi_16720	3213_02660	P1059_13820	PMCNA_17710	36950_21590	Pesh_16720	PVAcc_16720	V1_16710	Islm_16390	TX1_16840	3480_22270	PMCNE_10750	PMCNF_13680	PMCNB_13620	SMC1_16440	671_90_20720	Pm70_12880	PMCNG_08620	PMCNC_08130
OG0570	33	33	PMCND_08370	P1062_01090	X73_12870	THA_16100	VTCCBAA264_16910	BUKK_16510	HB03_21150	Faisal_12970	THD_16110	THF_16110	ATCC_43137_07410	HN06_22600	2213_02650	ATTK_12960	Karachi_16730	3213_02650	P1059_13830	PMCNA_17720	36950_21580	Pesh_16730	PVAcc_16730	V1_16720	Islm_16400	TX1_16850	3480_22260	PMCNE_10760	PMCNF_13690	PMCNB_13630	SMC1_16450	671_90_20710	Pm70_12890	PMCNG_08610	PMCNC_08140
OG0571	33	33	PMCND_08380	P1062_01100	X73_12880	THA_16110	VTCCBAA264_16920	BUKK_16520	HB03_21140	Faisal_12980	THD_16120	THF_16120	ATCC_43137_07400	HN06_22590	2213_02640	ATTK_12970	Karachi_16740	3213_02640	P1059_13840	PMCNA_17730	36950_21570	Pesh_16740	PVAcc_16740	V1_16730	Islm_16410	TX1_16860	3480_22250	PMCNE_10770	PMCNF_13700	PMCNB_13640	SMC1_16460	671_90_20700	Pm70_12900	PMCNG_08600	PMCNC_08150
OG0572	33	33	PMCND_08390	P1062_01110	X73_12890	THA_16120	VTCCBAA264_16930	BUKK_16530	HB03_21130	Faisal_12990	THD_16130	THF_16130	ATCC_43137_07390	HN06_22580	2213_02630	ATTK_12980	Karachi_16750	3213_02630	P1059_13850	PMCNA_17740	36950_21560	Pesh_16750	PVAcc_16750	V1_16740	Islm_16420	TX1_16870	3480_22240	PMCNE_10780	PMCNF_13710	PMCNB_13650	SMC1_16470	671_90_20690	Pm70_12910	PMCNG_08590	PMCNC_08160
OG0573	33	33	PMCND_08400	P1062_01120	X73_12900	THA_16130	VTCCBAA264_16940	BUKK_16540	HB03_21120	Faisal_13000	THD_16140	THF_16140	ATCC_43137_07380	HN06_22570	2213_02620	ATTK_12990	Karachi_16760	3213_02620	P1059_13860	PMCNA_17750	36950_21550	Pesh_16760	PVAcc_16760	V1_16750	Islm_16430	TX1_16880	3480_22230	PMCNE_10790	PMCNF_13720	PMCNB_13660	SMC1_16480	671_90_20680	Pm70_12920	PMCNG_08580	PMCNC_08170
OG0574	33	33	PMCND_08430	P1062_01150	X73_12930	THA_16160	VTCCBAA264_16970	BUKK_16570	HB03_21090	Faisal_13030	THD_16170	THF_16170	ATCC_43137_07350	HN06_22540	2213_02590	ATTK_13020	Karachi_16790	3213_02590	P1059_13890	PMCNA_17780	36950_21520	Pesh_16790	PVAcc_16790	V1_16780	Islm_16460	TX1_16910	3480_22190	PMCNE_10820	PMCNF_13750	PMCNB_13690	SMC1_16510	671_90_20650	Pm70_12950	PMCNG_08550	PMCNC_08200
OG0575	33	33	PMCND_08440	P1062_01160	X73_12940	THA_16170	VTCCBAA264_16980	BUKK_16580	HB03_21080	Faisal_13040	THD_16180	THF_16180	ATCC_43137_07340	HN06_22530	2213_02580	ATTK_13030	Karachi_16800	3213_02580	P1059_13900	PMCNA_17790	36950_21510	Pesh_16800	PVAcc_16800	V1_16790	Islm_16470	TX1_16920	3480_22180	PMCNE_10830	PMCNF_13760	PMCNB_13700	SMC1_16520	671_90_20640	Pm70_12960	PMCNG_08540	PMCNC_08210
OG0576	33	33	PMCND_08450	P1062_01170	X73_12950	THA_16180	VTCCBAA264_16990	BUKK_16590	HB03_21070	Faisal_13050	THD_16190	THF_16190	ATCC_43137_07330	HN06_22520	2213_02570	ATTK_13040	Karachi_16810	3213_02570	P1059_13910	PMCNA_17800	36950_21500	Pesh_16810	PVAcc_16810	V1_16800	Islm_16480	TX1_16930	3480_22170	PMCNE_10840	PMCNF_13770	PMCNB_13710	SMC1_16530	671_90_20630	Pm70_12970	PMCNG_08530	PMCNC_08220
OG0577	33	33	PMCND_08510	P1062_01210	X73_12990	THA_16250	VTCCBAA264_21300	BUKK_16610	HB03_21030	Faisal_13080	THD_16250	THF_16260	ATCC_43137_07290	HN06_22480	2213_18060	ATTK_13070	Karachi_16840	3213_18060	P1059_13950	PMCNA_17860	36950_21460	Pesh_16840	PVAcc_16840	V1_16830	Islm_16510	TX1_16960	3480_22130	PMCNE_10880	PMCNF_13830	PMCNB_13770	SMC1_16570	671_90_20890	Pm70_13010	PMCNG_08490	PMCNC_08280
OG0578	33	33	PMCND_08520	P1062_01220	X73_13000	THA_16260	VTCCBAA264_21310	BUKK_16620	HB03_21020	Faisal_13090	THD_16260	THF_16270	ATCC_43137_07280	HN06_22470	2213_18050	ATTK_13080	Karachi_16850	3213_18050	P1059_13960	PMCNA_17870	36950_21450	Pesh_16850	PVAcc_16850	V1_16840	Islm_16520	TX1_16970	3480_22120	PMCNE_10890	PMCNF_13840	PMCNB_13780	SMC1_16580	671_90_20880	Pm70_13020	PMCNG_08480	PMCNC_08290
OG0579	33	33	PMCND_08530	P1062_01230	X73_13010	THA_16270	VTCCBAA264_21320	BUKK_16630	HB03_21010	Faisal_13100	THD_16270	THF_16280	ATCC_43137_07270	HN06_22460	2213_18040	ATTK_13090	Karachi_16860	3213_18040	P1059_13970	PMCNA_17880	36950_21440	Pesh_16860	PVAcc_16860	V1_16850	Islm_16530	TX1_16980	3480_22110	PMCNE_10900	PMCNF_13850	PMCNB_13790	SMC1_16590	671_90_20870	Pm70_13030	PMCNG_08470	PMCNC_08300
OG0580	33	33	PMCND_08540	P1062_01240	X73_13020	THA_16280	VTCCBAA264_21340	BUKK_16640	HB03_21000	Faisal_13110	THD_16280	THF_16290	ATCC_43137_07260	HN06_22450	2213_18030	ATTK_13100	Karachi_16870	3213_18030	P1059_13980	PMCNA_17890	36950_21430	Pesh_16870	PVAcc_16870	V1_16860	Islm_16540	TX1_16990	3480_22100	PMCNE_10910	PMCNF_13860	PMCNB_13800	SMC1_16600	671_90_20860	Pm70_13040	PMCNG_08460	PMCNC_08310
OG0581	33	33	PMCND_08550	P1062_01250	X73_13030	THA_16290	VTCCBAA264_21350	BUKK_16650	HB03_20990	Faisal_13120	THD_16290	THF_16300	ATCC_43137_07250	HN06_22440	2213_18020	ATTK_13110	Karachi_16880	3213_18020	P1059_13990	PMCNA_17900	36950_21420	Pesh_16880	PVAcc_16880	V1_16870	Islm_16550	TX1_17000	3480_22090	PMCNE_10920	PMCNF_13870	PMCNB_13810	SMC1_16610	671_90_20850	Pm70_13050	PMCNG_08450	PMCNC_08320
OG0582	33	33	PMCND_08600	P1062_11560	X73_00550	THA_03010	VTCCBAA264_02980	BUKK_03000	HB03_12170	Faisal_21620	THD_03010	THF_03020	ATCC_43137_20250	HN06_12650	2213_09580	ATTK_21610	Karachi_03010	3213_09580	P1059_00570	PMCNA_08370	36950_12680	Pesh_03010	PVAcc_03010	V1_03010	Islm_03010	TX1_03030	3480_13290	PMCNE_07330	PMCNF_02490	PMCNB_02960	SMC1_03110	671_90_02890	Pm70_00560	PMCNG_07180	PMCNC_08370
OG0583	33	33	PMCND_08630	P1062_11530	X73_00520	THA_02980	VTCCBAA264_02950	BUKK_02970	HB03_12200	Faisal_21590	THD_02980	THF_02990	ATCC_43137_20280	HN06_12680	2213_09610	ATTK_21580	Karachi_02980	3213_09610	P1059_00520	PMCNA_08340	36950_12710	Pesh_02980	PVAcc_02980	V1_02980	Islm_02980	TX1_03000	3480_13330	PMCNE_07300	PMCNF_02520	PMCNB_02930	SMC1_03080	671_90_02860	Pm70_00530	PMCNG_07150	PMCNC_08400
OG0584	33	33	PMCND_08640	P1062_11520	X73_00510	THA_02970	VTCCBAA264_02940	BUKK_02960	HB03_12210	Faisal_21580	THD_02970	THF_02980	ATCC_43137_20290	HN06_12690	2213_09620	ATTK_21570	Karachi_02970	3213_09620	P1059_00510	PMCNA_08330	36950_12720	Pesh_02970	PVAcc_02970	V1_02970	Islm_02970	TX1_02990	3480_13340	PMCNE_07290	PMCNF_02530	PMCNB_02920	SMC1_03070	671_90_02850	Pm70_00520	PMCNG_07140	PMCNC_08410
OG0585	33	33	PMCND_08650	P1062_11510	X73_00500	THA_02960	VTCCBAA264_02930	BUKK_02950	HB03_12220	Faisal_21570	THD_02960	THF_02970	ATCC_43137_20300	HN06_12700	2213_09630	ATTK_21560	Karachi_02960	3213_09630	P1059_00500	PMCNA_08320	36950_12730	Pesh_02960	PVAcc_02960	V1_02960	Islm_02960	TX1_02980	3480_13350	PMCNE_07280	PMCNF_02540	PMCNB_02910	SMC1_03060	671_90_02840	Pm70_00510	PMCNG_07130	PMCNC_08420
OG0586	33	33	PMCND_08660	P1062_11500	X73_00490	THA_02950	VTCCBAA264_02920	BUKK_02940	HB03_12230	Faisal_21560	THD_02950	THF_02960	ATCC_43137_20310	HN06_12710	2213_09640	ATTK_21550	Karachi_02950	3213_09640	P1059_00490	PMCNA_08310	36950_12740	Pesh_02950	PVAcc_02950	V1_02950	Islm_02950	TX1_02970	3480_13360	PMCNE_07270	PMCNF_02550	PMCNB_02900	SMC1_03050	671_90_02830	Pm70_00500	PMCNG_07120	PMCNC_08430
OG0587	33	33	PMCND_08670	P1062_11490	X73_00480	THA_02940	VTCCBAA264_02910	BUKK_02930	HB03_12240	Faisal_21550	THD_02940	THF_02950	ATCC_43137_20320	HN06_12720	2213_09650	ATTK_21540	Karachi_02940	3213_09650	P1059_00480	PMCNA_08300	36950_12750	Pesh_02940	PVAcc_02940	V1_02940	Islm_02940	TX1_02960	3480_13370	PMCNE_07260	PMCNF_02560	PMCNB_02890	SMC1_03040	671_90_02820	Pm70_00490	PMCNG_07110	PMCNC_08440
OG0588	33	33	PMCND_08680	P1062_11480	X73_00470	THA_02930	VTCCBAA264_02900	BUKK_02920	HB03_12250	Faisal_21540	THD_02930	THF_02940	ATCC_43137_20330	HN06_12730	2213_09660	ATTK_21530	Karachi_02930	3213_09660	P1059_00470	PMCNA_08290	36950_12760	Pesh_02930	PVAcc_02930	V1_02930	Islm_02930	TX1_02950	3480_13380	PMCNE_07250	PMCNF_02570	PMCNB_02880	SMC1_03030	671_90_02810	Pm70_00480	PMCNG_07100	PMCNC_08450
OG0589	33	33	PMCND_08690	P1062_11470	X73_00460	THA_02920	VTCCBAA264_02890	BUKK_02910	HB03_12260	Faisal_21530	THD_02920	THF_02930	ATCC_43137_20340	HN06_12740	2213_09670	ATTK_21520	Karachi_02920	3213_09670	P1059_00460	PMCNA_08280	36950_12770	Pesh_02920	PVAcc_02920	V1_02920	Islm_02920	TX1_02940	3480_13390	PMCNE_07240	PMCNF_02580	PMCNB_02870	SMC1_03020	671_90_02800	Pm70_00470	PMCNG_07090	PMCNC_08460
OG0590	33	33	PMCND_08700	P1062_11460	X73_00450	THA_02910	VTCCBAA264_02880	BUKK_02900	HB03_12270	Faisal_21520	THD_02910	THF_02920	ATCC_43137_20350	HN06_12750	2213_09680	ATTK_21510	Karachi_02910	3213_09680	P1059_00450	PMCNA_08270	36950_12780	Pesh_02910	PVAcc_02910	V1_02910	Islm_02910	TX1_02930	3480_13400	PMCNE_07230	PMCNF_02590	PMCNB_02860	SMC1_03010	671_90_02790	Pm70_00460	PMCNG_07080	PMCNC_08470
OG0591	33	33	PMCND_08710	P1062_11450	X73_00440	THA_02900	VTCCBAA264_02870	BUKK_02890	HB03_12280	Faisal_21510	THD_02900	THF_02910	ATCC_43137_20360	HN06_12760	2213_09690	ATTK_21500	Karachi_02900	3213_09690	P1059_00440	PMCNA_08260	36950_12790	Pesh_02900	PVAcc_02900	V1_02900	Islm_02900	TX1_02920	3480_13410	PMCNE_07220	PMCNF_02600	PMCNB_02850	SMC1_03000	671_90_02780	Pm70_00450	PMCNG_07070	PMCNC_08480
OG0592	33	33	PMCND_08720	P1062_11440	X73_00430	THA_02890	VTCCBAA264_02860	BUKK_02880	HB03_12290	Faisal_21500	THD_02890	THF_02900	ATCC_43137_20370	HN06_12770	2213_09700	ATTK_21490	Karachi_02890	3213_09700	P1059_00430	PMCNA_08250	36950_12800	Pesh_02890	PVAcc_02890	V1_02890	Islm_02890	TX1_02910	3480_13420	PMCNE_07210	PMCNF_02610	PMCNB_02840	SMC1_02990	671_90_02770	Pm70_00440	PMCNG_07060	PMCNC_08490
OG0593	33	33	PMCND_08730	P1062_11430	X73_00420	THA_02880	VTCCBAA264_02850	BUKK_02870	HB03_12300	Faisal_21490	THD_02880	THF_02890	ATCC_43137_20380	HN06_12780	2213_09710	ATTK_21480	Karachi_02880	3213_09710	P1059_00420	PMCNA_08240	36950_12810	Pesh_02880	PVAcc_02880	V1_02880	Islm_02880	TX1_02900	3480_13430	PMCNE_07200	PMCNF_02620	PMCNB_02830	SMC1_02980	671_90_02760	Pm70_00430	PMCNG_07050	PMCNC_08500
OG0594	33	33	PMCND_08740	P1062_11420	X73_00410	THA_02870	VTCCBAA264_02840	BUKK_02860	HB03_12310	Faisal_21480	THD_02870	THF_02880	ATCC_43137_20390	HN06_12790	2213_09720	ATTK_21470	Karachi_02870	3213_09720	P1059_00410	PMCNA_08230	36950_12820	Pesh_02870	PVAcc_02870	V1_02870	Islm_02870	TX1_02890	3480_13440	PMCNE_07190	PMCNF_02630	PMCNB_02820	SMC1_02970	671_90_02750	Pm70_00420	PMCNG_07040	PMCNC_08510
OG0595	33	33	PMCND_08760	P1062_11400	X73_00390	THA_02840	VTCCBAA264_02810	BUKK_02830	HB03_12330	Faisal_21450	THD_02840	THF_02850	ATCC_43137_20410	HN06_12810	2213_09750	ATTK_21440	Karachi_02840	3213_09750	P1059_00390	PMCNA_08210	36950_12850	Pesh_02840	PVAcc_02840	V1_02840	Islm_02840	TX1_02860	3480_13460	PMCNE_07170	PMCNF_02650	PMCNB_02800	SMC1_02950	671_90_02730	Pm70_00400	PMCNG_07020	PMCNC_08530
OG0596	33	33	PMCND_08770	P1062_11390	X73_00380	THA_02830	VTCCBAA264_02800	BUKK_02820	HB03_12340	Faisal_21440	THD_02830	THF_02840	ATCC_43137_20420	HN06_12820	2213_09760	ATTK_21430	Karachi_02830	3213_09760	P1059_00380	PMCNA_08200	36950_12860	Pesh_02830	PVAcc_02830	V1_02830	Islm_02830	TX1_02850	3480_13470	PMCNE_07160	PMCNF_02660	PMCNB_02790	SMC1_02940	671_90_02720	Pm70_00390	PMCNG_07010	PMCNC_08540
OG0597	33	33	PMCND_08780	P1062_11380	X73_00370	THA_02820	VTCCBAA264_02790	BUKK_02810	HB03_12350	Faisal_21430	THD_02820	THF_02830	ATCC_43137_20430	HN06_12830	2213_09770	ATTK_21420	Karachi_02820	3213_09770	P1059_00370	PMCNA_08190	36950_12870	Pesh_02820	PVAcc_02820	V1_02820	Islm_02820	TX1_02840	3480_13480	PMCNE_07150	PMCNF_02670	PMCNB_02780	SMC1_02930	671_90_02710	Pm70_00380	PMCNG_07000	PMCNC_08550
OG0598	33	33	PMCND_08790	P1062_11370	X73_00360	THA_02810	VTCCBAA264_02780	BUKK_02800	HB03_12360	Faisal_21420	THD_02810	THF_02820	ATCC_43137_20440	HN06_12840	2213_09780	ATTK_21410	Karachi_02810	3213_09780	P1059_00360	PMCNA_08180	36950_12880	Pesh_02810	PVAcc_02810	V1_02810	Islm_02810	TX1_02830	3480_13490	PMCNE_07140	PMCNF_02680	PMCNB_02770	SMC1_02920	671_90_02700	Pm70_00370	PMCNG_06990	PMCNC_08560
OG0599	33	33	PMCND_08800	P1062_11360	X73_00350	THA_02800	VTCCBAA264_02770	BUKK_02790	HB03_12370	Faisal_21410	THD_02800	THF_02810	ATCC_43137_20450	HN06_12850	2213_09790	ATTK_21400	Karachi_02800	3213_09790	P1059_00350	PMCNA_08170	36950_12890	Pesh_02800	PVAcc_02800	V1_02800	Islm_02800	TX1_02820	3480_13500	PMCNE_07130	PMCNF_02690	PMCNB_02760	SMC1_02910	671_90_02690	Pm70_00360	PMCNG_06980	PMCNC_08570
OG0600	33	33	PMCND_08810	P1062_11350	X73_00340	THA_02790	VTCCBAA264_02760	BUKK_02780	HB03_12380	Faisal_21400	THD_02790	THF_02800	ATCC_43137_20460	HN06_12860	2213_09800	ATTK_21390	Karachi_02790	3213_09800	P1059_00340	PMCNA_08160	36950_12900	Pesh_02790	PVAcc_02790	V1_02790	Islm_02790	TX1_02810	3480_13510	PMCNE_07120	PMCNF_02700	PMCNB_02750	SMC1_02900	671_90_02680	Pm70_00350	PMCNG_06970	PMCNC_08580
OG0601	33	33	PMCND_08820	P1062_11340	X73_00330	THA_02780	VTCCBAA264_02750	BUKK_02770	HB03_12390	Faisal_21390	THD_02780	THF_02790	ATCC_43137_20470	HN06_12870	2213_09810	ATTK_21380	Karachi_02780	3213_09810	P1059_00330	PMCNA_08150	36950_12910	Pesh_02780	PVAcc_02780	V1_02780	Islm_02780	TX1_02800	3480_13520	PMCNE_07110	PMCNF_02710	PMCNB_02740	SMC1_02890	671_90_02670	Pm70_00330	PMCNG_06960	PMCNC_08590
OG0602	33	33	PMCND_08830	P1062_11330	X73_00320	THA_02770	VTCCBAA264_02740	BUKK_02760	HB03_12400	Faisal_21380	THD_02770	THF_02780	ATCC_43137_20480	HN06_12880	2213_09820	ATTK_21370	Karachi_02770	3213_09820	P1059_00320	PMCNA_08140	36950_12920	Pesh_02770	PVAcc_02770	V1_02770	Islm_02770	TX1_02790	3480_13530	PMCNE_07100	PMCNF_02720	PMCNB_02730	SMC1_02880	671_90_02660	Pm70_00320	PMCNG_06950	PMCNC_08600
OG0603	33	33	PMCND_08840	P1062_11320	X73_00310	THA_02760	VTCCBAA264_02730	BUKK_02750	HB03_12410	Faisal_21370	THD_02760	THF_02770	ATCC_43137_20490	HN06_12890	2213_09830	ATTK_21360	Karachi_02760	3213_09830	P1059_00310	PMCNA_08130	36950_12930	Pesh_02760	PVAcc_02760	V1_02760	Islm_02760	TX1_02780	3480_13540	PMCNE_07090	PMCNF_02730	PMCNB_02720	SMC1_02870	671_90_02650	Pm70_00310	PMCNG_06940	PMCNC_08610
OG0604	33	33	PMCND_08850	P1062_11310	X73_00300	THA_02750	VTCCBAA264_02720	BUKK_02740	HB03_12420	Faisal_21360	THD_02750	THF_02760	ATCC_43137_20500	HN06_12900	2213_09840	ATTK_21350	Karachi_02750	3213_09840	P1059_00300	PMCNA_08120	36950_12940	Pesh_02750	PVAcc_02750	V1_02750	Islm_02750	TX1_02770	3480_13550	PMCNE_07080	PMCNF_02740	PMCNB_02710	SMC1_02860	671_90_02640	Pm70_00300	PMCNG_06930	PMCNC_08620
OG0605	33	33	PMCND_08860	P1062_11300	X73_00290	THA_02740	VTCCBAA264_02710	BUKK_02730	HB03_12430	Faisal_21350	THD_02740	THF_02750	ATCC_43137_20510	HN06_12910	2213_09850	ATTK_21340	Karachi_02740	3213_09850	P1059_00290	PMCNA_08110	36950_12950	Pesh_02740	PVAcc_02740	V1_02740	Islm_02740	TX1_02760	3480_13560	PMCNE_07070	PMCNF_02750	PMCNB_02700	SMC1_02850	671_90_02630	Pm70_00290	PMCNG_06920	PMCNC_08630
OG0606	33	33	PMCND_08870	P1062_11290	X73_00280	THA_02730	VTCCBAA264_02700	BUKK_02720	HB03_12440	Faisal_21340	THD_02730	THF_02740	ATCC_43137_20520	HN06_12920	2213_09860	ATTK_21330	Karachi_02730	3213_09860	P1059_00280	PMCNA_08100	36950_12960	Pesh_02730	PVAcc_02730	V1_02730	Islm_02730	TX1_02750	3480_13570	PMCNE_07060	PMCNF_02760	PMCNB_02690	SMC1_02840	671_90_02620	Pm70_00280	PMCNG_06910	PMCNC_08640
OG0607	33	33	PMCND_08880	P1062_11280	X73_00270	THA_02720	VTCCBAA264_02690	BUKK_02710	HB03_12450	Faisal_21330	THD_02720	THF_02730	ATCC_43137_20530	HN06_12930	2213_09870	ATTK_21320	Karachi_02720	3213_09870	P1059_00270	PMCNA_08090	36950_12970	Pesh_02720	PVAcc_02720	V1_02720	Islm_02720	TX1_02740	3480_13580	PMCNE_07050	PMCNF_02770	PMCNB_02680	SMC1_02830	671_90_02610	Pm70_00270	PMCNG_06900	PMCNC_08650
OG0608	33	33	PMCND_08890	P1062_11270	X73_00260	THA_02710	VTCCBAA264_02680	BUKK_02700	HB03_12460	Faisal_21320	THD_02710	THF_02720	ATCC_43137_20540	HN06_12940	2213_09880	ATTK_21310	Karachi_02710	3213_09880	P1059_00260	PMCNA_08080	36950_12980	Pesh_02710	PVAcc_02710	V1_02710	Islm_02710	TX1_02730	3480_13590	PMCNE_07040	PMCNF_02780	PMCNB_02670	SMC1_02820	671_90_02600	Pm70_00260	PMCNG_06890	PMCNC_08660
OG0609	33	33	PMCND_08900	P1062_11260	X73_00250	THA_02700	VTCCBAA264_02670	BUKK_02690	HB03_12470	Faisal_21310	THD_02700	THF_02710	ATCC_43137_20550	HN06_12950	2213_09890	ATTK_21300	Karachi_02700	3213_09890	P1059_00250	PMCNA_08070	36950_12990	Pesh_02700	PVAcc_02700	V1_02700	Islm_02700	TX1_02720	3480_13600	PMCNE_07030	PMCNF_02790	PMCNB_02660	SMC1_02810	671_90_02590	Pm70_00250	PMCNG_06880	PMCNC_08670
OG0610	33	33	PMCND_08910	P1062_11250	X73_00240	THA_02690	VTCCBAA264_02660	BUKK_02680	HB03_12480	Faisal_21300	THD_02690	THF_02700	ATCC_43137_20560	HN06_12960	2213_09900	ATTK_21290	Karachi_02690	3213_09900	P1059_00240	PMCNA_08060	36950_13000	Pesh_02690	PVAcc_02690	V1_02690	Islm_02690	TX1_02710	3480_13610	PMCNE_07020	PMCNF_02800	PMCNB_02650	SMC1_02800	671_90_02580	Pm70_00240	PMCNG_06870	PMCNC_08680
OG0611	33	33	PMCND_08920	P1062_11240	X73_00230	THA_02680	VTCCBAA264_02650	BUKK_02670	HB03_12490	Faisal_21290	THD_02680	THF_02690	ATCC_43137_20570	HN06_12970	2213_09910	ATTK_21280	Karachi_02680	3213_09910	P1059_00230	PMCNA_08050	36950_13010	Pesh_02680	PVAcc_02680	V1_02680	Islm_02680	TX1_02700	3480_13620	PMCNE_07010	PMCNF_02810	PMCNB_02640	SMC1_02790	671_90_02570	Pm70_00230	PMCNG_06860	PMCNC_08690
OG0612	33	33	PMCND_08930	P1062_11230	X73_00220	THA_02670	VTCCBAA264_02640	BUKK_02660	HB03_12500	Faisal_21280	THD_02670	THF_02680	ATCC_43137_20580	HN06_12980	2213_09920	ATTK_21270	Karachi_02670	3213_09920	P1059_00220	PMCNA_08040	36950_13020	Pesh_02670	PVAcc_02670	V1_02670	Islm_02670	TX1_02690	3480_13630	PMCNE_07000	PMCNF_02820	PMCNB_02630	SMC1_02780	671_90_02560	Pm70_00220	PMCNG_06850	PMCNC_08700
OG0613	33	33	PMCND_08940	P1062_11220	X73_00210	THA_02660	VTCCBAA264_02630	BUKK_02650	HB03_12510	Faisal_21270	THD_02660	THF_02670	ATCC_43137_20590	HN06_12990	2213_09930	ATTK_21260	Karachi_02660	3213_09930	P1059_00210	PMCNA_08030	36950_13030	Pesh_02660	PVAcc_02660	V1_02660	Islm_02660	TX1_02680	3480_13640	PMCNE_06990	PMCNF_02830	PMCNB_02620	SMC1_02770	671_90_02550	Pm70_00210	PMCNG_06840	PMCNC_08710
OG0614	33	33	PMCND_08950	P1062_11210	X73_00200	THA_02650	VTCCBAA264_02620	BUKK_02640	HB03_12520	Faisal_21260	THD_02650	THF_02660	ATCC_43137_20600	HN06_13000	2213_09940	ATTK_21250	Karachi_02650	3213_09940	P1059_00200	PMCNA_08020	36950_13040	Pesh_02650	PVAcc_02650	V1_02650	Islm_02650	TX1_02670	3480_13650	PMCNE_06980	PMCNF_02840	PMCNB_02610	SMC1_02760	671_90_02540	Pm70_00200	PMCNG_06830	PMCNC_08720
OG0615	33	33	PMCND_08960	P1062_11200	X73_00190	THA_02640	VTCCBAA264_02610	BUKK_02630	HB03_12530	Faisal_21250	THD_02640	THF_02650	ATCC_43137_20610	HN06_13010	2213_09950	ATTK_21240	Karachi_02640	3213_09950	P1059_00190	PMCNA_08010	36950_13050	Pesh_02640	PVAcc_02640	V1_02640	Islm_02640	TX1_02660	3480_13660	PMCNE_06970	PMCNF_02850	PMCNB_02600	SMC1_02750	671_90_02530	Pm70_00190	PMCNG_06820	PMCNC_08730
OG0616	33	33	PMCND_08970	P1062_11190	X73_00180	THA_02630	VTCCBAA264_02600	BUKK_02620	HB03_12540	Faisal_21240	THD_02630	THF_02640	ATCC_43137_20620	HN06_13020	2213_09960	ATTK_21230	Karachi_02630	3213_09960	P1059_00180	PMCNA_08000	36950_13060	Pesh_02630	PVAcc_02630	V1_02630	Islm_02630	TX1_02650	3480_13670	PMCNE_06960	PMCNF_02860	PMCNB_02590	SMC1_02740	671_90_02520	Pm70_00180	PMCNG_06810	PMCNC_08740
OG0617	33	33	PMCND_08980	P1062_11180	X73_00170	THA_02620	VTCCBAA264_02590	BUKK_02610	HB03_12550	Faisal_21230	THD_02620	THF_02630	ATCC_43137_20630	HN06_13030	2213_09970	ATTK_21220	Karachi_02620	3213_09970	P1059_00170	PMCNA_07990	36950_13070	Pesh_02620	PVAcc_02620	V1_02620	Islm_02620	TX1_02640	3480_13680	PMCNE_06950	PMCNF_02870	PMCNB_02580	SMC1_02730	671_90_02510	Pm70_00170	PMCNG_06800	PMCNC_08750
OG0618	33	33	PMCND_08990	P1062_11170	X73_00160	THA_02610	VTCCBAA264_02580	BUKK_02600	HB03_12560	Faisal_21220	THD_02610	THF_02620	ATCC_43137_20640	HN06_13040	2213_09980	ATTK_21210	Karachi_02610	3213_09980	P1059_00160	PMCNA_07980	36950_13080	Pesh_02610	PVAcc_02610	V1_02610	Islm_02610	TX1_02630	3480_13690	PMCNE_06940	PMCNF_02880	PMCNB_02570	SMC1_02720	671_90_02500	Pm70_00160	PMCNG_06790	PMCNC_08760
OG0619	33	33	PMCND_09000	P1062_11160	X73_00150	THA_02600	VTCCBAA264_02570	BUKK_02590	HB03_12570	Faisal_21210	THD_02600	THF_02610	ATCC_43137_20650	HN06_13050	2213_09990	ATTK_21200	Karachi_02600	3213_09990	P1059_00150	PMCNA_07970	36950_13090	Pesh_02600	PVAcc_02600	V1_02600	Islm_02600	TX1_02620	3480_13700	PMCNE_06930	PMCNF_02890	PMCNB_02560	SMC1_02710	671_90_02490	Pm70_00150	PMCNG_06780	PMCNC_08770
OG0620	33	33	PMCND_09010	P1062_11150	X73_00140	THA_02590	VTCCBAA264_02560	BUKK_02580	HB03_12580	Faisal_21200	THD_02590	THF_02600	ATCC_43137_20660	HN06_13060	2213_10000	ATTK_21190	Karachi_02590	3213_10000	P1059_00140	PMCNA_07960	36950_13100	Pesh_02590	PVAcc_02590	V1_02590	Islm_02590	TX1_02610	3480_13710	PMCNE_06920	PMCNF_02900	PMCNB_02550	SMC1_02700	671_90_02480	Pm70_00140	PMCNG_06770	PMCNC_08780
OG0621	33	33	PMCND_09020	P1062_11140	X73_00130	THA_02580	VTCCBAA264_02550	BUKK_02570	HB03_12590	Faisal_21190	THD_02580	THF_02590	ATCC_43137_20670	HN06_13070	2213_10010	ATTK_21180	Karachi_02580	3213_10010	P1059_00130	PMCNA_07950	36950_13110	Pesh_02580	PVAcc_02580	V1_02580	Islm_02580	TX1_02600	3480_13720	PMCNE_06910	PMCNF_02910	PMCNB_02540	SMC1_02690	671_90_02470	Pm70_00130	PMCNG_06760	PMCNC_08790
OG0622	33	33	PMCND_09030	P1062_11130	X73_00120	THA_02570	VTCCBAA264_02540	BUKK_02560	HB03_12600	Faisal_21180	THD_02570	THF_02580	ATCC_43137_20680	HN06_13080	2213_10020	ATTK_21170	Karachi_02570	3213_10020	P1059_00120	PMCNA_07940	36950_13120	Pesh_02570	PVAcc_02570	V1_02570	Islm_02570	TX1_02590	3480_13730	PMCNE_06900	PMCNF_02920	PMCNB_02530	SMC1_02680	671_90_02460	Pm70_00120	PMCNG_06750	PMCNC_08800
OG0623	33	33	PMCND_09040	P1062_11120	X73_00110	THA_02560	VTCCBAA264_02530	BUKK_02550	HB03_12610	Faisal_21170	THD_02560	THF_02570	ATCC_43137_20690	HN06_13090	2213_10030	ATTK_21160	Karachi_02560	3213_10030	P1059_00110	PMCNA_07930	36950_13130	Pesh_02560	PVAcc_02560	V1_02560	Islm_02560	TX1_02580	3480_13740	PMCNE_06890	PMCNF_02930	PMCNB_02520	SMC1_02670	671_90_02450	Pm70_00110	PMCNG_06740	PMCNC_08810
OG0624	33	33	PMCND_09050	P1062_11110	X73_00100	THA_02550	VTCCBAA264_02520	BUKK_02540	HB03_12620	Faisal_21160	THD_02550	THF_02560	ATCC_43137_20700	HN06_13100	2213_10040	ATTK_21150	Karachi_02550	3213_10040	P1059_00100	PMCNA_07920	36950_13140	Pesh_02550	PVAcc_02550	V1_02550	Islm_02550	TX1_02570	3480_13750	PMCNE_06880	PMCNF_02940	PMCNB_02510	SMC1_02660	671_90_02440	Pm70_00100	PMCNG_06730	PMCNC_08820
OG0625	33	33	PMCND_09060	P1062_11100	X73_00090	THA_02540	VTCCBAA264_02510	BUKK_02530	HB03_12630	Faisal_21150	THD_02540	THF_02550	ATCC_43137_20710	HN06_13110	2213_10050	ATTK_21140	Karachi_02540	3213_10050	P1059_00090	PMCNA_07910	36950_13150	Pesh_02540	PVAcc_02540	V1_02540	Islm_02540	TX1_02560	3480_13760	PMCNE_06870	PMCNF_02950	PMCNB_02500	SMC1_02650	671_90_02430	Pm70_00090	PMCNG_06720	PMCNC_08830
OG0626	33	33	PMCND_09070	P1062_11090	X73_00080	THA_02530	VTCCBAA264_02500	BUKK_02520	HB03_12640	Faisal_21140	THD_02530	THF_02540	ATCC_43137_20720	HN06_13120	2213_10060	ATTK_21130	Karachi_02530	3213_10060	P1059_00080	PMCNA_07900	36950_13160	Pesh_02530	PVAcc_02530	V1_02530	Islm_02530	TX1_02550	3480_13770	PMCNE_06860	PMCNF_02960	PMCNB_02490	SMC1_02640	671_90_02420	Pm70_00080	PMCNG_06710	PMCNC_08840
OG0627	33	33	PMCND_09080	P1062_11080	X73_00070	THA_02520	VTCCBAA264_02490	BUKK_02510	HB03_12650	Faisal_21130	THD_02520	THF_02530	ATCC_43137_20730	HN06_13130	2213_10070	ATTK_21120	Karachi_02520	3213_10070	P1059_00070	PMCNA_07890	36950_13170	Pesh_02520	PVAcc_02520	V1_02520	Islm_02520	TX1_02540	3480_13780	PMCNE_06850	PMCNF_02970	PMCNB_02480	SMC1_02630	671_90_02410	Pm70_00070	PMCNG_06700	PMCNC_08850
OG0628	33	33	PMCND_09090	P1062_11070	X73_00060	THA_02510	VTCCBAA264_02480	BUKK_02500	HB03_12660	Faisal_21120	THD_02510	THF_02520	ATCC_43137_20740	HN06_13140	2213_10080	ATTK_21110	Karachi_02510	3213_10080	P1059_00060	PMCNA_07880	36950_13180	Pesh_02510	PVAcc_02510	V1_02510	Islm_02510	TX1_02530	3480_13790	PMCNE_06840	PMCNF_02980	PMCNB_02470	SMC1_02620	671_90_02400	Pm70_00060	PMCNG_06690	PMCNC_08860
OG0629	33	33	PMCND_09100	P1062_11060	X73_00050	THA_02500	VTCCBAA264_02470	BUKK_02490	HB03_12670	Faisal_21110	THD_02500	THF_02510	ATCC_43137_20750	HN06_13150	2213_10090	ATTK_21100	Karachi_02500	3213_10090	P1059_00050	PMCNA_07870	36950_13190	Pesh_02500	PVAcc_02500	V1_02500	Islm_02500	TX1_02520	3480_13800	PMCNE_06830	PMCNF_02990	PMCNB_02460	SMC1_02610	671_90_02390	Pm70_00050	PMCNG_06680	PMCNC_08870
OG0630	33	33	PMCND_09120	P1062_10970	X73_00030	THA_02480	VTCCBAA264_02450	BUKK_02470	HB03_12770	Faisal_21090	THD_02480	THF_02490	ATCC_43137_20840	HN06_13170	2213_10110	ATTK_21080	Karachi_02480	3213_10110	P1059_00030	PMCNA_07850	36950_13280	Pesh_02480	PVAcc_02480	V1_02480	Islm_02480	TX1_02500	3480_13820	PMCNE_06810	PMCNF_03010	PMCNB_02440	SMC1_02590	671_90_02370	Pm70_00030	PMCNG_06660	PMCNC_08890
OG0631	33	33	PMCND_09130	P1062_10960	X73_00020	THA_02470	VTCCBAA264_02440	BUKK_02460	HB03_12780	Faisal_21080	THD_02470	THF_02480	ATCC_43137_20850	HN06_13180	2213_10120	ATTK_21070	Karachi_02470	3213_10120	P1059_00020	PMCNA_07840	36950_13290	Pesh_02470	PVAcc_02470	V1_02470	Islm_02470	TX1_02490	3480_13830	PMCNE_06800	PMCNF_03020	PMCNB_02430	SMC1_02580	671_90_02360	Pm70_00020	PMCNG_06650	PMCNC_08900
OG0632	33	33	PMCND_09140	P1062_10950	X73_00010	THA_02460	VTCCBAA264_02430	BUKK_02450	HB03_12790	Faisal_21070	THD_02460	THF_02470	ATCC_43137_20860	HN06_13190	2213_10130	ATTK_21060	Karachi_02460	3213_10130	P1059_00010	PMCNA_07830	36950_13300	Pesh_02460	PVAcc_02460	V1_02460	Islm_02460	TX1_02480	3480_13840	PMCNE_06790	PMCNF_03030	PMCNB_02420	SMC1_02570	671_90_02350	Pm70_00010	PMCNG_06640	PMCNC_08910
OG0633	33	33	PMCND_09150	P1062_10940	X73_21320	THA_02450	VTCCBAA264_02420	BUKK_02440	HB03_12800	Faisal_21060	THD_02450	THF_02460	ATCC_43137_20870	HN06_13200	2213_10140	ATTK_21050	Karachi_02450	3213_10140	P1059_21730	PMCNA_07820	36950_13310	Pesh_02450	PVAcc_02450	V1_02450	Islm_02450	TX1_02470	3480_13850	PMCNE_06780	PMCNF_03040	PMCNB_02410	SMC1_02560	671_90_02340	Pm70_21050	PMCNG_06630	PMCNC_08920
OG0634	33	33	PMCND_09160	P1062_10930	X73_21310	THA_02440	VTCCBAA264_02410	BUKK_02430	HB03_12810	Faisal_21050	THD_02440	THF_02450	ATCC_43137_20880	HN06_13210	2213_10150	ATTK_21040	Karachi_02440	3213_10150	P1059_21720	PMCNA_07810	36950_13320	Pesh_02440	PVAcc_02440	V1_02440	Islm_02440	TX1_02460	3480_13860	PMCNE_06770	PMCNF_03050	PMCNB_02400	SMC1_02550	671_90_02330	Pm70_21040	PMCNG_06620	PMCNC_08930
OG0635	33	33	PMCND_09170	P1062_10920	X73_21300	THA_02430	VTCCBAA264_02400	BUKK_02420	HB03_12820	Faisal_21040	THD_02430	THF_02440	ATCC_43137_20890	HN06_13220	2213_10160	ATTK_21030	Karachi_02430	3213_10160	P1059_21710	PMCNA_07800	36950_13330	Pesh_02430	PVAcc_02430	V1_02430	Islm_02430	TX1_02450	3480_13870	PMCNE_06760	PMCNF_03060	PMCNB_02390	SMC1_02540	671_90_02320	Pm70_21030	PMCNG_06610	PMCNC_08940
OG0636	33	33	PMCND_09180	P1062_10910	X73_21290	THA_02420	VTCCBAA264_02390	BUKK_02410	HB03_12830	Faisal_21030	THD_02420	THF_02430	ATCC_43137_20900	HN06_13230	2213_10170	ATTK_21020	Karachi_02420	3213_10170	P1059_21700	PMCNA_07790	36950_13340	Pesh_02420	PVAcc_02420	V1_02420	Islm_02420	TX1_02440	3480_13880	PMCNE_06750	PMCNF_03070	PMCNB_02380	SMC1_02530	671_90_02310	Pm70_21020	PMCNG_06600	PMCNC_08950
OG0637	33	33	PMCND_09190	P1062_10900	X73_21280	THA_02410	VTCCBAA264_02380	BUKK_02400	HB03_12840	Faisal_21020	THD_02410	THF_02420	ATCC_43137_20910	HN06_13240	2213_10180	ATTK_21010	Karachi_02410	3213_10180	P1059_21690	PMCNA_07780	36950_13350	Pesh_02410	PVAcc_02410	V1_02410	Islm_02410	TX1_02430	3480_13890	PMCNE_06740	PMCNF_03080	PMCNB_02370	SMC1_02520	671_90_02300	Pm70_21010	PMCNG_06590	PMCNC_08960
OG0638	33	33	PMCND_09200	P1062_10890	X73_21270	THA_02400	VTCCBAA264_02370	BUKK_02390	HB03_12850	Faisal_21010	THD_02400	THF_02410	ATCC_43137_20920	HN06_13250	2213_10190	ATTK_21000	Karachi_02400	3213_10190	P1059_21680	PMCNA_07770	36950_13360	Pesh_02400	PVAcc_02400	V1_02400	Islm_02400	TX1_02420	3480_13900	PMCNE_06730	PMCNF_03090	PMCNB_02360	SMC1_02510	671_90_02290	Pm70_21000	PMCNG_06580	PMCNC_08970
OG0639	33	33	PMCND_09210	P1062_10880	X73_21260	THA_02390	VTCCBAA264_02360	BUKK_02380	HB03_12860	Faisal_21000	THD_02390	THF_02400	ATCC_43137_20930	HN06_13260	2213_10200	ATTK_20990	Karachi_02390	3213_10200	P1059_21670	PMCNA_07760	36950_13370	Pesh_02390	PVAcc_02390	V1_02390	Islm_02390	TX1_02410	3480_13910	PMCNE_06720	PMCNF_03100	PMCNB_02350	SMC1_02500	671_90_02280	Pm70_20990	PMCNG_06570	PMCNC_08980
OG0640	33	33	PMCND_09220	P1062_10870	X73_21250	THA_02380	VTCCBAA264_02350	BUKK_02370	HB03_12870	Faisal_20990	THD_02380	THF_02390	ATCC_43137_20940	HN06_13270	2213_10210	ATTK_20980	Karachi_02380	3213_10210	P1059_21660	PMCNA_07750	36950_13380	Pesh_02380	PVAcc_02380	V1_02380	Islm_02380	TX1_02400	3480_13920	PMCNE_06710	PMCNF_03110	PMCNB_02340	SMC1_02490	671_90_02270	Pm70_20980	PMCNG_06560	PMCNC_08990
OG0641	33	33	PMCND_09230	P1062_10860	X73_21240	THA_02370	VTCCBAA264_02340	BUKK_02360	HB03_12880	Faisal_20980	THD_02370	THF_02380	ATCC_43137_20950	HN06_13280	2213_10220	ATTK_20970	Karachi_02370	3213_10220	P1059_21650	PMCNA_07740	36950_13390	Pesh_02370	PVAcc_02370	V1_02370	Islm_02370	TX1_02390	3480_13930	PMCNE_06690	PMCNF_03120	PMCNB_02330	SMC1_02470	671_90_02260	Pm70_20960	PMCNG_06550	PMCNC_09000
OG0642	33	33	PMCND_09240	P1062_10850	X73_21230	THA_02360	VTCCBAA264_02330	BUKK_02350	HB03_12890	Faisal_20970	THD_02360	THF_02370	ATCC_43137_20960	HN06_13290	2213_10230	ATTK_20960	Karachi_02360	3213_10230	P1059_21640	PMCNA_07730	36950_13400	Pesh_02360	PVAcc_02360	V1_02360	Islm_02360	TX1_02380	3480_13940	PMCNE_06680	PMCNF_03130	PMCNB_02320	SMC1_02460	671_90_02250	Pm70_20950	PMCNG_06540	PMCNC_09010
OG0643	33	33	PMCND_09250	P1062_10840	X73_21220	THA_02350	VTCCBAA264_02320	BUKK_02340	HB03_12900	Faisal_20960	THD_02350	THF_02360	ATCC_43137_20970	HN06_13300	2213_10240	ATTK_20950	Karachi_02350	3213_10240	P1059_21630	PMCNA_07720	36950_13410	Pesh_02350	PVAcc_02350	V1_02350	Islm_02350	TX1_02370	3480_13950	PMCNE_06670	PMCNF_03140	PMCNB_02310	SMC1_02450	671_90_02240	Pm70_20940	PMCNG_06530	PMCNC_09020
OG0644	33	33	PMCND_09260	P1062_10830	X73_21210	THA_02340	VTCCBAA264_02310	BUKK_02330	HB03_12910	Faisal_20950	THD_02340	THF_02350	ATCC_43137_20980	HN06_13310	2213_10250	ATTK_20940	Karachi_02340	3213_10250	P1059_21620	PMCNA_07710	36950_13420	Pesh_02340	PVAcc_02340	V1_02340	Islm_02340	TX1_02360	3480_13960	PMCNE_06660	PMCNF_03150	PMCNB_02300	SMC1_02440	671_90_02230	Pm70_20930	PMCNG_06520	PMCNC_09030
OG0645	33	33	PMCND_09270	P1062_10820	X73_21200	THA_02330	VTCCBAA264_02300	BUKK_02320	HB03_12920	Faisal_20940	THD_02330	THF_02340	ATCC_43137_20990	HN06_13320	2213_10260	ATTK_20930	Karachi_02330	3213_10260	P1059_21610	PMCNA_07700	36950_13430	Pesh_02330	PVAcc_02330	V1_02330	Islm_02330	TX1_02350	3480_13970	PMCNE_06650	PMCNF_03160	PMCNB_02290	SMC1_02430	671_90_02220	Pm70_20920	PMCNG_06510	PMCNC_09040
OG0646	33	33	PMCND_09280	P1062_10810	X73_21190	THA_02320	VTCCBAA264_02290	BUKK_02310	HB03_12930	Faisal_20930	THD_02320	THF_02330	ATCC_43137_21000	HN06_13330	2213_10270	ATTK_20920	Karachi_02320	3213_10270	P1059_21600	PMCNA_07690	36950_13440	Pesh_02320	PVAcc_02320	V1_02320	Islm_02320	TX1_02340	3480_13980	PMCNE_06640	PMCNF_03170	PMCNB_02280	SMC1_02420	671_90_02210	Pm70_20910	PMCNG_06500	PMCNC_09050
OG0647	33	33	PMCND_09290	P1062_10800	X73_21180	THA_02310	VTCCBAA264_02280	BUKK_02300	HB03_12940	Faisal_20920	THD_02310	THF_02320	ATCC_43137_21010	HN06_13340	2213_10280	ATTK_20910	Karachi_02310	3213_10280	P1059_21590	PMCNA_07680	36950_13450	Pesh_02310	PVAcc_02310	V1_02310	Islm_02310	TX1_02330	3480_13990	PMCNE_06630	PMCNF_03180	PMCNB_02270	SMC1_02410	671_90_02200	Pm70_20900	PMCNG_06490	PMCNC_09060
OG0648	33	33	PMCND_09300	P1062_10790	X73_21170	THA_02300	VTCCBAA264_02270	BUKK_02290	HB03_12950	Faisal_20910	THD_02300	THF_02310	ATCC_43137_21020	HN06_13350	2213_10290	ATTK_20900	Karachi_02300	3213_10290	P1059_21580	PMCNA_07670	36950_13460	Pesh_02300	PVAcc_02300	V1_02300	Islm_02300	TX1_02320	3480_14000	PMCNE_06620	PMCNF_03190	PMCNB_02260	SMC1_02400	671_90_02190	Pm70_20890	PMCNG_06480	PMCNC_09070
OG0649	33	33	PMCND_09310	P1062_10780	X73_21160	THA_02290	VTCCBAA264_02260	BUKK_02280	HB03_12960	Faisal_20900	THD_02290	THF_02300	ATCC_43137_21030	HN06_13360	2213_10300	ATTK_20890	Karachi_02290	3213_10300	P1059_21570	PMCNA_07660	36950_13470	Pesh_02290	PVAcc_02290	V1_02290	Islm_02290	TX1_02310	3480_14010	PMCNE_06610	PMCNF_03200	PMCNB_02250	SMC1_02390	671_90_02180	Pm70_20880	PMCNG_06470	PMCNC_09080
OG0650	33	33	PMCND_09320	P1062_10770	X73_21150	THA_02280	VTCCBAA264_02250	BUKK_02270	HB03_12970	Faisal_20890	THD_02280	THF_02290	ATCC_43137_21040	HN06_13370	2213_10310	ATTK_20880	Karachi_02280	3213_10310	P1059_21560	PMCNA_07650	36950_13480	Pesh_02280	PVAcc_02280	V1_02280	Islm_02280	TX1_02300	3480_14020	PMCNE_06600	PMCNF_03210	PMCNB_02240	SMC1_02380	671_90_02170	Pm70_20870	PMCNG_06460	PMCNC_09090
OG0651	33	33	PMCND_09330	P1062_10760	X73_21140	THA_02270	VTCCBAA264_02240	BUKK_02260	HB03_12980	Faisal_20880	THD_02270	THF_02280	ATCC_43137_21050	HN06_13380	2213_10320	ATTK_20870	Karachi_02270	3213_10320	P1059_21550	PMCNA_07640	36950_13490	Pesh_02270	PVAcc_02270	V1_02270	Islm_02270	TX1_02290	3480_14030	PMCNE_06590	PMCNF_03220	PMCNB_02230	SMC1_02370	671_90_02160	Pm70_20860	PMCNG_06450	PMCNC_09100
OG0652	33	33	PMCND_09350	P1062_10740	X73_21120	THA_02250	VTCCBAA264_02220	BUKK_02240	HB03_13000	Faisal_20860	THD_02250	THF_02260	ATCC_43137_21070	HN06_13400	2213_10340	ATTK_20850	Karachi_02250	3213_10340	P1059_21530	PMCNA_07620	36950_13510	Pesh_02250	PVAcc_02250	V1_02250	Islm_02250	TX1_02270	3480_14060	PMCNE_06570	PMCNF_03240	PMCNB_02210	SMC1_02350	671_90_02140	Pm70_20840	PMCNG_06430	PMCNC_09120
OG0653	33	33	PMCND_09360	P1062_10730	X73_21110	THA_02240	VTCCBAA264_02210	BUKK_02230	HB03_13010	Faisal_20850	THD_02240	THF_02250	ATCC_43137_21080	HN06_13410	2213_10350	ATTK_20840	Karachi_02240	3213_10350	P1059_21520	PMCNA_07610	36950_13520	Pesh_02240	PVAcc_02240	V1_02240	Islm_02240	TX1_02260	3480_14070	PMCNE_06560	PMCNF_03250	PMCNB_02200	SMC1_02340	671_90_02130	Pm70_20830	PMCNG_06420	PMCNC_09130
OG0654	33	33	PMCND_09370	P1062_10720	X73_21100	THA_02230	VTCCBAA264_02200	BUKK_02220	HB03_13020	Faisal_20840	THD_02230	THF_02240	ATCC_43137_21090	HN06_13420	2213_10360	ATTK_20830	Karachi_02230	3213_10360	P1059_21510	PMCNA_07600	36950_13530	Pesh_02230	PVAcc_02230	V1_02230	Islm_02230	TX1_02250	3480_14080	PMCNE_06550	PMCNF_03260	PMCNB_02190	SMC1_02330	671_90_02120	Pm70_20820	PMCNG_06410	PMCNC_09140
OG0655	33	33	PMCND_09380	P1062_10710	X73_21090	THA_02220	VTCCBAA264_02190	BUKK_02210	HB03_13030	Faisal_20830	THD_02220	THF_02230	ATCC_43137_21100	HN06_13430	2213_10370	ATTK_20820	Karachi_02220	3213_10370	P1059_21500	PMCNA_07590	36950_13540	Pesh_02220	PVAcc_02220	V1_02220	Islm_02220	TX1_02240	3480_14090	PMCNE_06540	PMCNF_03270	PMCNB_02180	SMC1_02320	671_90_02110	Pm70_20810	PMCNG_06400	PMCNC_09150
OG0656	33	33	PMCND_09390	P1062_10700	X73_21080	THA_02210	VTCCBAA264_02180	BUKK_02200	HB03_13040	Faisal_20820	THD_02210	THF_02220	ATCC_43137_21110	HN06_13440	2213_10380	ATTK_20810	Karachi_02210	3213_10380	P1059_21490	PMCNA_07580	36950_13550	Pesh_02210	PVAcc_02210	V1_02210	Islm_02210	TX1_02230	3480_14100	PMCNE_06530	PMCNF_03280	PMCNB_02170	SMC1_02310	671_90_02100	Pm70_20800	PMCNG_06390	PMCNC_09160
OG0657	33	33	PMCND_09410	P1062_10670	X73_21060	THA_02190	VTCCBAA264_02160	BUKK_02180	HB03_13070	Faisal_20800	THD_02190	THF_02200	ATCC_43137_21140	HN06_13460	2213_10400	ATTK_20790	Karachi_02190	3213_10400	P1059_21470	PMCNA_07560	36950_13580	Pesh_02190	PVAcc_02190	V1_02190	Islm_02190	TX1_02210	3480_14130	PMCNE_06510	PMCNF_03300	PMCNB_02150	SMC1_02290	671_90_02080	Pm70_20780	PMCNG_06370	PMCNC_09180
OG0658	33	33	PMCND_09420	P1062_10660	X73_21050	THA_02180	VTCCBAA264_02150	BUKK_02170	HB03_13080	Faisal_20790	THD_02180	THF_02190	ATCC_43137_21150	HN06_13470	2213_10410	ATTK_20780	Karachi_02180	3213_10410	P1059_21460	PMCNA_07550	36950_13590	Pesh_02180	PVAcc_02180	V1_02180	Islm_02180	TX1_02200	3480_14140	PMCNE_06500	PMCNF_03310	PMCNB_02140	SMC1_02280	671_90_02070	Pm70_20770	PMCNG_06360	PMCNC_09190
OG0659	33	33	PMCND_09430	P1062_10650	X73_21040	THA_02170	VTCCBAA264_02140	BUKK_02160	HB03_13090	Faisal_20780	THD_02170	THF_02180	ATCC_43137_21160	HN06_13480	2213_10420	ATTK_20770	Karachi_02170	3213_10420	P1059_21450	PMCNA_07540	36950_13600	Pesh_02170	PVAcc_02170	V1_02170	Islm_02170	TX1_02190	3480_14150	PMCNE_06490	PMCNF_03320	PMCNB_02130	SMC1_02270	671_90_02060	Pm70_20760	PMCNG_06350	PMCNC_09200
OG0660	33	33	PMCND_09440	P1062_10640	X73_21030	THA_02160	VTCCBAA264_02130	BUKK_02150	HB03_13100	Faisal_20770	THD_02160	THF_02170	ATCC_43137_21170	HN06_13490	2213_10430	ATTK_20760	Karachi_02160	3213_10430	P1059_21440	PMCNA_07530	36950_13610	Pesh_02160	PVAcc_02160	V1_02160	Islm_02160	TX1_02180	3480_14160	PMCNE_06480	PMCNF_03330	PMCNB_02120	SMC1_02260	671_90_02050	Pm70_20750	PMCNG_06340	PMCNC_09210
OG0661	33	33	PMCND_09450	P1062_10630	X73_21020	THA_02150	VTCCBAA264_02120	BUKK_02140	HB03_13110	Faisal_20760	THD_02150	THF_02160	ATCC_43137_21180	HN06_13500	2213_10440	ATTK_20750	Karachi_02150	3213_10440	P1059_21430	PMCNA_07520	36950_13620	Pesh_02150	PVAcc_02150	V1_02150	Islm_02150	TX1_02170	3480_14170	PMCNE_06470	PMCNF_03340	PMCNB_02110	SMC1_02250	671_90_02040	Pm70_20740	PMCNG_06330	PMCNC_09220
OG0662	33	33	PMCND_09460	P1062_10620	X73_21010	THA_02140	VTCCBAA264_02110	BUKK_02130	HB03_13120	Faisal_20750	THD_02140	THF_02150	ATCC_43137_21190	HN06_13510	2213_10450	ATTK_20740	Karachi_02140	3213_10450	P1059_21420	PMCNA_07510	36950_13630	Pesh_02140	PVAcc_02140	V1_02140	Islm_02140	TX1_02160	3480_14180	PMCNE_06460	PMCNF_03350	PMCNB_02100	SMC1_02240	671_90_02030	Pm70_20730	PMCNG_06320	PMCNC_09230
OG0663	33	33	PMCND_09470	P1062_10610	X73_21000	THA_02130	VTCCBAA264_02100	BUKK_02120	HB03_13130	Faisal_20740	THD_02130	THF_02140	ATCC_43137_21200	HN06_13520	2213_10460	ATTK_20730	Karachi_02130	3213_10460	P1059_21410	PMCNA_07500	36950_13640	Pesh_02130	PVAcc_02130	V1_02130	Islm_02130	TX1_02150	3480_14190	PMCNE_06450	PMCNF_03360	PMCNB_02090	SMC1_02230	671_90_02020	Pm70_20720	PMCNG_06310	PMCNC_09240
OG0664	33	33	PMCND_09490	P1062_10590	X73_20980	THA_02110	VTCCBAA264_02080	BUKK_02090	HB03_13150	Faisal_20720	THD_02110	THF_02120	ATCC_43137_21220	HN06_13540	2213_10480	ATTK_20710	Karachi_02110	3213_10480	P1059_21390	PMCNA_07480	36950_13660	Pesh_02110	PVAcc_02110	V1_02110	Islm_02110	TX1_02130	3480_14210	PMCNE_06430	PMCNF_03380	PMCNB_02070	SMC1_02210	671_90_02000	Pm70_20700	PMCNG_06290	PMCNC_09260
OG0665	33	33	PMCND_09500	P1062_10580	X73_20970	THA_02100	VTCCBAA264_02070	BUKK_02080	HB03_13160	Faisal_20710	THD_02100	THF_02110	ATCC_43137_21230	HN06_13550	2213_10490	ATTK_20700	Karachi_02100	3213_10490	P1059_21380	PMCNA_07470	36950_13670	Pesh_02100	PVAcc_02100	V1_02100	Islm_02100	TX1_02120	3480_14220	PMCNE_06420	PMCNF_03390	PMCNB_02060	SMC1_02200	671_90_01990	Pm70_20690	PMCNG_06280	PMCNC_09270
OG0666	33	33	PMCND_09510	P1062_10570	X73_20960	THA_02090	VTCCBAA264_02060	BUKK_02070	HB03_13170	Faisal_20700	THD_02090	THF_02100	ATCC_43137_21240	HN06_13560	2213_10500	ATTK_20690	Karachi_02090	3213_10500	P1059_21370	PMCNA_07460	36950_13680	Pesh_02090	PVAcc_02090	V1_02090	Islm_02090	TX1_02110	3480_14230	PMCNE_06410	PMCNF_03400	PMCNB_02050	SMC1_02190	671_90_01980	Pm70_20680	PMCNG_06270	PMCNC_09280
OG0667	33	33	PMCND_09530	P1062_10550	X73_20940	THA_02070	VTCCBAA264_02040	BUKK_02050	HB03_13190	Faisal_20680	THD_02070	THF_02080	ATCC_43137_21260	HN06_13580	2213_10520	ATTK_20670	Karachi_02070	3213_10520	P1059_21350	PMCNA_07440	36950_13700	Pesh_02070	PVAcc_02070	V1_02070	Islm_02070	TX1_02090	3480_14250	PMCNE_06390	PMCNF_03420	PMCNB_02030	SMC1_02170	671_90_01960	Pm70_20660	PMCNG_06250	PMCNC_09300
OG0668	33	33	PMCND_09550	P1062_10530	X73_20920	THA_02050	VTCCBAA264_02020	BUKK_02030	HB03_13210	Faisal_20660	THD_02050	THF_02060	ATCC_43137_21280	HN06_13600	2213_10540	ATTK_20650	Karachi_02050	3213_10530	P1059_21330	PMCNA_07420	36950_13720	Pesh_02050	PVAcc_02050	V1_02050	Islm_02050	TX1_02070	3480_14270	PMCNE_06370	PMCNF_03440	PMCNB_02010	SMC1_02150	671_90_01940	Pm70_20640	PMCNG_06230	PMCNC_09320
OG0669	33	33	PMCND_09560	P1062_10520	X73_20910	THA_02040	VTCCBAA264_02010	BUKK_02020	HB03_13220	Faisal_20650	THD_02040	THF_02050	ATCC_43137_21290	HN06_13610	2213_10550	ATTK_20640	Karachi_02040	3213_10540	P1059_21320	PMCNA_07410	36950_13730	Pesh_02040	PVAcc_02040	V1_02040	Islm_02040	TX1_02060	3480_14280	PMCNE_06360	PMCNF_03450	PMCNB_02000	SMC1_02140	671_90_01930	Pm70_20630	PMCNG_06220	PMCNC_09330
OG0670	33	33	PMCND_09570	P1062_10510	X73_20900	THA_02030	VTCCBAA264_02000	BUKK_02010	HB03_13230	Faisal_20640	THD_02030	THF_02040	ATCC_43137_21300	HN06_13620	2213_10560	ATTK_20630	Karachi_02030	3213_10550	P1059_21310	PMCNA_07400	36950_13740	Pesh_02030	PVAcc_02030	V1_02030	Islm_02030	TX1_02050	3480_14290	PMCNE_06350	PMCNF_03460	PMCNB_01990	SMC1_02130	671_90_01920	Pm70_20620	PMCNG_06210	PMCNC_09340
OG0671	33	33	PMCND_09580	P1062_10500	X73_20890	THA_02020	VTCCBAA264_01990	BUKK_02000	HB03_13240	Faisal_20630	THD_02020	THF_02030	ATCC_43137_21310	HN06_13630	2213_10570	ATTK_20620	Karachi_02020	3213_10560	P1059_21300	PMCNA_07390	36950_13750	Pesh_02020	PVAcc_02020	V1_02020	Islm_02020	TX1_02040	3480_14300	PMCNE_06340	PMCNF_03470	PMCNB_01980	SMC1_02120	671_90_01910	Pm70_20610	PMCNG_06200	PMCNC_09350
OG0672	33	33	PMCND_09590	P1062_10490	X73_20880	THA_02010	VTCCBAA264_01980	BUKK_01990	HB03_13250	Faisal_20620	THD_02010	THF_02020	ATCC_43137_21320	HN06_13640	2213_10580	ATTK_20610	Karachi_02010	3213_10570	P1059_21290	PMCNA_07380	36950_13760	Pesh_02010	PVAcc_02010	V1_02010	Islm_02010	TX1_02030	3480_14310	PMCNE_06330	PMCNF_03480	PMCNB_01970	SMC1_02110	671_90_01900	Pm70_20600	PMCNG_06190	PMCNC_09360
OG0673	33	33	PMCND_09600	P1062_10480	X73_20870	THA_02000	VTCCBAA264_01970	BUKK_01980	HB03_13260	Faisal_20610	THD_02000	THF_02010	ATCC_43137_21330	HN06_13650	2213_10590	ATTK_20600	Karachi_02000	3213_10580	P1059_21280	PMCNA_07370	36950_13770	Pesh_02000	PVAcc_02000	V1_02000	Islm_02000	TX1_02020	3480_14320	PMCNE_06320	PMCNF_03490	PMCNB_01960	SMC1_02100	671_90_01890	Pm70_20590	PMCNG_06180	PMCNC_09370
OG0674	33	33	PMCND_09610	P1062_10470	X73_20860	THA_01990	VTCCBAA264_01960	BUKK_01970	HB03_13270	Faisal_20600	THD_01990	THF_02000	ATCC_43137_21340	HN06_13660	2213_10600	ATTK_20590	Karachi_01990	3213_10590	P1059_21270	PMCNA_07360	36950_13780	Pesh_01990	PVAcc_01990	V1_01990	Islm_01990	TX1_02010	3480_14330	PMCNE_06310	PMCNF_03500	PMCNB_01950	SMC1_02090	671_90_01880	Pm70_20580	PMCNG_06170	PMCNC_09380
OG0675	33	33	PMCND_09620	P1062_10460	X73_20850	THA_01980	VTCCBAA264_01950	BUKK_01960	HB03_13280	Faisal_20590	THD_01980	THF_01990	ATCC_43137_21350	HN06_13670	2213_10610	ATTK_20580	Karachi_01980	3213_10600	P1059_21260	PMCNA_07350	36950_13790	Pesh_01980	PVAcc_01980	V1_01980	Islm_01980	TX1_02000	3480_14340	PMCNE_06300	PMCNF_03510	PMCNB_01940	SMC1_02080	671_90_01870	Pm70_20570	PMCNG_06160	PMCNC_09390
OG0676	33	33	PMCND_09630	P1062_10450	X73_20840	THA_01970	VTCCBAA264_01940	BUKK_01950	HB03_13290	Faisal_20580	THD_01970	THF_01980	ATCC_43137_21360	HN06_13680	2213_10620	ATTK_20570	Karachi_01970	3213_10610	P1059_21250	PMCNA_07340	36950_13800	Pesh_01970	PVAcc_01970	V1_01970	Islm_01970	TX1_01990	3480_14350	PMCNE_06290	PMCNF_03520	PMCNB_01930	SMC1_02070	671_90_01860	Pm70_20560	PMCNG_06150	PMCNC_09400
OG0677	33	33	PMCND_09640	P1062_10440	X73_20830	THA_01960	VTCCBAA264_01930	BUKK_01940	HB03_13300	Faisal_20570	THD_01960	THF_01970	ATCC_43137_21370	HN06_13690	2213_10630	ATTK_20560	Karachi_01960	3213_10620	P1059_21240	PMCNA_07330	36950_13810	Pesh_01960	PVAcc_01960	V1_01960	Islm_01960	TX1_01980	3480_14360	PMCNE_06280	PMCNF_03530	PMCNB_01920	SMC1_02060	671_90_01850	Pm70_20550	PMCNG_06140	PMCNC_09410
OG0678	33	33	PMCND_09650	P1062_10430	X73_20820	THA_01950	VTCCBAA264_01920	BUKK_01930	HB03_13310	Faisal_20560	THD_01950	THF_01960	ATCC_43137_21380	HN06_13700	2213_10640	ATTK_20550	Karachi_01950	3213_10630	P1059_21230	PMCNA_07320	36950_13820	Pesh_01950	PVAcc_01950	V1_01950	Islm_01950	TX1_01970	3480_14370	PMCNE_06270	PMCNF_03540	PMCNB_01910	SMC1_02050	671_90_01840	Pm70_20540	PMCNG_06130	PMCNC_09420
OG0679	33	33	PMCND_09660	P1062_10420	X73_20810	THA_01940	VTCCBAA264_01910	BUKK_01920	HB03_13320	Faisal_20550	THD_01940	THF_01950	ATCC_43137_21390	HN06_13710	2213_10650	ATTK_20540	Karachi_01940	3213_10640	P1059_21220	PMCNA_07310	36950_13830	Pesh_01940	PVAcc_01940	V1_01940	Islm_01940	TX1_01960	3480_14380	PMCNE_06260	PMCNF_03550	PMCNB_01900	SMC1_02040	671_90_01830	Pm70_20530	PMCNG_06120	PMCNC_09430
OG0680	33	33	PMCND_09670	P1062_10410	X73_20800	THA_01930	VTCCBAA264_01900	BUKK_01910	HB03_13330	Faisal_20540	THD_01930	THF_01940	ATCC_43137_21400	HN06_13720	2213_10660	ATTK_20530	Karachi_01930	3213_10650	P1059_21210	PMCNA_07300	36950_13840	Pesh_01930	PVAcc_01930	V1_01930	Islm_01930	TX1_01950	3480_14390	PMCNE_06250	PMCNF_03560	PMCNB_01890	SMC1_02030	671_90_01820	Pm70_20520	PMCNG_06110	PMCNC_09440
OG0681	33	33	PMCND_09680	P1062_10400	X73_20790	THA_01920	VTCCBAA264_01890	BUKK_01900	HB03_13340	Faisal_20530	THD_01920	THF_01930	ATCC_43137_21410	HN06_13730	2213_10670	ATTK_20520	Karachi_01920	3213_10660	P1059_21200	PMCNA_07290	36950_13850	Pesh_01920	PVAcc_01920	V1_01920	Islm_01920	TX1_01940	3480_14400	PMCNE_06240	PMCNF_03570	PMCNB_01880	SMC1_02020	671_90_01810	Pm70_20510	PMCNG_06100	PMCNC_09450
OG0682	33	33	PMCND_09690	P1062_10390	X73_20780	THA_01910	VTCCBAA264_01880	BUKK_01890	HB03_13350	Faisal_20520	THD_01910	THF_01920	ATCC_43137_21420	HN06_13740	2213_10680	ATTK_20510	Karachi_01910	3213_10670	P1059_21190	PMCNA_07280	36950_13860	Pesh_01910	PVAcc_01910	V1_01910	Islm_01910	TX1_01930	3480_14410	PMCNE_06230	PMCNF_03580	PMCNB_01870	SMC1_02010	671_90_01800	Pm70_20500	PMCNG_06090	PMCNC_09460
OG0683	33	33	PMCND_09700	P1062_10380	X73_20770	THA_01900	VTCCBAA264_01870	BUKK_01880	HB03_13360	Faisal_20510	THD_01900	THF_01910	ATCC_43137_21430	HN06_13750	2213_10690	ATTK_20500	Karachi_01900	3213_10680	P1059_21180	PMCNA_07270	36950_13870	Pesh_01900	PVAcc_01900	V1_01900	Islm_01900	TX1_01920	3480_14420	PMCNE_06220	PMCNF_03590	PMCNB_01860	SMC1_02000	671_90_01790	Pm70_20490	PMCNG_06080	PMCNC_09470
OG0684	33	33	PMCND_09710	P1062_10370	X73_20760	THA_01890	VTCCBAA264_01860	BUKK_01870	HB03_13370	Faisal_20500	THD_01890	THF_01900	ATCC_43137_21440	HN06_13760	2213_10700	ATTK_20490	Karachi_01890	3213_10690	P1059_21170	PMCNA_07260	36950_13880	Pesh_01890	PVAcc_01890	V1_01890	Islm_01890	TX1_01910	3480_14430	PMCNE_06210	PMCNF_03600	PMCNB_01850	SMC1_01990	671_90_01780	Pm70_20480	PMCNG_06070	PMCNC_09480
OG0685	33	33	PMCND_09720	P1062_10360	X73_20750	THA_01880	VTCCBAA264_01850	BUKK_01860	HB03_13380	Faisal_20490	THD_01880	THF_01880	ATCC_43137_21450	HN06_13770	2213_10710	ATTK_20480	Karachi_01880	3213_10700	P1059_21160	PMCNA_07250	36950_13890	Pesh_01880	PVAcc_01880	V1_01880	Islm_01880	TX1_01900	3480_14440	PMCNE_06200	PMCNF_03610	PMCNB_01840	SMC1_01980	671_90_01770	Pm70_20470	PMCNG_06060	PMCNC_09490
OG0686	33	33	PMCND_09730	P1062_10350	X73_20740	THA_01870	VTCCBAA264_01840	BUKK_01850	HB03_13390	Faisal_20480	THD_01870	THF_01870	ATCC_43137_21460	HN06_13780	2213_10720	ATTK_20470	Karachi_01870	3213_10710	P1059_21150	PMCNA_07240	36950_13900	Pesh_01870	PVAcc_01870	V1_01870	Islm_01870	TX1_01890	3480_14450	PMCNE_06190	PMCNF_03620	PMCNB_01830	SMC1_01970	671_90_01760	Pm70_20460	PMCNG_06050	PMCNC_09500
OG0687	33	33	PMCND_09750	P1062_10330	X73_20720	THA_01850	VTCCBAA264_01820	BUKK_01830	HB03_13410	Faisal_20460	THD_01850	THF_01850	ATCC_43137_21480	HN06_13800	2213_10740	ATTK_20450	Karachi_01850	3213_10730	P1059_21130	PMCNA_07220	36950_13930	Pesh_01850	PVAcc_01850	V1_01850	Islm_01850	TX1_01870	3480_14470	PMCNE_06170	PMCNF_03640	PMCNB_01810	SMC1_01950	671_90_01740	Pm70_20440	PMCNG_06030	PMCNC_09520
OG0688	33	33	PMCND_09770	P1062_10300	X73_20700	THA_01780	VTCCBAA264_01750	BUKK_01760	HB03_13440	Faisal_20390	THD_01780	THF_01780	ATCC_43137_21510	HN06_13860	2213_10810	ATTK_20380	Karachi_01780	3213_10800	P1059_21110	PMCNA_07200	36950_13960	Pesh_01780	PVAcc_01780	V1_01780	Islm_01780	TX1_01800	3480_14530	PMCNE_06000	PMCNF_03660	PMCNB_01790	SMC1_01780	671_90_01690	Pm70_20260	PMCNG_05960	PMCNC_09540
OG0689	33	33	PMCND_09810	P1062_10250	X73_20130	THA_01740	VTCCBAA264_01720	BUKK_01720	HB03_13490	Faisal_20350	THD_01740	THF_01740	ATCC_43137_00040	HN06_14530	2213_10850	ATTK_20340	Karachi_01740	3213_10840	P1059_21070	PMCNA_07160	36950_14010	Pesh_01740	PVAcc_01740	V1_01740	Islm_01740	TX1_01760	3480_14570	PMCNE_05960	PMCNF_03700	PMCNB_01750	SMC1_01740	671_90_01650	Pm70_20220	PMCNG_05920	PMCNC_09580
OG0690	33	33	PMCND_09820	P1062_10240	X73_20120	THA_01730	VTCCBAA264_01710	BUKK_01710	HB03_13500	Faisal_20340	THD_01730	THF_01730	ATCC_43137_00050	HN06_14540	2213_10860	ATTK_20330	Karachi_01730	3213_10850	P1059_21060	PMCNA_07150	36950_14020	Pesh_01730	PVAcc_01730	V1_01730	Islm_01730	TX1_01750	3480_14580	PMCNE_05950	PMCNF_03710	PMCNB_01740	SMC1_01730	671_90_01640	Pm70_20210	PMCNG_05910	PMCNC_09590
OG0691	33	33	PMCND_09830	P1062_10230	X73_20110	THA_01720	VTCCBAA264_01700	BUKK_01700	HB03_13510	Faisal_20330	THD_01720	THF_01720	ATCC_43137_00060	HN06_14550	2213_10870	ATTK_20320	Karachi_01720	3213_10860	P1059_21050	PMCNA_07140	36950_14030	Pesh_01720	PVAcc_01720	V1_01720	Islm_01720	TX1_01740	3480_14590	PMCNE_05940	PMCNF_03720	PMCNB_01730	SMC1_01720	671_90_01630	Pm70_20200	PMCNG_05900	PMCNC_09600
OG0692	33	33	PMCND_09840	P1062_10220	X73_20100	THA_01710	VTCCBAA264_01690	BUKK_01690	HB03_13520	Faisal_20320	THD_01710	THF_01710	ATCC_43137_00070	HN06_14560	2213_10880	ATTK_20310	Karachi_01710	3213_10870	P1059_21040	PMCNA_07130	36950_14040	Pesh_01710	PVAcc_01710	V1_01710	Islm_01710	TX1_01730	3480_14600	PMCNE_05930	PMCNF_03730	PMCNB_01720	SMC1_01710	671_90_01620	Pm70_20190	PMCNG_05890	PMCNC_09610
OG0693	33	33	PMCND_09850	P1062_10210	X73_20090	THA_01700	VTCCBAA264_01680	BUKK_01680	HB03_13530	Faisal_20310	THD_01700	THF_01700	ATCC_43137_00080	HN06_14570	2213_10890	ATTK_20300	Karachi_01700	3213_10880	P1059_21030	PMCNA_07120	36950_14050	Pesh_01700	PVAcc_01700	V1_01700	Islm_01700	TX1_01720	3480_14610	PMCNE_05920	PMCNF_03740	PMCNB_01710	SMC1_01700	671_90_01610	Pm70_20180	PMCNG_05880	PMCNC_09620
OG0694	33	33	PMCND_09860	P1062_10200	X73_20080	THA_01690	VTCCBAA264_01670	BUKK_01670	HB03_13540	Faisal_20300	THD_01690	THF_01690	ATCC_43137_00090	HN06_14580	2213_10900	ATTK_20290	Karachi_01690	3213_10890	P1059_21020	PMCNA_07110	36950_14060	Pesh_01690	PVAcc_01690	V1_01690	Islm_01690	TX1_01710	3480_14620	PMCNE_05910	PMCNF_03750	PMCNB_01700	SMC1_01690	671_90_01600	Pm70_20170	PMCNG_05870	PMCNC_09630
OG0695	33	33	PMCND_09870	P1062_10190	X73_20070	THA_01680	VTCCBAA264_01660	BUKK_01660	HB03_13550	Faisal_20290	THD_01680	THF_01680	ATCC_43137_00100	HN06_14590	2213_10910	ATTK_20280	Karachi_01680	3213_10900	P1059_21010	PMCNA_07100	36950_14080	Pesh_01680	PVAcc_01680	V1_01680	Islm_01680	TX1_01700	3480_14630	PMCNE_05900	PMCNF_03760	PMCNB_01690	SMC1_01680	671_90_01590	Pm70_20160	PMCNG_05860	PMCNC_09640
OG0696	33	33	PMCND_09880	P1062_10180	X73_20060	THA_01670	VTCCBAA264_01650	BUKK_01650	HB03_13560	Faisal_20280	THD_01670	THF_01670	ATCC_43137_00110	HN06_14600	2213_10920	ATTK_20270	Karachi_01670	3213_10910	P1059_21000	PMCNA_07090	36950_14090	Pesh_01670	PVAcc_01670	V1_01670	Islm_01670	TX1_01690	3480_14640	PMCNE_05890	PMCNF_03770	PMCNB_01680	SMC1_01670	671_90_01580	Pm70_20150	PMCNG_05850	PMCNC_09650
OG0697	33	33	PMCND_09890	P1062_10170	X73_20050	THA_01660	VTCCBAA264_01640	BUKK_01640	HB03_13570	Faisal_20270	THD_01660	THF_01660	ATCC_43137_00120	HN06_14610	2213_10930	ATTK_20260	Karachi_01660	3213_10920	P1059_20990	PMCNA_07080	36950_14100	Pesh_01660	PVAcc_01660	V1_01660	Islm_01660	TX1_01680	3480_14650	PMCNE_05880	PMCNF_03780	PMCNB_01670	SMC1_01660	671_90_01570	Pm70_20140	PMCNG_05840	PMCNC_09660
OG0698	33	33	PMCND_09900	P1062_10160	X73_20040	THA_01650	VTCCBAA264_01630	BUKK_01630	HB03_13580	Faisal_20260	THD_01650	THF_01650	ATCC_43137_00130	HN06_14620	2213_10940	ATTK_20250	Karachi_01650	3213_10930	P1059_20980	PMCNA_07070	36950_14110	Pesh_01650	PVAcc_01650	V1_01650	Islm_01650	TX1_01670	3480_14660	PMCNE_05870	PMCNF_03790	PMCNB_01660	SMC1_01650	671_90_01560	Pm70_20130	PMCNG_05830	PMCNC_09670
OG0699	33	33	PMCND_09910	P1062_10150	X73_20030	THA_01640	VTCCBAA264_01620	BUKK_01620	HB03_13590	Faisal_20250	THD_01640	THF_01640	ATCC_43137_00140	HN06_14630	2213_10950	ATTK_20240	Karachi_01640	3213_10940	P1059_20970	PMCNA_07060	36950_14120	Pesh_01640	PVAcc_01640	V1_01640	Islm_01640	TX1_01660	3480_14670	PMCNE_05860	PMCNF_03800	PMCNB_01650	SMC1_01640	671_90_01550	Pm70_20120	PMCNG_05820	PMCNC_09680
OG0700	33	33	PMCND_09920	P1062_10140	X73_20020	THA_01630	VTCCBAA264_01610	BUKK_01610	HB03_13600	Faisal_20240	THD_01630	THF_01630	ATCC_43137_00150	HN06_14640	2213_10960	ATTK_20230	Karachi_01630	3213_10950	P1059_20960	PMCNA_07050	36950_14130	Pesh_01630	PVAcc_01630	V1_01630	Islm_01630	TX1_01650	3480_14680	PMCNE_05850	PMCNF_03810	PMCNB_01640	SMC1_01630	671_90_01540	Pm70_20110	PMCNG_05810	PMCNC_09690
OG0701	33	33	PMCND_09940	P1062_10120	X73_20000	THA_01610	VTCCBAA264_01580	BUKK_01590	HB03_13620	Faisal_20220	THD_01610	THF_01610	ATCC_43137_00170	HN06_14660	2213_10980	ATTK_20210	Karachi_01610	3213_10970	P1059_20940	PMCNA_07030	36950_14150	Pesh_01610	PVAcc_01610	V1_01610	Islm_01610	TX1_01630	3480_14700	PMCNE_05830	PMCNF_03830	PMCNB_01620	SMC1_01610	671_90_01520	Pm70_20090	PMCNG_05790	PMCNC_09710
OG0702	33	33	PMCND_09950	P1062_10110	X73_19990	THA_01600	VTCCBAA264_01570	BUKK_01580	HB03_13630	Faisal_20210	THD_01600	THF_01600	ATCC_43137_00180	HN06_14670	2213_10990	ATTK_20200	Karachi_01600	3213_10980	P1059_20930	PMCNA_07020	36950_14160	Pesh_01600	PVAcc_01600	V1_01600	Islm_01600	TX1_01620	3480_14710	PMCNE_05820	PMCNF_03840	PMCNB_01610	SMC1_01600	671_90_01510	Pm70_20080	PMCNG_05780	PMCNC_09720
OG0703	33	33	PMCND_09960	P1062_10100	X73_19980	THA_01590	VTCCBAA264_01560	BUKK_01570	HB03_13640	Faisal_20200	THD_01590	THF_01590	ATCC_43137_00190	HN06_14680	2213_11000	ATTK_20190	Karachi_01590	3213_10990	P1059_20920	PMCNA_07010	36950_14170	Pesh_01590	PVAcc_01590	V1_01590	Islm_01590	TX1_01610	3480_14720	PMCNE_05810	PMCNF_03850	PMCNB_01600	SMC1_01590	671_90_01500	Pm70_20070	PMCNG_05770	PMCNC_09730
OG0704	33	33	PMCND_09970	P1062_10090	X73_19970	THA_01580	VTCCBAA264_01550	BUKK_01560	HB03_13650	Faisal_20190	THD_01580	THF_01580	ATCC_43137_00200	HN06_14690	2213_11010	ATTK_20180	Karachi_01580	3213_11000	P1059_20910	PMCNA_07000	36950_14180	Pesh_01580	PVAcc_01580	V1_01580	Islm_01580	TX1_01600	3480_14730	PMCNE_05800	PMCNF_03860	PMCNB_01590	SMC1_01580	671_90_01490	Pm70_20060	PMCNG_05760	PMCNC_09740
OG0705	33	33	PMCND_09980	P1062_10080	X73_19960	THA_01570	VTCCBAA264_01540	BUKK_01550	HB03_13660	Faisal_20180	THD_01570	THF_01570	ATCC_43137_00210	HN06_14700	2213_11020	ATTK_20170	Karachi_01570	3213_11010	P1059_20900	PMCNA_06990	36950_14190	Pesh_01570	PVAcc_01570	V1_01570	Islm_01570	TX1_01590	3480_14740	PMCNE_05790	PMCNF_03870	PMCNB_01580	SMC1_01570	671_90_01480	Pm70_20050	PMCNG_05750	PMCNC_09750
OG0706	33	33	PMCND_09990	P1062_10070	X73_19950	THA_01560	VTCCBAA264_01530	BUKK_01540	HB03_13670	Faisal_20170	THD_01560	THF_01560	ATCC_43137_00220	HN06_14710	2213_11030	ATTK_20160	Karachi_01560	3213_11020	P1059_20890	PMCNA_06980	36950_14200	Pesh_01560	PVAcc_01560	V1_01560	Islm_01560	TX1_01580	3480_14750	PMCNE_05780	PMCNF_03880	PMCNB_01570	SMC1_01560	671_90_01470	Pm70_20040	PMCNG_05740	PMCNC_09760
OG0707	33	33	PMCND_10000	P1062_10060	X73_19940	THA_01550	VTCCBAA264_01520	BUKK_01530	HB03_13680	Faisal_20160	THD_01550	THF_01550	ATCC_43137_00230	HN06_14720	2213_11040	ATTK_20150	Karachi_01550	3213_11030	P1059_20880	PMCNA_06970	36950_14210	Pesh_01550	PVAcc_01550	V1_01550	Islm_01550	TX1_01570	3480_14760	PMCNE_05770	PMCNF_03890	PMCNB_01560	SMC1_01550	671_90_01460	Pm70_20030	PMCNG_05730	PMCNC_09770
OG0708	33	33	PMCND_10010	P1062_10050	X73_19930	THA_01540	VTCCBAA264_01510	BUKK_01520	HB03_13690	Faisal_20150	THD_01540	THF_01540	ATCC_43137_00240	HN06_14730	2213_11050	ATTK_20140	Karachi_01540	3213_11040	P1059_20870	PMCNA_06960	36950_14220	Pesh_01540	PVAcc_01540	V1_01540	Islm_01540	TX1_01560	3480_14770	PMCNE_05760	PMCNF_03900	PMCNB_01550	SMC1_01540	671_90_01450	Pm70_20020	PMCNG_05720	PMCNC_09780
OG0709	33	33	PMCND_10020	P1062_10040	X73_19920	THA_01530	VTCCBAA264_01500	BUKK_01510	HB03_13700	Faisal_20140	THD_01530	THF_01530	ATCC_43137_00250	HN06_14740	2213_11060	ATTK_20130	Karachi_01530	3213_11050	P1059_20860	PMCNA_06950	36950_14230	Pesh_01530	PVAcc_01530	V1_01530	Islm_01530	TX1_01550	3480_14780	PMCNE_05750	PMCNF_03910	PMCNB_01540	SMC1_01530	671_90_01440	Pm70_20010	PMCNG_05710	PMCNC_09790
OG0710	33	33	PMCND_10030	P1062_10030	X73_19910	THA_01520	VTCCBAA264_01490	BUKK_01500	HB03_13710	Faisal_20130	THD_01520	THF_01520	ATCC_43137_00260	HN06_14750	2213_11070	ATTK_20120	Karachi_01520	3213_11060	P1059_20850	PMCNA_06940	36950_14240	Pesh_01520	PVAcc_01520	V1_01520	Islm_01520	TX1_01540	3480_14790	PMCNE_05740	PMCNF_03920	PMCNB_01530	SMC1_01520	671_90_01430	Pm70_20000	PMCNG_05700	PMCNC_09800
OG0711	33	33	PMCND_10040	P1062_10020	X73_19900	THA_01510	VTCCBAA264_01480	BUKK_01490	HB03_13720	Faisal_20120	THD_01510	THF_01510	ATCC_43137_00270	HN06_14760	2213_11080	ATTK_20110	Karachi_01510	3213_11070	P1059_20840	PMCNA_06930	36950_14250	Pesh_01510	PVAcc_01510	V1_01510	Islm_01510	TX1_01530	3480_14800	PMCNE_05730	PMCNF_03930	PMCNB_01520	SMC1_01510	671_90_01420	Pm70_19990	PMCNG_05690	PMCNC_09810
OG0712	33	33	PMCND_10060	P1062_09990	X73_19880	THA_01490	VTCCBAA264_01460	BUKK_01470	HB03_13740	Faisal_20100	THD_01490	THF_01490	ATCC_43137_00290	HN06_14780	2213_11100	ATTK_20090	Karachi_01490	3213_11090	P1059_20820	PMCNA_06910	36950_14270	Pesh_01490	PVAcc_01490	V1_01490	Islm_01490	TX1_01510	3480_14820	PMCNE_05710	PMCNF_03950	PMCNB_01500	SMC1_01490	671_90_01400	Pm70_19970	PMCNG_05670	PMCNC_09830
OG0713	33	33	PMCND_10070	P1062_09980	X73_19870	THA_01480	VTCCBAA264_01450	BUKK_01460	HB03_13750	Faisal_20090	THD_01480	THF_01480	ATCC_43137_00300	HN06_14790	2213_11110	ATTK_20080	Karachi_01480	3213_11100	P1059_20810	PMCNA_06900	36950_14280	Pesh_01480	PVAcc_01480	V1_01480	Islm_01480	TX1_01500	3480_14830	PMCNE_05700	PMCNF_03960	PMCNB_01490	SMC1_01480	671_90_01390	Pm70_19960	PMCNG_05660	PMCNC_09840
OG0714	33	33	PMCND_10080	P1062_09970	X73_19860	THA_01470	VTCCBAA264_01440	BUKK_01450	HB03_13760	Faisal_20080	THD_01470	THF_01470	ATCC_43137_00310	HN06_14800	2213_11120	ATTK_20070	Karachi_01470	3213_11110	P1059_20800	PMCNA_06890	36950_14290	Pesh_01470	PVAcc_01470	V1_01470	Islm_01470	TX1_01490	3480_14840	PMCNE_05690	PMCNF_03970	PMCNB_01480	SMC1_01470	671_90_01380	Pm70_19950	PMCNG_05650	PMCNC_09850
OG0715	33	33	PMCND_10090	P1062_09960	X73_19850	THA_01460	VTCCBAA264_01430	BUKK_01440	HB03_13770	Faisal_20070	THD_01460	THF_01460	ATCC_43137_00320	HN06_14810	2213_11130	ATTK_20060	Karachi_01460	3213_11120	P1059_20790	PMCNA_06880	36950_14300	Pesh_01460	PVAcc_01460	V1_01460	Islm_01460	TX1_01480	3480_14850	PMCNE_05680	PMCNF_03980	PMCNB_01470	SMC1_01460	671_90_01370	Pm70_19940	PMCNG_05640	PMCNC_09860
OG0716	33	33	PMCND_10100	P1062_09950	X73_19840	THA_01450	VTCCBAA264_01420	BUKK_01430	HB03_13780	Faisal_20060	THD_01450	THF_01450	ATCC_43137_00330	HN06_14820	2213_11140	ATTK_20050	Karachi_01450	3213_11130	P1059_20780	PMCNA_06870	36950_14310	Pesh_01450	PVAcc_01450	V1_01450	Islm_01450	TX1_01470	3480_14860	PMCNE_05670	PMCNF_03990	PMCNB_01460	SMC1_01450	671_90_01360	Pm70_19930	PMCNG_05630	PMCNC_09870
OG0717	33	33	PMCND_10110	P1062_09940	X73_19830	THA_01440	VTCCBAA264_01410	BUKK_01420	HB03_13790	Faisal_20050	THD_01440	THF_01440	ATCC_43137_00340	HN06_14830	2213_11150	ATTK_20040	Karachi_01440	3213_11140	P1059_20770	PMCNA_06860	36950_14320	Pesh_01440	PVAcc_01440	V1_01440	Islm_01440	TX1_01460	3480_14870	PMCNE_05660	PMCNF_04000	PMCNB_01450	SMC1_01440	671_90_01350	Pm70_19920	PMCNG_05620	PMCNC_09880
OG0718	33	33	PMCND_10120	P1062_09930	X73_19820	THA_01430	VTCCBAA264_01400	BUKK_01410	HB03_13800	Faisal_20040	THD_01430	THF_01430	ATCC_43137_00350	HN06_14840	2213_11160	ATTK_20030	Karachi_01430	3213_11150	P1059_20760	PMCNA_06850	36950_14330	Pesh_01430	PVAcc_01430	V1_01430	Islm_01430	TX1_01450	3480_14880	PMCNE_05650	PMCNF_04010	PMCNB_01440	SMC1_01430	671_90_01340	Pm70_19910	PMCNG_05610	PMCNC_09890
OG0719	33	33	PMCND_10140	P1062_09910	X73_19800	THA_01410	VTCCBAA264_01380	BUKK_01390	HB03_13820	Faisal_20020	THD_01410	THF_01410	ATCC_43137_00370	HN06_14860	2213_11180	ATTK_20010	Karachi_01410	3213_11170	P1059_20740	PMCNA_06830	36950_14360	Pesh_01410	PVAcc_01410	V1_01410	Islm_01410	TX1_01430	3480_14900	PMCNE_05630	PMCNF_04030	PMCNB_01420	SMC1_01410	671_90_01320	Pm70_19890	PMCNG_05590	PMCNC_09910
OG0720	33	33	PMCND_10150	P1062_09900	X73_19790	THA_01400	VTCCBAA264_01370	BUKK_01380	HB03_13830	Faisal_20010	THD_01400	THF_01400	ATCC_43137_00380	HN06_14870	2213_11190	ATTK_20000	Karachi_01400	3213_11180	P1059_20730	PMCNA_06820	36950_14370	Pesh_01400	PVAcc_01400	V1_01400	Islm_01400	TX1_01420	3480_14910	PMCNE_05620	PMCNF_04040	PMCNB_01410	SMC1_01400	671_90_01310	Pm70_19880	PMCNG_05580	PMCNC_09920
OG0721	33	33	PMCND_10160	P1062_09890	X73_19780	THA_01390	VTCCBAA264_01360	BUKK_01370	HB03_13840	Faisal_20000	THD_01390	THF_01390	ATCC_43137_00390	HN06_14880	2213_11200	ATTK_19990	Karachi_01390	3213_11190	P1059_20720	PMCNA_06810	36950_14380	Pesh_01390	PVAcc_01390	V1_01390	Islm_01390	TX1_01410	3480_14920	PMCNE_05610	PMCNF_04050	PMCNB_01400	SMC1_01390	671_90_01300	Pm70_19870	PMCNG_05570	PMCNC_09930
OG0722	33	33	PMCND_10170	P1062_09880	X73_19770	THA_01380	VTCCBAA264_01350	BUKK_01360	HB03_13850	Faisal_19990	THD_01380	THF_01380	ATCC_43137_00400	HN06_14890	2213_11210	ATTK_19980	Karachi_01380	3213_11200	P1059_20710	PMCNA_06800	36950_14390	Pesh_01380	PVAcc_01380	V1_01380	Islm_01380	TX1_01400	3480_14930	PMCNE_05600	PMCNF_04060	PMCNB_01390	SMC1_01380	671_90_01290	Pm70_19860	PMCNG_05560	PMCNC_09940
OG0723	33	33	PMCND_10180	P1062_09870	X73_19760	THA_01370	VTCCBAA264_01340	BUKK_01350	HB03_13860	Faisal_19980	THD_01370	THF_01370	ATCC_43137_00410	HN06_14900	2213_11220	ATTK_19970	Karachi_01370	3213_11210	P1059_20700	PMCNA_06790	36950_14400	Pesh_01370	PVAcc_01370	V1_01370	Islm_01370	TX1_01390	3480_14940	PMCNE_05590	PMCNF_04070	PMCNB_01380	SMC1_01370	671_90_01280	Pm70_19850	PMCNG_05550	PMCNC_09950
OG0724	33	33	PMCND_10190	P1062_09860	X73_19750	THA_01360	VTCCBAA264_01330	BUKK_01340	HB03_13870	Faisal_19970	THD_01360	THF_01360	ATCC_43137_00420	HN06_14910	2213_11230	ATTK_19960	Karachi_01360	3213_11220	P1059_20690	PMCNA_06780	36950_14410	Pesh_01360	PVAcc_01360	V1_01360	Islm_01360	TX1_01380	3480_14950	PMCNE_05580	PMCNF_04080	PMCNB_01370	SMC1_01360	671_90_01270	Pm70_19840	PMCNG_05540	PMCNC_09960
OG0725	33	33	PMCND_10200	P1062_09850	X73_19740	THA_01350	VTCCBAA264_01320	BUKK_01330	HB03_13880	Faisal_19960	THD_01350	THF_01350	ATCC_43137_00430	HN06_14920	2213_11240	ATTK_19950	Karachi_01350	3213_11230	P1059_20680	PMCNA_06770	36950_14420	Pesh_01350	PVAcc_01350	V1_01350	Islm_01350	TX1_01370	3480_14960	PMCNE_05570	PMCNF_04090	PMCNB_01360	SMC1_01350	671_90_01260	Pm70_19830	PMCNG_05530	PMCNC_09970
OG0726	33	33	PMCND_10210	P1062_09840	X73_19730	THA_01340	VTCCBAA264_01310	BUKK_01320	HB03_13890	Faisal_19950	THD_01340	THF_01340	ATCC_43137_00440	HN06_14930	2213_11250	ATTK_19940	Karachi_01340	3213_11240	P1059_20670	PMCNA_06760	36950_14430	Pesh_01340	PVAcc_01340	V1_01340	Islm_01340	TX1_01360	3480_14970	PMCNE_05560	PMCNF_04100	PMCNB_01350	SMC1_01340	671_90_01250	Pm70_19820	PMCNG_05520	PMCNC_09980
OG0727	33	33	PMCND_10250	P1062_09800	X73_19690	THA_01300	VTCCBAA264_01260	BUKK_01270	HB03_13940	Faisal_19910	THD_01300	THF_01300	ATCC_43137_00480	HN06_14970	2213_11290	ATTK_19900	Karachi_01300	3213_11280	P1059_20630	PMCNA_06720	36950_14480	Pesh_01300	PVAcc_01300	V1_01300	Islm_01300	TX1_01310	3480_15010	PMCNE_05520	PMCNF_04140	PMCNB_01310	SMC1_01300	671_90_01210	Pm70_19780	PMCNG_05480	PMCNC_10020
OG0728	33	33	PMCND_10260	P1062_09790	X73_19680	THA_01290	VTCCBAA264_01250	BUKK_01260	HB03_13950	Faisal_19900	THD_01290	THF_01290	ATCC_43137_00490	HN06_14980	2213_11300	ATTK_19890	Karachi_01290	3213_11290	P1059_20620	PMCNA_06710	36950_14490	Pesh_01290	PVAcc_01290	V1_01290	Islm_01290	TX1_01300	3480_15020	PMCNE_05510	PMCNF_04150	PMCNB_01300	SMC1_01290	671_90_01200	Pm70_19770	PMCNG_05470	PMCNC_10030
OG0729	33	33	PMCND_10270	P1062_09780	X73_19670	THA_01280	VTCCBAA264_01240	BUKK_01250	HB03_13960	Faisal_19890	THD_01280	THF_01280	ATCC_43137_00500	HN06_14990	2213_11310	ATTK_19880	Karachi_01280	3213_11300	P1059_20610	PMCNA_06700	36950_14500	Pesh_01280	PVAcc_01280	V1_01280	Islm_01280	TX1_01290	3480_15030	PMCNE_05500	PMCNF_04160	PMCNB_01290	SMC1_01280	671_90_01190	Pm70_19760	PMCNG_05460	PMCNC_10040
OG0730	33	33	PMCND_10280	P1062_09770	X73_19660	THA_01270	VTCCBAA264_01230	BUKK_01240	HB03_13970	Faisal_19880	THD_01270	THF_01270	ATCC_43137_00510	HN06_15000	2213_11320	ATTK_19870	Karachi_01270	3213_11310	P1059_20600	PMCNA_06690	36950_14510	Pesh_01270	PVAcc_01270	V1_01270	Islm_01270	TX1_01280	3480_15040	PMCNE_05490	PMCNF_04170	PMCNB_01280	SMC1_01270	671_90_01180	Pm70_19750	PMCNG_05450	PMCNC_10050
OG0731	33	33	PMCND_10300	P1062_09750	X73_19640	THA_01250	VTCCBAA264_01210	BUKK_01220	HB03_13990	Faisal_19860	THD_01250	THF_01250	ATCC_43137_00530	HN06_15020	2213_11340	ATTK_19850	Karachi_01250	3213_11330	P1059_20580	PMCNA_06670	36950_14530	Pesh_01250	PVAcc_01250	V1_01250	Islm_01250	TX1_01260	3480_15060	PMCNE_05470	PMCNF_04190	PMCNB_01260	SMC1_01260	671_90_01160	Pm70_19730	PMCNG_05430	PMCNC_10070
OG0732	33	33	PMCND_10310	P1062_09740	X73_19630	THA_01240	VTCCBAA264_01200	BUKK_01210	HB03_14000	Faisal_19850	THD_01240	THF_01240	ATCC_43137_00540	HN06_15030	2213_11350	ATTK_19840	Karachi_01240	3213_11340	P1059_20570	PMCNA_06660	36950_14540	Pesh_01240	PVAcc_01240	V1_01240	Islm_01240	TX1_01250	3480_15070	PMCNE_05460	PMCNF_04200	PMCNB_01250	SMC1_01250	671_90_01150	Pm70_19720	PMCNG_05420	PMCNC_10080
OG0733	33	33	PMCND_10320	P1062_09730	X73_19620	THA_01230	VTCCBAA264_01190	BUKK_01200	HB03_14010	Faisal_19840	THD_01230	THF_01230	ATCC_43137_00550	HN06_15040	2213_11360	ATTK_19830	Karachi_01230	3213_11350	P1059_20560	PMCNA_06650	36950_14550	Pesh_01230	PVAcc_01230	V1_01230	Islm_01230	TX1_01240	3480_15080	PMCNE_05450	PMCNF_04210	PMCNB_01240	SMC1_01240	671_90_01140	Pm70_19710	PMCNG_05410	PMCNC_10090
OG0734	33	33	PMCND_10330	P1062_09720	X73_19610	THA_01220	VTCCBAA264_01180	BUKK_01190	HB03_14020	Faisal_19830	THD_01220	THF_01220	ATCC_43137_00560	HN06_15050	2213_11370	ATTK_19820	Karachi_01220	3213_11360	P1059_20550	PMCNA_06640	36950_14560	Pesh_01220	PVAcc_01220	V1_01220	Islm_01220	TX1_01230	3480_15090	PMCNE_05440	PMCNF_04220	PMCNB_01230	SMC1_01230	671_90_01130	Pm70_19700	PMCNG_05400	PMCNC_10100
OG0735	33	33	PMCND_10340	P1062_09710	X73_19600	THA_01210	VTCCBAA264_01170	BUKK_01180	HB03_14030	Faisal_19820	THD_01210	THF_01210	ATCC_43137_00570	HN06_15060	2213_11380	ATTK_19810	Karachi_01210	3213_11370	P1059_20540	PMCNA_06630	36950_14570	Pesh_01210	PVAcc_01210	V1_01210	Islm_01210	TX1_01220	3480_15100	PMCNE_05430	PMCNF_04230	PMCNB_01220	SMC1_01220	671_90_01120	Pm70_19690	PMCNG_05390	PMCNC_10110
OG0736	33	33	PMCND_10350	P1062_09700	X73_19590	THA_01200	VTCCBAA264_01160	BUKK_01170	HB03_14040	Faisal_19810	THD_01200	THF_01200	ATCC_43137_00580	HN06_15070	2213_11390	ATTK_19800	Karachi_01200	3213_11380	P1059_20530	PMCNA_06620	36950_14580	Pesh_01200	PVAcc_01200	V1_01200	Islm_01200	TX1_01210	3480_15110	PMCNE_05420	PMCNF_04240	PMCNB_01210	SMC1_01210	671_90_01110	Pm70_19680	PMCNG_05380	PMCNC_10120
OG0737	33	33	PMCND_10360	P1062_09690	X73_19580	THA_01190	VTCCBAA264_01150	BUKK_01160	HB03_14050	Faisal_19800	THD_01190	THF_01190	ATCC_43137_00590	HN06_15080	2213_11400	ATTK_19790	Karachi_01190	3213_11390	P1059_20520	PMCNA_06610	36950_14590	Pesh_01190	PVAcc_01190	V1_01190	Islm_01190	TX1_01200	3480_15120	PMCNE_05410	PMCNF_04250	PMCNB_01200	SMC1_01200	671_90_01100	Pm70_19670	PMCNG_05370	PMCNC_10130
OG0738	33	33	PMCND_10370	P1062_09680	X73_19570	THA_01180	VTCCBAA264_01140	BUKK_01150	HB03_14060	Faisal_19790	THD_01180	THF_01180	ATCC_43137_00600	HN06_15090	2213_11410	ATTK_19780	Karachi_01180	3213_11400	P1059_20510	PMCNA_06600	36950_14600	Pesh_01180	PVAcc_01180	V1_01180	Islm_01180	TX1_01190	3480_15130	PMCNE_05400	PMCNF_04260	PMCNB_01190	SMC1_01190	671_90_01090	Pm70_19660	PMCNG_05360	PMCNC_10140
OG0739	33	33	PMCND_10380	P1062_09670	X73_19560	THA_01170	VTCCBAA264_01130	BUKK_01140	HB03_14070	Faisal_19780	THD_01170	THF_01170	ATCC_43137_00610	HN06_15100	2213_11420	ATTK_19770	Karachi_01170	3213_11410	P1059_20500	PMCNA_06590	36950_14610	Pesh_01170	PVAcc_01170	V1_01170	Islm_01170	TX1_01180	3480_15140	PMCNE_05390	PMCNF_04270	PMCNB_01180	SMC1_01180	671_90_01080	Pm70_19650	PMCNG_05350	PMCNC_10150
OG0740	33	33	PMCND_10390	P1062_09660	X73_19550	THA_01160	VTCCBAA264_01120	BUKK_01130	HB03_14080	Faisal_19770	THD_01160	THF_01160	ATCC_43137_00620	HN06_15110	2213_11430	ATTK_19760	Karachi_01160	3213_11420	P1059_20490	PMCNA_06580	36950_14620	Pesh_01160	PVAcc_01160	V1_01160	Islm_01160	TX1_01170	3480_15150	PMCNE_05380	PMCNF_04280	PMCNB_01170	SMC1_01170	671_90_01070	Pm70_19640	PMCNG_05340	PMCNC_10160
OG0741	33	33	PMCND_10400	P1062_09650	X73_19540	THA_01150	VTCCBAA264_01110	BUKK_01120	HB03_14090	Faisal_19760	THD_01150	THF_01150	ATCC_43137_00630	HN06_15120	2213_11440	ATTK_19750	Karachi_01150	3213_11430	P1059_20480	PMCNA_06570	36950_14630	Pesh_01150	PVAcc_01150	V1_01150	Islm_01150	TX1_01160	3480_15160	PMCNE_05370	PMCNF_04290	PMCNB_01160	SMC1_01160	671_90_01060	Pm70_19630	PMCNG_05330	PMCNC_10170
OG0742	33	33	PMCND_10410	P1062_09640	X73_19530	THA_01140	VTCCBAA264_01100	BUKK_01110	HB03_14100	Faisal_19750	THD_01140	THF_01140	ATCC_43137_00640	HN06_15130	2213_11450	ATTK_19740	Karachi_01140	3213_11440	P1059_20470	PMCNA_06560	36950_14640	Pesh_01140	PVAcc_01140	V1_01140	Islm_01140	TX1_01150	3480_15170	PMCNE_05360	PMCNF_04300	PMCNB_01150	SMC1_01150	671_90_01050	Pm70_19620	PMCNG_05320	PMCNC_10180
OG0743	33	33	PMCND_10420	P1062_09630	X73_19520	THA_01130	VTCCBAA264_01090	BUKK_01100	HB03_14110	Faisal_19740	THD_01130	THF_01130	ATCC_43137_00650	HN06_15140	2213_11460	ATTK_19730	Karachi_01130	3213_11450	P1059_20460	PMCNA_06550	36950_14650	Pesh_01130	PVAcc_01130	V1_01130	Islm_01130	TX1_01140	3480_15180	PMCNE_05350	PMCNF_04310	PMCNB_01140	SMC1_01140	671_90_01040	Pm70_19610	PMCNG_05310	PMCNC_10190
OG0744	33	33	PMCND_10430	P1062_09620	X73_19510	THA_01120	VTCCBAA264_01080	BUKK_01090	HB03_14120	Faisal_19730	THD_01120	THF_01120	ATCC_43137_00660	HN06_15150	2213_11470	ATTK_19720	Karachi_01120	3213_11460	P1059_20450	PMCNA_06540	36950_14660	Pesh_01120	PVAcc_01120	V1_01120	Islm_01120	TX1_01130	3480_15190	PMCNE_05340	PMCNF_04320	PMCNB_01130	SMC1_01130	671_90_01030	Pm70_19600	PMCNG_05300	PMCNC_10200
OG0745	33	33	PMCND_10440	P1062_09610	X73_19500	THA_01110	VTCCBAA264_01070	BUKK_01080	HB03_14130	Faisal_19720	THD_01110	THF_01110	ATCC_43137_00670	HN06_15160	2213_11480	ATTK_19710	Karachi_01110	3213_11470	P1059_20440	PMCNA_06530	36950_14670	Pesh_01110	PVAcc_01110	V1_01110	Islm_01110	TX1_01120	3480_15200	PMCNE_05330	PMCNF_04330	PMCNB_01120	SMC1_01120	671_90_01020	Pm70_19590	PMCNG_05290	PMCNC_10210
OG0746	33	33	PMCND_10450	P1062_09600	X73_19490	THA_01100	VTCCBAA264_01060	BUKK_01070	HB03_14140	Faisal_19710	THD_01100	THF_01100	ATCC_43137_00680	HN06_15170	2213_11490	ATTK_19700	Karachi_01100	3213_11480	P1059_20430	PMCNA_06520	36950_14680	Pesh_01100	PVAcc_01100	V1_01100	Islm_01100	TX1_01110	3480_15210	PMCNE_05320	PMCNF_04340	PMCNB_01110	SMC1_01110	671_90_01010	Pm70_19580	PMCNG_05280	PMCNC_10220
OG0747	33	33	PMCND_10460	P1062_09590	X73_19480	THA_01090	VTCCBAA264_01050	BUKK_01060	HB03_14150	Faisal_19700	THD_01090	THF_01090	ATCC_43137_00690	HN06_15180	2213_11500	ATTK_19690	Karachi_01090	3213_11490	P1059_20420	PMCNA_06510	36950_14690	Pesh_01090	PVAcc_01090	V1_01090	Islm_01090	TX1_01100	3480_15220	PMCNE_05310	PMCNF_04350	PMCNB_01100	SMC1_01100	671_90_01000	Pm70_19570	PMCNG_05270	PMCNC_10230
OG0748	33	33	PMCND_10470	P1062_09580	X73_19470	THA_01080	VTCCBAA264_01040	BUKK_01050	HB03_14160	Faisal_19690	THD_01080	THF_01080	ATCC_43137_00700	HN06_15190	2213_11510	ATTK_19680	Karachi_01080	3213_11500	P1059_20410	PMCNA_06500	36950_14700	Pesh_01080	PVAcc_01080	V1_01080	Islm_01080	TX1_01090	3480_15230	PMCNE_05300	PMCNF_04360	PMCNB_01090	SMC1_01090	671_90_00990	Pm70_19560	PMCNG_05260	PMCNC_10240
OG0749	33	33	PMCND_10480	P1062_09570	X73_19460	THA_01070	VTCCBAA264_01030	BUKK_01040	HB03_14170	Faisal_19680	THD_01070	THF_01070	ATCC_43137_00710	HN06_15200	2213_11520	ATTK_19670	Karachi_01070	3213_11510	P1059_20400	PMCNA_06490	36950_14710	Pesh_01070	PVAcc_01070	V1_01070	Islm_01070	TX1_01080	3480_15240	PMCNE_05290	PMCNF_04370	PMCNB_01080	SMC1_01080	671_90_00980	Pm70_19550	PMCNG_05250	PMCNC_10250
OG0750	33	33	PMCND_10500	P1062_09550	X73_19440	THA_01050	VTCCBAA264_01010	BUKK_01020	HB03_14190	Faisal_19660	THD_01050	THF_01050	ATCC_43137_00730	HN06_15220	2213_11530	ATTK_19650	Karachi_01050	3213_11530	P1059_20380	PMCNA_06470	36950_14740	Pesh_01050	PVAcc_01050	V1_01050	Islm_01050	TX1_01060	3480_15260	PMCNE_05270	PMCNF_04390	PMCNB_01060	SMC1_01060	671_90_00960	Pm70_19520	PMCNG_05230	PMCNC_10270
OG0751	33	33	PMCND_10510	P1062_09540	X73_19430	THA_01040	VTCCBAA264_01000	BUKK_01010	HB03_14200	Faisal_19650	THD_01040	THF_01040	ATCC_43137_00740	HN06_15230	2213_11540	ATTK_19640	Karachi_01040	3213_11540	P1059_20370	PMCNA_06460	36950_14750	Pesh_01040	PVAcc_01040	V1_01040	Islm_01040	TX1_01050	3480_15270	PMCNE_05260	PMCNF_04400	PMCNB_01050	SMC1_01050	671_90_00950	Pm70_19510	PMCNG_05220	PMCNC_10280
OG0752	33	33	PMCND_10520	P1062_09530	X73_19420	THA_01030	VTCCBAA264_00990	BUKK_01000	HB03_14210	Faisal_19640	THD_01030	THF_01030	ATCC_43137_00750	HN06_15240	2213_11550	ATTK_19630	Karachi_01030	3213_11550	P1059_20360	PMCNA_06450	36950_14760	Pesh_01030	PVAcc_01030	V1_01030	Islm_01030	TX1_01040	3480_15280	PMCNE_05250	PMCNF_04410	PMCNB_01040	SMC1_01040	671_90_00940	Pm70_19500	PMCNG_05210	PMCNC_10290
OG0753	33	33	PMCND_10530	P1062_09520	X73_19410	THA_01020	VTCCBAA264_00980	BUKK_00990	HB03_14220	Faisal_19630	THD_01020	THF_01020	ATCC_43137_00760	HN06_15250	2213_11560	ATTK_19620	Karachi_01020	3213_11560	P1059_20350	PMCNA_06440	36950_14770	Pesh_01020	PVAcc_01020	V1_01020	Islm_01020	TX1_01030	3480_15290	PMCNE_05240	PMCNF_04420	PMCNB_01030	SMC1_01030	671_90_00930	Pm70_19490	PMCNG_05200	PMCNC_10300
OG0754	33	33	PMCND_10550	P1062_09500	X73_19390	THA_01000	VTCCBAA264_00960	BUKK_00970	HB03_14250	Faisal_19610	THD_01000	THF_01000	ATCC_43137_00790	HN06_15270	2213_11580	ATTK_19600	Karachi_01000	3213_11580	P1059_20330	PMCNA_06420	36950_14790	Pesh_01000	PVAcc_01000	V1_01000	Islm_01000	TX1_01010	3480_15310	PMCNE_05220	PMCNF_04440	PMCNB_01010	SMC1_01010	671_90_00910	Pm70_19470	PMCNG_05180	PMCNC_10320
OG0755	33	33	PMCND_10560	P1062_09490	X73_19380	THA_00990	VTCCBAA264_00950	BUKK_00960	HB03_14260	Faisal_19600	THD_00990	THF_00990	ATCC_43137_00800	HN06_15280	2213_11590	ATTK_19590	Karachi_00990	3213_11590	P1059_20320	PMCNA_06410	36950_14800	Pesh_00990	PVAcc_00990	V1_00990	Islm_00990	TX1_01000	3480_15320	PMCNE_05210	PMCNF_04450	PMCNB_01000	SMC1_01000	671_90_00900	Pm70_19460	PMCNG_05170	PMCNC_10330
OG0756	33	33	PMCND_10570	P1062_09480	X73_19370	THA_00980	VTCCBAA264_00940	BUKK_00950	HB03_14270	Faisal_19590	THD_00980	THF_00980	ATCC_43137_00810	HN06_15290	2213_11600	ATTK_19580	Karachi_00980	3213_11600	P1059_20310	PMCNA_06400	36950_14810	Pesh_00980	PVAcc_00980	V1_00980	Islm_00980	TX1_00990	3480_15330	PMCNE_05200	PMCNF_04460	PMCNB_00990	SMC1_00990	671_90_00890	Pm70_19450	PMCNG_05160	PMCNC_10340
OG0757	33	33	PMCND_10580	P1062_09470	X73_19360	THA_00970	VTCCBAA264_00930	BUKK_00940	HB03_14280	Faisal_19580	THD_00970	THF_00970	ATCC_43137_00820	HN06_15300	2213_11610	ATTK_19570	Karachi_00970	3213_11610	P1059_20300	PMCNA_06390	36950_14820	Pesh_00970	PVAcc_00970	V1_00970	Islm_00970	TX1_00980	3480_15340	PMCNE_05190	PMCNF_04470	PMCNB_00980	SMC1_00980	671_90_00880	Pm70_19440	PMCNG_05150	PMCNC_10350
OG0758	33	33	PMCND_10590	P1062_09460	X73_19350	THA_00960	VTCCBAA264_00920	BUKK_00930	HB03_14290	Faisal_19570	THD_00960	THF_00960	ATCC_43137_00830	HN06_15310	2213_11620	ATTK_19560	Karachi_00960	3213_11620	P1059_20290	PMCNA_06380	36950_14830	Pesh_00960	PVAcc_00960	V1_00960	Islm_00960	TX1_00970	3480_15350	PMCNE_05180	PMCNF_04480	PMCNB_00970	SMC1_00970	671_90_00870	Pm70_19430	PMCNG_05140	PMCNC_10360
OG0759	33	33	PMCND_10600	P1062_09450	X73_19340	THA_00950	VTCCBAA264_00910	BUKK_00920	HB03_14300	Faisal_19560	THD_00950	THF_00950	ATCC_43137_00840	HN06_15320	2213_11630	ATTK_19550	Karachi_00950	3213_11630	P1059_20280	PMCNA_06370	36950_14840	Pesh_00950	PVAcc_00950	V1_00950	Islm_00950	TX1_00960	3480_15360	PMCNE_05170	PMCNF_04490	PMCNB_00960	SMC1_00960	671_90_00860	Pm70_19420	PMCNG_05130	PMCNC_10370
OG0760	33	33	PMCND_10610	P1062_09440	X73_19330	THA_00940	VTCCBAA264_00900	BUKK_00910	HB03_14310	Faisal_19550	THD_00940	THF_00940	ATCC_43137_00850	HN06_15330	2213_11640	ATTK_19540	Karachi_00940	3213_11640	P1059_20270	PMCNA_06360	36950_14850	Pesh_00940	PVAcc_00940	V1_00940	Islm_00940	TX1_00950	3480_15370	PMCNE_05160	PMCNF_04500	PMCNB_00950	SMC1_00950	671_90_00850	Pm70_19410	PMCNG_05120	PMCNC_10380
OG0761	33	33	PMCND_10620	P1062_09430	X73_19320	THA_00930	VTCCBAA264_00890	BUKK_00900	HB03_14320	Faisal_19540	THD_00930	THF_00930	ATCC_43137_00860	HN06_15340	2213_11650	ATTK_19530	Karachi_00930	3213_11650	P1059_20260	PMCNA_06350	36950_14860	Pesh_00930	PVAcc_00930	V1_00930	Islm_00930	TX1_00940	3480_15380	PMCNE_05150	PMCNF_04510	PMCNB_00940	SMC1_00940	671_90_00840	Pm70_19400	PMCNG_05110	PMCNC_10390
OG0762	33	33	PMCND_10630	P1062_09420	X73_19310	THA_00920	VTCCBAA264_00880	BUKK_00890	HB03_14330	Faisal_19530	THD_00920	THF_00920	ATCC_43137_00870	HN06_15350	2213_11660	ATTK_19520	Karachi_00920	3213_11660	P1059_20250	PMCNA_06340	36950_14870	Pesh_00920	PVAcc_00920	V1_00920	Islm_00920	TX1_00930	3480_15390	PMCNE_05140	PMCNF_04520	PMCNB_00930	SMC1_00930	671_90_00830	Pm70_19390	PMCNG_05100	PMCNC_10400
OG0763	33	33	PMCND_10640	P1062_09410	X73_19300	THA_00910	VTCCBAA264_00870	BUKK_00880	HB03_14340	Faisal_19520	THD_00910	THF_00910	ATCC_43137_00880	HN06_15360	2213_11670	ATTK_19510	Karachi_00910	3213_11670	P1059_20240	PMCNA_06330	36950_14880	Pesh_00910	PVAcc_00910	V1_00910	Islm_00910	TX1_00920	3480_15400	PMCNE_05130	PMCNF_04530	PMCNB_00920	SMC1_00920	671_90_00820	Pm70_19380	PMCNG_05090	PMCNC_10410
OG0764	33	33	PMCND_10650	P1062_09390	X73_19290	THA_00900	VTCCBAA264_00850	BUKK_00870	HB03_14350	Faisal_19510	THD_00900	THF_00900	ATCC_43137_00890	HN06_15370	2213_11680	ATTK_19500	Karachi_00900	3213_11680	P1059_20230	PMCNA_06320	36950_14890	Pesh_00900	PVAcc_00900	V1_00900	Islm_00900	TX1_00910	3480_15410	PMCNE_05120	PMCNF_04540	PMCNB_00910	SMC1_00910	671_90_00810	Pm70_19370	PMCNG_05080	PMCNC_10420
OG0765	33	33	PMCND_10660	P1062_09380	X73_19280	THA_00890	VTCCBAA264_00840	BUKK_00860	HB03_14360	Faisal_19500	THD_00890	THF_00890	ATCC_43137_00900	HN06_15380	2213_11690	ATTK_19490	Karachi_00890	3213_11690	P1059_20220	PMCNA_06310	36950_14900	Pesh_00890	PVAcc_00890	V1_00890	Islm_00890	TX1_00900	3480_15420	PMCNE_05110	PMCNF_04550	PMCNB_00900	SMC1_00900	671_90_00800	Pm70_19360	PMCNG_05070	PMCNC_10430
OG0766	33	33	PMCND_10670	P1062_09370	X73_19270	THA_00880	VTCCBAA264_00830	BUKK_00850	HB03_14370	Faisal_19490	THD_00880	THF_00880	ATCC_43137_00910	HN06_15390	2213_11700	ATTK_19480	Karachi_00880	3213_11700	P1059_20210	PMCNA_06300	36950_14910	Pesh_00880	PVAcc_00880	V1_00880	Islm_00880	TX1_00890	3480_15430	PMCNE_05100	PMCNF_04560	PMCNB_00890	SMC1_00890	671_90_00790	Pm70_19350	PMCNG_05060	PMCNC_10440
OG0767	33	33	PMCND_10680	P1062_09360	X73_19260	THA_00870	VTCCBAA264_00820	BUKK_00840	HB03_14380	Faisal_19480	THD_00870	THF_00870	ATCC_43137_00920	HN06_15400	2213_11710	ATTK_19470	Karachi_00870	3213_11710	P1059_20200	PMCNA_06290	36950_14920	Pesh_00870	PVAcc_00870	V1_00870	Islm_00870	TX1_00880	3480_15440	PMCNE_05090	PMCNF_04570	PMCNB_00880	SMC1_00880	671_90_00780	Pm70_19340	PMCNG_05050	PMCNC_10450
OG0768	33	33	PMCND_10690	P1062_09350	X73_19250	THA_00860	VTCCBAA264_00810	BUKK_00830	HB03_14390	Faisal_19470	THD_00860	THF_00860	ATCC_43137_00930	HN06_15410	2213_11720	ATTK_19460	Karachi_00860	3213_11720	P1059_20190	PMCNA_06280	36950_14930	Pesh_00860	PVAcc_00860	V1_00860	Islm_00860	TX1_00870	3480_15450	PMCNE_05080	PMCNF_04580	PMCNB_00870	SMC1_00870	671_90_00770	Pm70_19330	PMCNG_05040	PMCNC_10460
OG0769	33	33	PMCND_10700	P1062_09340	X73_19240	THA_00850	VTCCBAA264_00800	BUKK_00820	HB03_14400	Faisal_19460	THD_00850	THF_00850	ATCC_43137_00940	HN06_15420	2213_11730	ATTK_19450	Karachi_00850	3213_11730	P1059_20180	PMCNA_06270	36950_14940	Pesh_00850	PVAcc_00850	V1_00850	Islm_00850	TX1_00860	3480_15460	PMCNE_05070	PMCNF_04590	PMCNB_00860	SMC1_00860	671_90_00760	Pm70_19320	PMCNG_05030	PMCNC_10470
OG0770	33	33	PMCND_10710	P1062_09330	X73_19230	THA_00840	VTCCBAA264_00790	BUKK_00810	HB03_14410	Faisal_19450	THD_00840	THF_00840	ATCC_43137_00950	HN06_15430	2213_11740	ATTK_19440	Karachi_00840	3213_11740	P1059_20170	PMCNA_06260	36950_14950	Pesh_00840	PVAcc_00840	V1_00840	Islm_00840	TX1_00850	3480_15470	PMCNE_05060	PMCNF_04600	PMCNB_00850	SMC1_00850	671_90_00750	Pm70_19310	PMCNG_05020	PMCNC_10480
OG0771	33	33	PMCND_10730	P1062_09310	X73_19210	THA_00820	VTCCBAA264_00770	BUKK_00790	HB03_14430	Faisal_19430	THD_00820	THF_00820	ATCC_43137_00970	HN06_15450	2213_11760	ATTK_19420	Karachi_00820	3213_11760	P1059_20150	PMCNA_06240	36950_14970	Pesh_00820	PVAcc_00820	V1_00820	Islm_00820	TX1_00830	3480_15500	PMCNE_05040	PMCNF_04620	PMCNB_00830	SMC1_00830	671_90_00730	Pm70_19290	PMCNG_05000	PMCNC_10500
OG0772	33	33	PMCND_10740	P1062_09300	X73_19200	THA_00810	VTCCBAA264_00760	BUKK_00780	HB03_14440	Faisal_19420	THD_00810	THF_00810	ATCC_43137_00980	HN06_15460	2213_11770	ATTK_19410	Karachi_00810	3213_11770	P1059_20130	PMCNA_06230	36950_14980	Pesh_00810	PVAcc_00810	V1_00810	Islm_00810	TX1_00820	3480_15510	PMCNE_05030	PMCNF_04630	PMCNB_00820	SMC1_00820	671_90_00720	Pm70_19280	PMCNG_04990	PMCNC_10510
OG0773	33	33	PMCND_10750	P1062_09290	X73_19190	THA_00800	VTCCBAA264_00750	BUKK_00770	HB03_14450	Faisal_19410	THD_00800	THF_00800	ATCC_43137_00990	HN06_15470	2213_11780	ATTK_19400	Karachi_00800	3213_11780	P1059_20120	PMCNA_06220	36950_14990	Pesh_00800	PVAcc_00800	V1_00800	Islm_00800	TX1_00810	3480_15520	PMCNE_05020	PMCNF_04640	PMCNB_00810	SMC1_00810	671_90_00710	Pm70_19270	PMCNG_04980	PMCNC_10520
OG0774	33	33	PMCND_10760	P1062_09280	X73_19180	THA_00790	VTCCBAA264_00740	BUKK_00760	HB03_14460	Faisal_19400	THD_00790	THF_00790	ATCC_43137_01000	HN06_15480	2213_11790	ATTK_19390	Karachi_00790	3213_11790	P1059_20110	PMCNA_06210	36950_15000	Pesh_00790	PVAcc_00790	V1_00790	Islm_00790	TX1_00800	3480_15530	PMCNE_05010	PMCNF_04650	PMCNB_00800	SMC1_00800	671_90_00700	Pm70_19260	PMCNG_04970	PMCNC_10530
OG0775	33	33	PMCND_10770	P1062_09270	X73_19170	THA_00780	VTCCBAA264_00730	BUKK_00750	HB03_14470	Faisal_19390	THD_00780	THF_00780	ATCC_43137_01010	HN06_15490	2213_11800	ATTK_19380	Karachi_00780	3213_11800	P1059_20100	PMCNA_06200	36950_15010	Pesh_00780	PVAcc_00780	V1_00780	Islm_00780	TX1_00790	3480_15540	PMCNE_05000	PMCNF_04660	PMCNB_00790	SMC1_00790	671_90_00690	Pm70_19250	PMCNG_04960	PMCNC_10540
OG0776	33	33	PMCND_10800	P1062_09230	X73_19150	THA_00740	VTCCBAA264_00700	BUKK_00710	HB03_14510	Faisal_19350	THD_00740	THF_00740	ATCC_43137_01050	HN06_15520	2213_11840	ATTK_19340	Karachi_00740	3213_11840	P1059_20060	PMCNA_06170	36950_15050	Pesh_00740	PVAcc_00740	V1_00740	Islm_00740	TX1_00750	3480_15560	PMCNE_04960	PMCNF_04690	PMCNB_00760	SMC1_00750	671_90_00670	Pm70_19230	PMCNG_04920	PMCNC_10570
OG0777	33	33	PMCND_10820	P1062_09210	X73_19130	THA_00720	VTCCBAA264_00680	BUKK_00690	HB03_14530	Faisal_19330	THD_00720	THF_00720	ATCC_43137_01070	HN06_15540	2213_11860	ATTK_19320	Karachi_00720	3213_11860	P1059_20040	PMCNA_06150	36950_15070	Pesh_00720	PVAcc_00720	V1_00720	Islm_00720	TX1_00730	3480_15580	PMCNE_04940	PMCNF_04710	PMCNB_00740	SMC1_00730	671_90_00650	Pm70_19210	PMCNG_04890	PMCNC_10590
OG0778	33	33	PMCND_10830	P1062_09200	X73_19120	THA_00710	VTCCBAA264_00670	BUKK_00680	HB03_14540	Faisal_19320	THD_00710	THF_00710	ATCC_43137_01080	HN06_15550	2213_11870	ATTK_19310	Karachi_00710	3213_11870	P1059_20030	PMCNA_06140	36950_15080	Pesh_00710	PVAcc_00710	V1_00710	Islm_00710	TX1_00720	3480_15590	PMCNE_04930	PMCNF_04720	PMCNB_00730	SMC1_00720	671_90_00640	Pm70_19200	PMCNG_04880	PMCNC_10600
OG0779	33	33	PMCND_10840	P1062_09190	X73_19110	THA_00700	VTCCBAA264_00660	BUKK_00670	HB03_14550	Faisal_19310	THD_00700	THF_00700	ATCC_43137_01090	HN06_15560	2213_11880	ATTK_19300	Karachi_00700	3213_11880	P1059_20020	PMCNA_06130	36950_15090	Pesh_00700	PVAcc_00700	V1_00700	Islm_00700	TX1_00710	3480_15600	PMCNE_04920	PMCNF_04730	PMCNB_00720	SMC1_00710	671_90_00630	Pm70_19190	PMCNG_04870	PMCNC_10610
OG0780	33	33	PMCND_10870	P1062_09160	X73_19080	THA_00670	VTCCBAA264_00620	BUKK_00640	HB03_14590	Faisal_19280	THD_00670	THF_00670	ATCC_43137_01120	HN06_15590	2213_11910	ATTK_19270	Karachi_00670	3213_11910	P1059_19990	PMCNA_06100	36950_15120	Pesh_00670	PVAcc_00670	V1_00670	Islm_00670	TX1_00680	3480_15630	PMCNE_04890	PMCNF_04760	PMCNB_00690	SMC1_00680	671_90_00600	Pm70_19160	PMCNG_04830	PMCNC_10640
OG0781	33	33	PMCND_10930	P1062_09100	X73_19020	THA_00610	VTCCBAA264_00540	BUKK_00610	HB03_14660	Faisal_19220	THD_00610	THF_00610	ATCC_43137_01190	HN06_15650	2213_11970	ATTK_19210	Karachi_00610	3213_11970	P1059_19930	PMCNA_06040	36950_15180	Pesh_00610	PVAcc_00610	V1_00610	Islm_00610	TX1_00610	3480_15700	PMCNE_04830	PMCNF_04820	PMCNB_00630	SMC1_00620	671_90_00540	Pm70_19100	PMCNG_04770	PMCNC_10700
OG0782	33	33	PMCND_10940	P1062_09090	X73_19010	THA_00600	VTCCBAA264_00530	BUKK_00600	HB03_14670	Faisal_19210	THD_00600	THF_00600	ATCC_43137_01200	HN06_15660	2213_11980	ATTK_19200	Karachi_00600	3213_11980	P1059_19920	PMCNA_06030	36950_15190	Pesh_00600	PVAcc_00600	V1_00600	Islm_00600	TX1_00600	3480_15710	PMCNE_04820	PMCNF_04830	PMCNB_00620	SMC1_00610	671_90_00530	Pm70_19090	PMCNG_04760	PMCNC_10710
OG0783	33	33	PMCND_10950	P1062_09080	X73_19000	THA_00590	VTCCBAA264_00520	BUKK_00590	HB03_14680	Faisal_19200	THD_00590	THF_00590	ATCC_43137_01210	HN06_15670	2213_11990	ATTK_19190	Karachi_00590	3213_11990	P1059_19910	PMCNA_06020	36950_15200	Pesh_00590	PVAcc_00590	V1_00590	Islm_00590	TX1_00590	3480_15720	PMCNE_04810	PMCNF_04840	PMCNB_00610	SMC1_00600	671_90_00520	Pm70_19080	PMCNG_04750	PMCNC_10720
OG0784	33	33	PMCND_10960	P1062_09070	X73_18990	THA_00580	VTCCBAA264_00510	BUKK_00580	HB03_14690	Faisal_19190	THD_00580	THF_00580	ATCC_43137_01220	HN06_15680	2213_12000	ATTK_19180	Karachi_00580	3213_12000	P1059_19900	PMCNA_06010	36950_15210	Pesh_00580	PVAcc_00580	V1_00580	Islm_00580	TX1_00580	3480_15730	PMCNE_04800	PMCNF_04850	PMCNB_00600	SMC1_00590	671_90_00510	Pm70_19070	PMCNG_04740	PMCNC_10730
OG0785	33	33	PMCND_10970	P1062_09060	X73_18980	THA_00570	VTCCBAA264_00500	BUKK_00570	HB03_14700	Faisal_19180	THD_00570	THF_00570	ATCC_43137_01230	HN06_15690	2213_12010	ATTK_19170	Karachi_00570	3213_12010	P1059_19890	PMCNA_06000	36950_15220	Pesh_00570	PVAcc_00570	V1_00570	Islm_00570	TX1_00570	3480_15740	PMCNE_04790	PMCNF_04860	PMCNB_00590	SMC1_00580	671_90_00500	Pm70_19060	PMCNG_04730	PMCNC_10740
OG0786	33	33	PMCND_10980	P1062_09050	X73_18970	THA_00560	VTCCBAA264_00490	BUKK_00560	HB03_14710	Faisal_19170	THD_00560	THF_00560	ATCC_43137_01240	HN06_15700	2213_12020	ATTK_19160	Karachi_00560	3213_12020	P1059_19880	PMCNA_05990	36950_15230	Pesh_00560	PVAcc_00560	V1_00560	Islm_00560	TX1_00560	3480_15750	PMCNE_04780	PMCNF_04870	PMCNB_00580	SMC1_00570	671_90_00490	Pm70_19050	PMCNG_04720	PMCNC_10750
OG0787	33	33	PMCND_10990	P1062_09040	X73_18960	THA_00550	VTCCBAA264_00480	BUKK_00550	HB03_14720	Faisal_19160	THD_00550	THF_00550	ATCC_43137_01250	HN06_15710	2213_12030	ATTK_19150	Karachi_00550	3213_12030	P1059_19870	PMCNA_05980	36950_15240	Pesh_00550	PVAcc_00550	V1_00550	Islm_00550	TX1_00550	3480_15760	PMCNE_04770	PMCNF_04880	PMCNB_00570	SMC1_00560	671_90_00480	Pm70_19040	PMCNG_04710	PMCNC_10760
OG0788	33	33	PMCND_11000	P1062_09030	X73_18950	THA_00540	VTCCBAA264_00470	BUKK_00540	HB03_14730	Faisal_19150	THD_00540	THF_00540	ATCC_43137_01260	HN06_15720	2213_12040	ATTK_19140	Karachi_00540	3213_12040	P1059_19860	PMCNA_05970	36950_15250	Pesh_00540	PVAcc_00540	V1_00540	Islm_00540	TX1_00540	3480_15770	PMCNE_04760	PMCNF_04890	PMCNB_00560	SMC1_00550	671_90_00470	Pm70_19030	PMCNG_04700	PMCNC_10770
OG0789	33	33	PMCND_11020	P1062_09010	X73_18930	THA_00520	VTCCBAA264_00440	BUKK_00520	HB03_14750	Faisal_19130	THD_00520	THF_00520	ATCC_43137_01280	HN06_15740	2213_12060	ATTK_19120	Karachi_00520	3213_12060	P1059_19840	PMCNA_05950	36950_15270	Pesh_00520	PVAcc_00520	V1_00520	Islm_00520	TX1_00520	3480_15790	PMCNE_04740	PMCNF_04910	PMCNB_00540	SMC1_00530	671_90_00450	Pm70_19010	PMCNG_04680	PMCNC_10790
OG0790	33	33	PMCND_11030	P1062_09000	X73_18920	THA_00510	VTCCBAA264_00430	BUKK_00510	HB03_14760	Faisal_19120	THD_00510	THF_00510	ATCC_43137_01290	HN06_15750	2213_12070	ATTK_19110	Karachi_00510	3213_12070	P1059_19830	PMCNA_05940	36950_15280	Pesh_00510	PVAcc_00510	V1_00510	Islm_00510	TX1_00510	3480_15800	PMCNE_04730	PMCNF_04920	PMCNB_00530	SMC1_00520	671_90_00440	Pm70_19000	PMCNG_04670	PMCNC_10800
OG0791	33	33	PMCND_11040	P1062_08990	X73_18910	THA_00500	VTCCBAA264_00420	BUKK_00500	HB03_14770	Faisal_19110	THD_00500	THF_00500	ATCC_43137_01300	HN06_15760	2213_12080	ATTK_19100	Karachi_00500	3213_12080	P1059_19820	PMCNA_05930	36950_15290	Pesh_00500	PVAcc_00500	V1_00500	Islm_00500	TX1_00500	3480_15810	PMCNE_04720	PMCNF_04930	PMCNB_00520	SMC1_00510	671_90_00430	Pm70_18990	PMCNG_04660	PMCNC_10810
OG0792	33	33	PMCND_11050	P1062_08980	X73_18900	THA_00490	VTCCBAA264_00410	BUKK_00490	HB03_14780	Faisal_19100	THD_00490	THF_00490	ATCC_43137_01310	HN06_15770	2213_12090	ATTK_19090	Karachi_00490	3213_12090	P1059_19810	PMCNA_05920	36950_15300	Pesh_00490	PVAcc_00490	V1_00490	Islm_00490	TX1_00490	3480_15820	PMCNE_04710	PMCNF_04940	PMCNB_00510	SMC1_00500	671_90_00420	Pm70_18980	PMCNG_04650	PMCNC_10820
OG0793	33	33	PMCND_11060	P1062_08970	X73_18890	THA_00480	VTCCBAA264_00400	BUKK_00480	HB03_14790	Faisal_19090	THD_00480	THF_00480	ATCC_43137_01320	HN06_15780	2213_12100	ATTK_19080	Karachi_00480	3213_12100	P1059_19800	PMCNA_05910	36950_15310	Pesh_00480	PVAcc_00480	V1_00480	Islm_00480	TX1_00480	3480_15830	PMCNE_04700	PMCNF_04950	PMCNB_00500	SMC1_00490	671_90_00410	Pm70_18970	PMCNG_04640	PMCNC_10830
OG0794	33	33	PMCND_11070	P1062_08960	X73_18880	THA_00470	VTCCBAA264_00390	BUKK_00470	HB03_14800	Faisal_19080	THD_00470	THF_00470	ATCC_43137_01330	HN06_15790	2213_12110	ATTK_19070	Karachi_00470	3213_12110	P1059_19790	PMCNA_05900	36950_15320	Pesh_00470	PVAcc_00470	V1_00470	Islm_00470	TX1_00470	3480_15840	PMCNE_04690	PMCNF_04960	PMCNB_00490	SMC1_00480	671_90_00400	Pm70_18960	PMCNG_04630	PMCNC_10840
OG0795	33	33	PMCND_11080	P1062_08950	X73_18870	THA_00460	VTCCBAA264_00380	BUKK_00460	HB03_14810	Faisal_19070	THD_00460	THF_00460	ATCC_43137_01340	HN06_15800	2213_12120	ATTK_19060	Karachi_00460	3213_12120	P1059_19780	PMCNA_05890	36950_15330	Pesh_00460	PVAcc_00460	V1_00460	Islm_00460	TX1_00460	3480_15850	PMCNE_04680	PMCNF_04970	PMCNB_00480	SMC1_00470	671_90_00390	Pm70_18950	PMCNG_04620	PMCNC_10850
OG0796	33	33	PMCND_11090	P1062_08940	X73_18860	THA_00450	VTCCBAA264_00370	BUKK_00450	HB03_14820	Faisal_19060	THD_00450	THF_00450	ATCC_43137_01350	HN06_15810	2213_12130	ATTK_19050	Karachi_00450	3213_12130	P1059_19770	PMCNA_05880	36950_15340	Pesh_00450	PVAcc_00450	V1_00450	Islm_00450	TX1_00450	3480_15860	PMCNE_04670	PMCNF_04980	PMCNB_00470	SMC1_00460	671_90_00380	Pm70_18940	PMCNG_04610	PMCNC_10860
OG0797	33	33	PMCND_11100	P1062_08930	X73_18850	THA_00440	VTCCBAA264_00360	BUKK_00440	HB03_14830	Faisal_19050	THD_00440	THF_00440	ATCC_43137_01360	HN06_15820	2213_12140	ATTK_19040	Karachi_00440	3213_12140	P1059_19760	PMCNA_05870	36950_15350	Pesh_00440	PVAcc_00440	V1_00440	Islm_00440	TX1_00440	3480_15870	PMCNE_04660	PMCNF_04990	PMCNB_00460	SMC1_00450	671_90_00370	Pm70_18930	PMCNG_04600	PMCNC_10870
OG0798	33	33	PMCND_11120	P1062_08900	X73_18830	THA_00420	VTCCBAA264_00340	BUKK_00420	HB03_14850	Faisal_19030	THD_00420	THF_00420	ATCC_43137_01380	HN06_15840	2213_12160	ATTK_19020	Karachi_00420	3213_12160	P1059_19740	PMCNA_05850	36950_15370	Pesh_00420	PVAcc_00420	V1_00420	Islm_00420	TX1_00420	3480_15890	PMCNE_04640	PMCNF_05010	PMCNB_00440	SMC1_00430	671_90_00350	Pm70_18910	PMCNG_04580	PMCNC_10890
OG0799	33	33	PMCND_11130	P1062_08890	X73_18820	THA_00410	VTCCBAA264_00330	BUKK_00410	HB03_14860	Faisal_19020	THD_00410	THF_00410	ATCC_43137_01390	HN06_15850	2213_12170	ATTK_19010	Karachi_00410	3213_12170	P1059_19730	PMCNA_05840	36950_15380	Pesh_00410	PVAcc_00410	V1_00410	Islm_00410	TX1_00410	3480_15900	PMCNE_04630	PMCNF_05020	PMCNB_00430	SMC1_00420	671_90_00340	Pm70_18900	PMCNG_04570	PMCNC_10900
OG0800	33	33	PMCND_11140	P1062_08880	X73_18810	THA_00400	VTCCBAA264_00320	BUKK_00400	HB03_14870	Faisal_19010	THD_00400	THF_00400	ATCC_43137_01400	HN06_15860	2213_12180	ATTK_19000	Karachi_00400	3213_12180	P1059_19720	PMCNA_05830	36950_15390	Pesh_00400	PVAcc_00400	V1_00400	Islm_00400	TX1_00400	3480_15910	PMCNE_04620	PMCNF_05030	PMCNB_00420	SMC1_00410	671_90_00330	Pm70_18890	PMCNG_04560	PMCNC_10910
OG0801	33	33	PMCND_11150	P1062_08870	X73_18800	THA_00390	VTCCBAA264_00310	BUKK_00390	HB03_14880	Faisal_19000	THD_00390	THF_00390	ATCC_43137_01410	HN06_15870	2213_12190	ATTK_18990	Karachi_00390	3213_12190	P1059_19710	PMCNA_05820	36950_15400	Pesh_00390	PVAcc_00390	V1_00390	Islm_00390	TX1_00390	3480_15920	PMCNE_04610	PMCNF_05040	PMCNB_00410	SMC1_00400	671_90_00320	Pm70_18880	PMCNG_04550	PMCNC_10920
OG0802	33	33	PMCND_11160	P1062_08860	X73_18790	THA_00380	VTCCBAA264_00300	BUKK_00380	HB03_14890	Faisal_18990	THD_00380	THF_00380	ATCC_43137_01420	HN06_15880	2213_12200	ATTK_18980	Karachi_00380	3213_12200	P1059_19700	PMCNA_05810	36950_15410	Pesh_00380	PVAcc_00380	V1_00380	Islm_00380	TX1_00380	3480_15930	PMCNE_04600	PMCNF_05050	PMCNB_00400	SMC1_00390	671_90_00310	Pm70_18870	PMCNG_04540	PMCNC_10930
OG0803	33	33	PMCND_11170	P1062_08850	X73_18780	THA_00370	VTCCBAA264_00290	BUKK_00370	HB03_14900	Faisal_18980	THD_00370	THF_00370	ATCC_43137_01430	HN06_15890	2213_12210	ATTK_18970	Karachi_00370	3213_12210	P1059_19690	PMCNA_05800	36950_15420	Pesh_00370	PVAcc_00370	V1_00370	Islm_00370	TX1_00370	3480_15940	PMCNE_04590	PMCNF_05060	PMCNB_00390	SMC1_00380	671_90_00300	Pm70_18860	PMCNG_04530	PMCNC_10940
OG0804	33	33	PMCND_11180	P1062_08840	X73_18770	THA_00360	VTCCBAA264_00280	BUKK_00360	HB03_14910	Faisal_18970	THD_00360	THF_00360	ATCC_43137_01440	HN06_15900	2213_12220	ATTK_18960	Karachi_00360	3213_12220	P1059_19680	PMCNA_05790	36950_15430	Pesh_00360	PVAcc_00360	V1_00360	Islm_00360	TX1_00360	3480_15950	PMCNE_04580	PMCNF_05070	PMCNB_00380	SMC1_00370	671_90_00290	Pm70_18850	PMCNG_04520	PMCNC_10950
OG0805	33	33	PMCND_11190	P1062_08830	X73_18760	THA_00350	VTCCBAA264_00270	BUKK_00350	HB03_14920	Faisal_18960	THD_00350	THF_00350	ATCC_43137_01450	HN06_15910	2213_12230	ATTK_18950	Karachi_00350	3213_12230	P1059_19670	PMCNA_05780	36950_15440	Pesh_00350	PVAcc_00350	V1_00350	Islm_00350	TX1_00350	3480_15960	PMCNE_04570	PMCNF_05080	PMCNB_00370	SMC1_00360	671_90_00280	Pm70_18840	PMCNG_04510	PMCNC_10960
OG0806	33	33	PMCND_11200	P1062_08820	X73_18750	THA_00340	VTCCBAA264_00260	BUKK_00340	HB03_14930	Faisal_18950	THD_00340	THF_00340	ATCC_43137_01460	HN06_15920	2213_12240	ATTK_18940	Karachi_00340	3213_12240	P1059_19660	PMCNA_05770	36950_15450	Pesh_00340	PVAcc_00340	V1_00340	Islm_00340	TX1_00340	3480_15970	PMCNE_04560	PMCNF_05090	PMCNB_00360	SMC1_00350	671_90_00270	Pm70_18830	PMCNG_04500	PMCNC_10970
OG0807	33	33	PMCND_11210	P1062_08810	X73_18740	THA_00330	VTCCBAA264_00250	BUKK_00330	HB03_14940	Faisal_18940	THD_00330	THF_00330	ATCC_43137_01470	HN06_15930	2213_12250	ATTK_18930	Karachi_00330	3213_12250	P1059_19650	PMCNA_05760	36950_15460	Pesh_00330	PVAcc_00330	V1_00330	Islm_00330	TX1_00330	3480_15980	PMCNE_04550	PMCNF_05100	PMCNB_00350	SMC1_00340	671_90_00260	Pm70_18820	PMCNG_04490	PMCNC_10980
OG0808	33	33	PMCND_11220	P1062_08800	X73_18730	THA_00320	VTCCBAA264_00240	BUKK_00320	HB03_14950	Faisal_18930	THD_00320	THF_00320	ATCC_43137_01480	HN06_15940	2213_12260	ATTK_18920	Karachi_00320	3213_12260	P1059_19640	PMCNA_05750	36950_15470	Pesh_00320	PVAcc_00320	V1_00320	Islm_00320	TX1_00320	3480_15990	PMCNE_04540	PMCNF_05110	PMCNB_00340	SMC1_00330	671_90_00250	Pm70_18810	PMCNG_04480	PMCNC_10990
OG0809	33	33	PMCND_11230	P1062_08790	X73_18720	THA_00310	VTCCBAA264_00230	BUKK_00310	HB03_14960	Faisal_18920	THD_00310	THF_00310	ATCC_43137_01490	HN06_15950	2213_12270	ATTK_18910	Karachi_00310	3213_12270	P1059_19630	PMCNA_05740	36950_15480	Pesh_00310	PVAcc_00310	V1_00310	Islm_00310	TX1_00310	3480_16000	PMCNE_04530	PMCNF_05120	PMCNB_00330	SMC1_00320	671_90_00240	Pm70_18800	PMCNG_04470	PMCNC_11000
OG0810	33	33	PMCND_11240	P1062_08780	X73_18710	THA_00300	VTCCBAA264_00220	BUKK_00300	HB03_14970	Faisal_18910	THD_00300	THF_00300	ATCC_43137_01500	HN06_15960	2213_12280	ATTK_18900	Karachi_00300	3213_12280	P1059_19620	PMCNA_05730	36950_15490	Pesh_00300	PVAcc_00300	V1_00300	Islm_00300	TX1_00300	3480_16010	PMCNE_04520	PMCNF_05130	PMCNB_00320	SMC1_00310	671_90_00230	Pm70_18790	PMCNG_04460	PMCNC_11010
OG0811	33	33	PMCND_11250	P1062_08770	X73_18700	THA_00290	VTCCBAA264_00210	BUKK_00290	HB03_14980	Faisal_18900	THD_00290	THF_00290	ATCC_43137_01510	HN06_15970	2213_12290	ATTK_18890	Karachi_00290	3213_12290	P1059_19610	PMCNA_05720	36950_15500	Pesh_00290	PVAcc_00290	V1_00290	Islm_00290	TX1_00290	3480_16020	PMCNE_04510	PMCNF_05140	PMCNB_00310	SMC1_00300	671_90_00220	Pm70_18780	PMCNG_04450	PMCNC_11020
OG0812	33	33	PMCND_11260	P1062_08760	X73_18690	THA_00280	VTCCBAA264_00200	BUKK_00280	HB03_14990	Faisal_18890	THD_00280	THF_00280	ATCC_43137_01520	HN06_15980	2213_12300	ATTK_18880	Karachi_00280	3213_12300	P1059_19600	PMCNA_05710	36950_15510	Pesh_00280	PVAcc_00280	V1_00280	Islm_00280	TX1_00280	3480_16030	PMCNE_04500	PMCNF_05150	PMCNB_00300	SMC1_00290	671_90_00210	Pm70_18770	PMCNG_04440	PMCNC_11030
OG0813	33	33	PMCND_11270	P1062_08750	X73_18680	THA_00270	VTCCBAA264_00190	BUKK_00270	HB03_15000	Faisal_18880	THD_00270	THF_00270	ATCC_43137_01530	HN06_15990	2213_12310	ATTK_18870	Karachi_00270	3213_12310	P1059_19590	PMCNA_05700	36950_15520	Pesh_00270	PVAcc_00270	V1_00270	Islm_00270	TX1_00270	3480_16040	PMCNE_04490	PMCNF_05160	PMCNB_00290	SMC1_00280	671_90_00200	Pm70_18760	PMCNG_04430	PMCNC_11040
OG0814	33	33	PMCND_11310	P1062_08560	X73_18600	THA_00190	VTCCBAA264_00110	BUKK_00190	HB03_15190	Faisal_18800	THD_00190	THF_00190	ATCC_43137_01720	HN06_16010	2213_12390	ATTK_18790	Karachi_00190	3213_12390	P1059_19410	PMCNA_05660	36950_15710	Pesh_00190	PVAcc_00190	V1_00190	Islm_00190	TX1_00190	3480_16220	PMCNE_04400	PMCNF_05200	PMCNB_00250	SMC1_00190	671_90_00180	Pm70_18590	PMCNG_19870	PMCNC_11080
OG0815	33	33	PMCND_11320	P1062_08550	X73_18590	THA_00180	VTCCBAA264_00100	BUKK_00180	HB03_15200	Faisal_18790	THD_00180	THF_00180	ATCC_43137_01730	HN06_16020	2213_12400	ATTK_18780	Karachi_00180	3213_12400	P1059_19400	PMCNA_05650	36950_15720	Pesh_00180	PVAcc_00180	V1_00180	Islm_00180	TX1_00180	3480_16230	PMCNE_04390	PMCNF_05210	PMCNB_00240	SMC1_00180	671_90_00170	Pm70_18580	PMCNG_19860	PMCNC_11090
OG0816	33	33	PMCND_11330	P1062_08540	X73_18580	THA_00170	VTCCBAA264_00080	BUKK_00170	HB03_15210	Faisal_18780	THD_00170	THF_00170	ATCC_43137_01740	HN06_16030	2213_12410	ATTK_18770	Karachi_00170	3213_12410	P1059_19390	PMCNA_05640	36950_15730	Pesh_00170	PVAcc_00170	V1_00170	Islm_00170	TX1_00170	3480_16240	PMCNE_04380	PMCNF_05220	PMCNB_00230	SMC1_00170	671_90_00160	Pm70_18570	PMCNG_19850	PMCNC_11100
OG0817	33	33	PMCND_11410	P1062_08530	X73_18570	THA_00160	VTCCBAA264_00070	BUKK_00160	HB03_15220	Faisal_18770	THD_00160	THF_00160	ATCC_43137_01750	HN06_16040	2213_12420	ATTK_18760	Karachi_00160	3213_12420	P1059_19380	PMCNA_05560	36950_15740	Pesh_00160	PVAcc_00160	V1_00160	Islm_00160	TX1_00160	3480_16250	PMCNE_04370	PMCNF_05300	PMCNB_00150	SMC1_00160	671_90_00150	Pm70_18490	PMCNG_19840	PMCNC_11180
OG0818	33	33	PMCND_11420	P1062_08520	X73_18560	THA_00150	VTCCBAA264_00060	BUKK_00150	HB03_15230	Faisal_18760	THD_00150	THF_00150	ATCC_43137_01760	HN06_16050	2213_12430	ATTK_18750	Karachi_00150	3213_12430	P1059_19370	PMCNA_05550	36950_15750	Pesh_00150	PVAcc_00150	V1_00150	Islm_00150	TX1_00150	3480_16260	PMCNE_04360	PMCNF_05310	PMCNB_00140	SMC1_00150	671_90_00140	Pm70_18480	PMCNG_19830	PMCNC_11190
OG0819	33	33	PMCND_11430	P1062_08510	X73_18550	THA_00140	VTCCBAA264_00050	BUKK_00140	HB03_15240	Faisal_18750	THD_00140	THF_00140	ATCC_43137_01770	HN06_16060	2213_12440	ATTK_18740	Karachi_00140	3213_12440	P1059_19360	PMCNA_05540	36950_15760	Pesh_00140	PVAcc_00140	V1_00140	Islm_00140	TX1_00140	3480_16270	PMCNE_04350	PMCNF_05320	PMCNB_00130	SMC1_00140	671_90_00130	Pm70_18470	PMCNG_19820	PMCNC_11200
OG0820	33	33	PMCND_11440	P1062_08500	X73_18540	THA_00130	VTCCBAA264_00040	BUKK_00130	HB03_15250	Faisal_18740	THD_00130	THF_00130	ATCC_43137_01780	HN06_16070	2213_12450	ATTK_18730	Karachi_00130	3213_12450	P1059_19350	PMCNA_05530	36950_15770	Pesh_00130	PVAcc_00130	V1_00130	Islm_00130	TX1_00130	3480_16280	PMCNE_04340	PMCNF_05330	PMCNB_00120	SMC1_00130	671_90_00120	Pm70_18460	PMCNG_19810	PMCNC_11210
OG0821	33	33	PMCND_11460	P1062_08480	X73_18520	THA_00110	VTCCBAA264_00020	BUKK_00110	HB03_15270	Faisal_18720	THD_00110	THF_00110	ATCC_43137_01800	HN06_16100	2213_12470	ATTK_18710	Karachi_00110	3213_12470	P1059_19330	PMCNA_05510	36950_15790	Pesh_00110	PVAcc_00110	V1_00110	Islm_00110	TX1_00110	3480_16300	PMCNE_04320	PMCNF_05350	PMCNB_00100	SMC1_00110	671_90_00100	Pm70_18440	PMCNG_19790	PMCNC_11230
OG0822	33	33	PMCND_11470	P1062_08470	X73_18510	THA_00100	VTCCBAA264_00010	BUKK_00100	HB03_15280	Faisal_18710	THD_00100	THF_00100	ATCC_43137_01810	HN06_16110	2213_12480	ATTK_18700	Karachi_00100	3213_12480	P1059_19320	PMCNA_05500	36950_15800	Pesh_00100	PVAcc_00100	V1_00100	Islm_00100	TX1_00100	3480_16310	PMCNE_04310	PMCNF_05360	PMCNB_00090	SMC1_00100	671_90_00090	Pm70_18430	PMCNG_19780	PMCNC_11240
OG0823	33	33	PMCND_11490	P1062_08450	X73_18490	THA_00070	VTCCBAA264_21700	BUKK_00070	HB03_15300	Faisal_18680	THD_00070	THF_00070	ATCC_43137_01830	HN06_16150	2213_12510	ATTK_18670	Karachi_00070	3213_12510	P1059_19300	PMCNA_05480	36950_15820	Pesh_00070	PVAcc_00070	V1_00070	Islm_00070	TX1_00070	3480_16350	PMCNE_04280	PMCNF_05380	PMCNB_00070	SMC1_00070	671_90_00070	Pm70_18400	PMCNG_19750	PMCNC_11260
OG0824	33	33	PMCND_11500	P1062_08440	X73_18480	THA_00060	VTCCBAA264_21690	BUKK_00060	HB03_15310	Faisal_18670	THD_00060	THF_00060	ATCC_43137_01840	HN06_16160	2213_12520	ATTK_18660	Karachi_00060	3213_12520	P1059_19290	PMCNA_05470	36950_15830	Pesh_00060	PVAcc_00060	V1_00060	Islm_00060	TX1_00060	3480_16360	PMCNE_04270	PMCNF_05390	PMCNB_00060	SMC1_00060	671_90_00060	Pm70_18390	PMCNG_19740	PMCNC_11270
OG0825	33	33	PMCND_11510	P1062_08430	X73_18470	THA_00050	VTCCBAA264_21680	BUKK_00050	HB03_15320	Faisal_18660	THD_00050	THF_00050	ATCC_43137_01850	HN06_16170	2213_12530	ATTK_18650	Karachi_00050	3213_12530	P1059_19280	PMCNA_05460	36950_15840	Pesh_00050	PVAcc_00050	V1_00050	Islm_00050	TX1_00050	3480_16370	PMCNE_04260	PMCNF_05400	PMCNB_00050	SMC1_00050	671_90_00050	Pm70_18380	PMCNG_19730	PMCNC_11280
OG0826	33	34	PMCND_11560	P1062_11660	X73_00640	THA_03070	VTCCBAA264_13380	BUKK_03060	HB03_12040	Faisal_00030	THD_03070	THF_03080	ATCC_43137_20130	HN06_12570	2213_09520	ATTK_00030	Karachi_03070	3213_09520	P1059_00640	PMCNA_10880	36950_12580	Pesh_03070	PVAcc_03070	V1_03070	Islm_03070	TX1_03090	3480_12720	PMCNE_13420	PMCNF_02450	PMCNB_03510,PMCNB_03020	SMC1_03180	671_90_02950	Pm70_00650	PMCNG_10290	PMCNC_13790
OG0827	33	34	PMCND_11580	P1062_11680	X73_00660	THA_03090	VTCCBAA264_13360	BUKK_03080	HB03_12020	Faisal_00050	THD_03090	THF_03100	ATCC_43137_20110	HN06_12550	2213_09500	ATTK_00050	Karachi_03090	3213_09500	P1059_00660	PMCNA_10860	36950_12560	Pesh_03090	PVAcc_03090	V1_03090	Islm_03090	TX1_03110	3480_12700	PMCNE_13400	PMCNF_02430	PMCNB_03530,PMCNB_03040	SMC1_03200	671_90_02970	Pm70_00670	PMCNG_10310	PMCNC_13770
OG0828	33	34	PMCND_11590	P1062_11690	X73_00670	THA_03100	VTCCBAA264_13350	BUKK_03090	HB03_12010	Faisal_00060	THD_03100	THF_03110	ATCC_43137_20100	HN06_12540	2213_09490	ATTK_00060	Karachi_03100	3213_09490	P1059_00670	PMCNA_10850	36950_12550	Pesh_03100	PVAcc_03100	V1_03100	Islm_03100	TX1_03120	3480_12690	PMCNE_13390	PMCNF_02420	PMCNB_03540,PMCNB_03050	SMC1_03210	671_90_02980	Pm70_00680	PMCNG_10320	PMCNC_13760
OG0829	33	34	PMCND_11600	P1062_11700	X73_00680	THA_03110	VTCCBAA264_13340	BUKK_03100	HB03_12000	Faisal_00070	THD_03110	THF_03120	ATCC_43137_20090	HN06_12530	2213_09480	ATTK_00070	Karachi_03110	3213_09480	P1059_00680	PMCNA_10840	36950_12540	Pesh_03110	PVAcc_03110	V1_03110	Islm_03110	TX1_03130	3480_12680	PMCNE_13380	PMCNF_02410	PMCNB_03550,PMCNB_03060	SMC1_03220	671_90_02990	Pm70_00690	PMCNG_10330	PMCNC_13750
OG0830	33	34	PMCND_11610	P1062_11710	X73_00690	THA_03120	VTCCBAA264_13330	BUKK_03110	HB03_11990	Faisal_00080	THD_03120	THF_03130	ATCC_43137_20080	HN06_12520	2213_09470	ATTK_00080	Karachi_03120	3213_09470	P1059_00690	PMCNA_10830	36950_12530	Pesh_03120	PVAcc_03120	V1_03120	Islm_03120	TX1_03140	3480_12670	PMCNE_13370	PMCNF_02400	PMCNB_03560,PMCNB_03070	SMC1_03230	671_90_03000	Pm70_00700	PMCNG_10340	PMCNC_13740
OG0831	33	34	PMCND_11620	P1062_11720	X73_00700	THA_03130	VTCCBAA264_13320	BUKK_03120	HB03_11980	Faisal_00090	THD_03130	THF_03140	ATCC_43137_20070	HN06_12510	2213_09460	ATTK_00090	Karachi_03130	3213_09460	P1059_00700	PMCNA_10820	36950_12520	Pesh_03130	PVAcc_03130	V1_03130	Islm_03130	TX1_03150	3480_12660	PMCNE_13360	PMCNF_02390	PMCNB_03570,PMCNB_03080	SMC1_03240	671_90_03010	Pm70_00710	PMCNG_10350	PMCNC_13730
OG0832	33	34	PMCND_11630	P1062_11730	X73_00710	THA_03140	VTCCBAA264_13310	BUKK_03130	HB03_11970	Faisal_00100	THD_03140	THF_03150	ATCC_43137_20060	HN06_12500	2213_09450	ATTK_00100	Karachi_03140	3213_09450	P1059_00710	PMCNA_10810	36950_12510	Pesh_03140	PVAcc_03140	V1_03140	Islm_03140	TX1_03160	3480_12650	PMCNE_13350	PMCNF_02380	PMCNB_03580,PMCNB_03090	SMC1_03250	671_90_03020	Pm70_00720	PMCNG_10360	PMCNC_13720
OG0833	33	34	PMCND_11640	P1062_11740	X73_00720	THA_03150	VTCCBAA264_13300	BUKK_03140	HB03_11960	Faisal_00110	THD_03150	THF_03160	ATCC_43137_20050	HN06_12490	2213_09440	ATTK_00110	Karachi_03150	3213_09440	P1059_00720	PMCNA_10800	36950_12500	Pesh_03150	PVAcc_03150	V1_03150	Islm_03150	TX1_03170	3480_12640	PMCNE_13340	PMCNF_02370	PMCNB_03590,PMCNB_03100	SMC1_03260	671_90_03030	Pm70_00730	PMCNG_10370	PMCNC_13710
OG0834	33	34	PMCND_11660	P1062_11760	X73_00740	THA_03170	VTCCBAA264_13280	BUKK_03160	HB03_11940	Faisal_00130	THD_03170	THF_03180	ATCC_43137_20030	HN06_12470	2213_09420	ATTK_00130	Karachi_03170	3213_09420	P1059_00740	PMCNA_10780	36950_12480	Pesh_03170	PVAcc_03170	V1_03170	Islm_03170	TX1_03510	3480_12620	PMCNE_13320	PMCNF_02350	PMCNB_03610,PMCNB_03120	SMC1_03280	671_90_03050	Pm70_00750	PMCNG_10390	PMCNC_13690
OG0835	33	34	PMCND_11670	P1062_11770	X73_00750	THA_03180	VTCCBAA264_13270	BUKK_03170	HB03_11930	Faisal_00140	THD_03180	THF_03190	ATCC_43137_20020	HN06_12460	2213_09410	ATTK_00140	Karachi_03180	3213_09410	P1059_00750	PMCNA_10770	36950_12470	Pesh_03180	PVAcc_03180	V1_03180	Islm_03180	TX1_03520	3480_12610	PMCNE_13310	PMCNF_02340	PMCNB_03620,PMCNB_03130	SMC1_03290	671_90_03060	Pm70_00760	PMCNG_10400	PMCNC_13680
OG0836	33	34	PMCND_11680	P1062_11780	X73_00760	THA_03190	VTCCBAA264_13260	BUKK_03180	HB03_11920	Faisal_00150	THD_03190	THF_03200	ATCC_43137_20010	HN06_12450	2213_09400	ATTK_00150	Karachi_03190	3213_09400	P1059_00760	PMCNA_10760	36950_12460	Pesh_03190	PVAcc_03190	V1_03190	Islm_03190	TX1_03530	3480_12600	PMCNE_13300	PMCNF_02330	PMCNB_03630,PMCNB_03140	SMC1_03300	671_90_03070	Pm70_00770	PMCNG_10410	PMCNC_13670
OG0837	33	34	PMCND_11690	P1062_11790	X73_00770	THA_03200	VTCCBAA264_13250	BUKK_03190	HB03_11910	Faisal_00160	THD_03200	THF_03210	ATCC_43137_20000	HN06_12440	2213_09390	ATTK_00160	Karachi_03200	3213_09390	P1059_00770	PMCNA_10750	36950_12450	Pesh_03200	PVAcc_03200	V1_03200	Islm_03200	TX1_03540	3480_12590	PMCNE_13290	PMCNF_02320	PMCNB_03640,PMCNB_03150	SMC1_03310	671_90_03080	Pm70_00780	PMCNG_10420	PMCNC_13660
OG0838	33	34	PMCND_11700	P1062_11800	X73_00780	THA_03210	VTCCBAA264_13240	BUKK_03200	HB03_11900	Faisal_00170	THD_03210	THF_03220	ATCC_43137_19990	HN06_12430	2213_09380	ATTK_00170	Karachi_03210	3213_09380	P1059_00780	PMCNA_10740	36950_12440	Pesh_03210	PVAcc_03210	V1_03210	Islm_03210	TX1_03550	3480_12580	PMCNE_13280	PMCNF_02310	PMCNB_03650,PMCNB_03160	SMC1_03320	671_90_03090	Pm70_00790	PMCNG_10430	PMCNC_13650
OG0839	33	34	PMCND_11710	P1062_11810	X73_00790	THA_03220	VTCCBAA264_13230	BUKK_03210	HB03_11890	Faisal_00180	THD_03220	THF_03230	ATCC_43137_19980	HN06_12420	2213_09370	ATTK_00180	Karachi_03220	3213_09370	P1059_00790	PMCNA_10730	36950_12430	Pesh_03220	PVAcc_03220	V1_03220	Islm_03220	TX1_03560	3480_12570	PMCNE_13270	PMCNF_02300	PMCNB_03660,PMCNB_03170	SMC1_03330	671_90_03100	Pm70_00800	PMCNG_10440	PMCNC_13640
OG0840	33	34	PMCND_11720	P1062_11820	X73_00800	THA_03230	VTCCBAA264_13220	BUKK_03220	HB03_11880	Faisal_00190	THD_03230	THF_03240	ATCC_43137_19970	HN06_12410	2213_09360	ATTK_00190	Karachi_03230	3213_09360	P1059_00800	PMCNA_10720	36950_12420	Pesh_03230	PVAcc_03230	V1_03230	Islm_03230	TX1_03570	3480_12560	PMCNE_13260	PMCNF_02290	PMCNB_03670,PMCNB_03180	SMC1_03340	671_90_03110	Pm70_00810	PMCNG_10450	PMCNC_13630
OG0841	33	34	PMCND_11730	P1062_11830	X73_00810	THA_03240	VTCCBAA264_13210	BUKK_03230	HB03_11870	Faisal_00200	THD_03240	THF_03250	ATCC_43137_19960	HN06_12400	2213_09350	ATTK_00200	Karachi_03240	3213_09350	P1059_00890	PMCNA_10710	36950_12410	Pesh_03240	PVAcc_03240	V1_03240	Islm_03240	TX1_03580	3480_12550	PMCNE_13250	PMCNF_02280	PMCNB_03680,PMCNB_03190	SMC1_03350	671_90_03120	Pm70_00820	PMCNG_10460	PMCNC_13620
OG0842	33	34	PMCND_11740	P1062_11840	X73_00820	THA_03250	VTCCBAA264_13200	BUKK_03240	HB03_11860	Faisal_00210	THD_03250	THF_03260	ATCC_43137_19950	HN06_12390	2213_09340	ATTK_00210	Karachi_03250	3213_09340	P1059_00900	PMCNA_10700	36950_12400	Pesh_03250	PVAcc_03250	V1_03250	Islm_03250	TX1_03590	3480_12540	PMCNE_13240	PMCNF_02270	PMCNB_03690,PMCNB_03200	SMC1_03360	671_90_03130	Pm70_00830	PMCNG_10470	PMCNC_13610
OG0843	33	34	PMCND_11750	P1062_11850	X73_00830	THA_03260	VTCCBAA264_13190	BUKK_03250	HB03_11850	Faisal_00220	THD_03260	THF_03270	ATCC_43137_19940	HN06_12380	2213_09330	ATTK_00220	Karachi_03260	3213_09330	P1059_00910	PMCNA_10690	36950_12390	Pesh_03260	PVAcc_03260	V1_03260	Islm_03260	TX1_03600	3480_12530	PMCNE_13230	PMCNF_02260	PMCNB_03700,PMCNB_03210	SMC1_03370	671_90_03140	Pm70_00840	PMCNG_10480	PMCNC_13600
OG0844	33	34	PMCND_11760	P1062_11860	X73_00840	THA_03270	VTCCBAA264_13180	BUKK_03260	HB03_11840	Faisal_00230	THD_03270	THF_03280	ATCC_43137_19930	HN06_12370	2213_09320	ATTK_00230	Karachi_03270	3213_09320	P1059_00920	PMCNA_10680	36950_12380	Pesh_03270	PVAcc_03270	V1_03270	Islm_03270	TX1_03610	3480_12520	PMCNE_13220	PMCNF_02250	PMCNB_03710,PMCNB_03220	SMC1_03380	671_90_03150	Pm70_00850	PMCNG_10490	PMCNC_13590
OG0845	33	34	PMCND_11770	P1062_11870	X73_00850	THA_03280	VTCCBAA264_13170	BUKK_03270	HB03_11830	Faisal_00240	THD_03280	THF_03290	ATCC_43137_19920	HN06_12360	2213_09310	ATTK_00240	Karachi_03280	3213_09310	P1059_00930	PMCNA_10670	36950_12370	Pesh_03280	PVAcc_03280	V1_03280	Islm_03280	TX1_03620	3480_12510	PMCNE_13210	PMCNF_02240	PMCNB_03720,PMCNB_03230	SMC1_03390	671_90_03160	Pm70_00860	PMCNG_10500	PMCNC_13580
OG0846	33	34	PMCND_11780	P1062_11880	X73_00860	THA_03290	VTCCBAA264_13160	BUKK_03280	HB03_11820	Faisal_00250	THD_03290	THF_03300	ATCC_43137_19910	HN06_12350	2213_09300	ATTK_00250	Karachi_03290	3213_09300	P1059_00940	PMCNA_10660	36950_12360	Pesh_03290	PVAcc_03290	V1_03290	Islm_03290	TX1_03630	3480_12500	PMCNE_13200	PMCNF_02230	PMCNB_03730,PMCNB_03240	SMC1_03400	671_90_03170	Pm70_00870	PMCNG_10510	PMCNC_13570
OG0847	33	34	PMCND_11800	P1062_11900	X73_00880	THA_03310	VTCCBAA264_13140	BUKK_03300	HB03_11800	Faisal_00270	THD_03310	THF_03320	ATCC_43137_19890	HN06_12330	2213_09280	ATTK_00270	Karachi_03310	3213_09280	P1059_00960	PMCNA_10640	36950_12340	Pesh_03310	PVAcc_03310	V1_03310	Islm_03310	TX1_03650	3480_12480	PMCNE_13180	PMCNF_02210	PMCNB_03750,PMCNB_03260	SMC1_03420	671_90_03190	Pm70_00890	PMCNG_10530	PMCNC_13550
OG0848	33	34	PMCND_11810	P1062_11910	X73_00890	THA_03320	VTCCBAA264_13130	BUKK_03310	HB03_11790	Faisal_00280	THD_03320	THF_03330	ATCC_43137_19880	HN06_12320	2213_09270	ATTK_00280	Karachi_03320	3213_09270	P1059_00970	PMCNA_10630	36950_12330	Pesh_03320	PVAcc_03320	V1_03320	Islm_03320	TX1_03660	3480_12470	PMCNE_13170	PMCNF_02200	PMCNB_03760,PMCNB_03270	SMC1_03430	671_90_03200	Pm70_00900	PMCNG_10540	PMCNC_13540
OG0849	33	34	PMCND_11820	P1062_11920	X73_00900	THA_03330	VTCCBAA264_13120	BUKK_03320	HB03_11780	Faisal_00290	THD_03330	THF_03340	ATCC_43137_19870	HN06_12310	2213_09260	ATTK_00290	Karachi_03330	3213_09260	P1059_00980	PMCNA_10620	36950_12320	Pesh_03330	PVAcc_03330	V1_03330	Islm_03330	TX1_03670	3480_12460	PMCNE_13160	PMCNF_02190	PMCNB_03770,PMCNB_03280	SMC1_03440	671_90_03210	Pm70_00910	PMCNG_10550	PMCNC_13530
OG0850	33	34	PMCND_11830	P1062_11930	X73_00910	THA_03340	VTCCBAA264_13110	BUKK_03330	HB03_11770	Faisal_00300	THD_03340	THF_03350	ATCC_43137_19860	HN06_12300	2213_09250	ATTK_00300	Karachi_03340	3213_09250	P1059_00990	PMCNA_10610	36950_12310	Pesh_03340	PVAcc_03340	V1_03340	Islm_03340	TX1_03680	3480_12450	PMCNE_13150	PMCNF_02180	PMCNB_03780,PMCNB_03290	SMC1_03450	671_90_03220	Pm70_00920	PMCNG_10560	PMCNC_13520
OG0851	33	34	PMCND_11850	P1062_11950	X73_00930	THA_03360	VTCCBAA264_13100	BUKK_03350	HB03_11750	Faisal_00320	THD_03360	THF_03370	ATCC_43137_19840	HN06_12280	2213_09230	ATTK_00320	Karachi_03360	3213_09230	P1059_01010	PMCNA_10590	36950_12290	Pesh_03360	PVAcc_03360	V1_03360	Islm_03360	TX1_03700	3480_12430	PMCNE_13130	PMCNF_02160	PMCNB_03800,PMCNB_03310	SMC1_03470	671_90_03240	Pm70_00940	PMCNG_10580	PMCNC_13500
OG0852	33	34	PMCND_11860	P1062_12610	X73_00940	THA_03370	VTCCBAA264_13090	BUKK_03360	HB03_11740	Faisal_00330	THD_03370	THF_03380	ATCC_43137_19830	HN06_12270	2213_09220	ATTK_00330	Karachi_03370	3213_09220	P1059_01020	PMCNA_10580	36950_12280	Pesh_03370	PVAcc_03370	V1_03370	Islm_03370	TX1_03710	3480_12420	PMCNE_13120	PMCNF_02150	PMCNB_03810,PMCNB_03320	SMC1_03480	671_90_03250	Pm70_00950	PMCNG_10590	PMCNC_13490
OG0853	33	34	PMCND_11870	P1062_12620	X73_00950	THA_03380	VTCCBAA264_13080	BUKK_03370	HB03_11730	Faisal_00340	THD_03380	THF_03390	ATCC_43137_19820	HN06_12260	2213_09210	ATTK_00340	Karachi_03380	3213_09210	P1059_01030	PMCNA_10570	36950_12270	Pesh_03380	PVAcc_03380	V1_03380	Islm_03380	TX1_03720	3480_12410	PMCNE_13110	PMCNF_02140	PMCNB_03820,PMCNB_03330	SMC1_03490	671_90_03260	Pm70_00960	PMCNG_10600	PMCNC_13480
OG0854	33	34	PMCND_11880	P1062_12630	X73_00960	THA_03390	VTCCBAA264_13070	BUKK_03380	HB03_11720	Faisal_00350	THD_03390	THF_03400	ATCC_43137_19810	HN06_12250	2213_09200	ATTK_00350	Karachi_03390	3213_09200	P1059_01040	PMCNA_10560	36950_12260	Pesh_03390	PVAcc_03390	V1_03390	Islm_03390	TX1_03730	3480_12400	PMCNE_13100	PMCNF_02130	PMCNB_03830,PMCNB_03340	SMC1_03500	671_90_03270	Pm70_00970	PMCNG_10610	PMCNC_13470
OG0855	33	34	PMCND_11890	P1062_12640	X73_00970	THA_03400	VTCCBAA264_13060	BUKK_03390	HB03_11710	Faisal_00360	THD_03400	THF_03410	ATCC_43137_19800	HN06_12240	2213_09190	ATTK_00360	Karachi_03400	3213_09190	P1059_01050	PMCNA_10550	36950_12250	Pesh_03400	PVAcc_03400	V1_03400	Islm_03400	TX1_03740	3480_12390	PMCNE_13090	PMCNF_02120	PMCNB_03840,PMCNB_03350	SMC1_03510	671_90_03280	Pm70_00980	PMCNG_10620	PMCNC_13460
OG0856	33	34	PMCND_11900	P1062_12650	X73_00980	THA_03410	VTCCBAA264_13050	BUKK_03400	HB03_11700	Faisal_00370	THD_03410	THF_03420	ATCC_43137_19790	HN06_12230	2213_09180	ATTK_00370	Karachi_03410	3213_09180	P1059_01060	PMCNA_10540	36950_12240	Pesh_03410	PVAcc_03410	V1_03410	Islm_03410	TX1_03750	3480_12380	PMCNE_13080	PMCNF_02110	PMCNB_03850,PMCNB_03360	SMC1_03520	671_90_03290	Pm70_00990	PMCNG_10630	PMCNC_13450
OG0857	33	34	PMCND_11910	P1062_12660	X73_00990	THA_03420	VTCCBAA264_13040	BUKK_03410	HB03_11690	Faisal_00380	THD_03420	THF_03430	ATCC_43137_19780	HN06_12220	2213_09170	ATTK_00380	Karachi_03420	3213_09170	P1059_01070	PMCNA_10530	36950_12230	Pesh_03420	PVAcc_03420	V1_03420	Islm_03420	TX1_03760	3480_12370	PMCNE_13070	PMCNF_02100	PMCNB_03860,PMCNB_03370	SMC1_03530	671_90_03300	Pm70_01000	PMCNG_10640	PMCNC_13440
OG0858	33	34	PMCND_11920	P1062_12670	X73_01000	THA_03430	VTCCBAA264_13030	BUKK_03420	HB03_11680	Faisal_00390	THD_03430	THF_03440	ATCC_43137_19770	HN06_12210	2213_09160	ATTK_00390	Karachi_03430	3213_09160	P1059_01080	PMCNA_10520	36950_12220	Pesh_03430	PVAcc_03430	V1_03430	Islm_03430	TX1_03770	3480_12360	PMCNE_13060	PMCNF_02090	PMCNB_03870,PMCNB_03380	SMC1_03540	671_90_03310	Pm70_01010	PMCNG_10650	PMCNC_13430
OG0859	33	34	PMCND_11940	P1062_12690	X73_01020	THA_03450	VTCCBAA264_13000	BUKK_03440	HB03_11660	Faisal_00410	THD_03450	THF_03460	ATCC_43137_19750	HN06_12190	2213_09140	ATTK_00410	Karachi_03450	3213_09140	P1059_01100	PMCNA_10500	36950_12200	Pesh_03450	PVAcc_03450	V1_03450	Islm_03450	TX1_03790	3480_12340	PMCNE_13040	PMCNF_02070	PMCNB_03890,PMCNB_03400	SMC1_03560	671_90_03330	Pm70_01030	PMCNG_10670	PMCNC_13410
OG0860	33	34	PMCND_11950	P1062_12700	X73_01030	THA_03460	VTCCBAA264_12990	BUKK_03450	HB03_11650	Faisal_00420	THD_03460	THF_03470	ATCC_43137_19740	HN06_12180	2213_09130	ATTK_00420	Karachi_03460	3213_09130	P1059_01110	PMCNA_10490	36950_12190	Pesh_03460	PVAcc_03460	V1_03460	Islm_03460	TX1_03800	3480_12330	PMCNE_13030	PMCNF_02060	PMCNB_03900,PMCNB_03410	SMC1_03570	671_90_03340	Pm70_01040	PMCNG_10680	PMCNC_13400
OG0861	33	34	PMCND_11960	P1062_12710	X73_01040	THA_03470	VTCCBAA264_12980	BUKK_03460	HB03_11640	Faisal_00430	THD_03470	THF_03480	ATCC_43137_19730	HN06_12170	2213_09120	ATTK_00430	Karachi_03470	3213_09120	P1059_01120	PMCNA_10480	36950_12180	Pesh_03470	PVAcc_03470	V1_03470	Islm_03470	TX1_03810	3480_12320	PMCNE_13020	PMCNF_02050	PMCNB_03910,PMCNB_03420	SMC1_03580	671_90_03350	Pm70_01050	PMCNG_10690	PMCNC_13390
OG0862	33	34	PMCND_11970	P1062_12720	X73_01050	THA_03480	VTCCBAA264_12970	BUKK_03470	HB03_11630	Faisal_00440	THD_03480	THF_03490	ATCC_43137_19720	HN06_12160	2213_09110	ATTK_00440	Karachi_03480	3213_09110	P1059_01130	PMCNA_10470	36950_12170	Pesh_03480	PVAcc_03480	V1_03480	Islm_03480	TX1_03820	3480_12310	PMCNE_13010	PMCNF_02040	PMCNB_03920,PMCNB_03430	SMC1_03590	671_90_03360	Pm70_01060	PMCNG_10700	PMCNC_13380
OG0863	33	34	PMCND_11980	P1062_12730	X73_01060	THA_03490	VTCCBAA264_12960	BUKK_03480	HB03_11620	Faisal_00450	THD_03490	THF_03500	ATCC_43137_19710	HN06_12150	2213_09100	ATTK_00450	Karachi_03490	3213_09100	P1059_01140	PMCNA_10460	36950_12160	Pesh_03490	PVAcc_03490	V1_03490	Islm_03490	TX1_03830	3480_12300	PMCNE_13000	PMCNF_02030	PMCNB_03930,PMCNB_03440	SMC1_03600	671_90_03370	Pm70_01070	PMCNG_10710	PMCNC_13370
OG0864	33	34	PMCND_11990	P1062_12740	X73_01070	THA_03500	VTCCBAA264_12950	BUKK_03490	HB03_11610	Faisal_00460	THD_03500	THF_03510	ATCC_43137_19700	HN06_12140	2213_09090	ATTK_00460	Karachi_03500	3213_09090	P1059_01150	PMCNA_10450	36950_12150	Pesh_03500	PVAcc_03500	V1_03500	Islm_03500	TX1_03840	3480_12290	PMCNE_12990	PMCNF_02020	PMCNB_03940,PMCNB_03450	SMC1_03610	671_90_03380	Pm70_01080	PMCNG_10720	PMCNC_13360
OG0865	33	34	PMCND_12010	P1062_12760	X73_01090	THA_03520	VTCCBAA264_12940	BUKK_03510	HB03_11590	Faisal_00480	THD_03520	THF_03530	ATCC_43137_19680	HN06_12120	2213_09070	ATTK_00480	Karachi_03520	3213_09070	P1059_01170	PMCNA_10430	36950_12130	Pesh_03520	PVAcc_03520	V1_03520	Islm_03520	TX1_03860	3480_12270	PMCNE_12970	PMCNF_02000	PMCNB_03960,PMCNB_03470	SMC1_03630	671_90_03400	Pm70_01100	PMCNG_10740	PMCNC_13340
OG0866	33	33	PMCND_12040	P1062_12790	X73_01120	THA_03550	VTCCBAA264_12910	BUKK_03540	HB03_11560	Faisal_00500	THD_03550	THF_03560	ATCC_43137_19650	HN06_12090	2213_09040	ATTK_00510	Karachi_03550	3213_09040	P1059_01200	PMCNA_10400	36950_12100	Pesh_03550	PVAcc_03550	V1_03550	Islm_03550	TX1_03890	3480_12240	PMCNE_12940	PMCNF_01970	PMCNB_03990	SMC1_03660	671_90_03430	Pm70_01130	PMCNG_10770	PMCNC_13310
OG0867	33	33	PMCND_12100	P1062_12840	X73_01150	THA_03600	VTCCBAA264_08400	BUKK_03590	HB03_11510	Faisal_00550	THD_03600	THF_03610	ATCC_43137_19600	HN06_12050	2213_08990	ATTK_00560	Karachi_03600	3213_08990	P1059_01230	PMCNA_10340	36950_12050	Pesh_03600	PVAcc_03600	V1_03600	Islm_03600	TX1_03950	3480_12190	PMCNE_12880	PMCNF_01910	PMCNB_04050	SMC1_03720	671_90_03480	Pm70_01180	PMCNG_10820	PMCNC_13250
OG0868	33	33	PMCND_12110	P1062_12890	X73_01160	THA_03610	VTCCBAA264_08390	BUKK_03600	HB03_11460	Faisal_00560	THD_03610	THF_03620	ATCC_43137_19550	HN06_12040	2213_08980	ATTK_00570	Karachi_03610	3213_08980	P1059_01240	PMCNA_10330	36950_12010	Pesh_03610	PVAcc_03610	V1_03610	Islm_03610	TX1_03960	3480_12180	PMCNE_12870	PMCNF_01900	PMCNB_04060	SMC1_03730	671_90_03490	Pm70_01190	PMCNG_10830	PMCNC_13240
OG0869	33	33	PMCND_12120	P1062_12900	X73_01170	THA_03620	VTCCBAA264_08380	BUKK_03610	HB03_11450	Faisal_00570	THD_03620	THF_03630	ATCC_43137_19540	HN06_12030	2213_08970	ATTK_00580	Karachi_03620	3213_08970	P1059_01250	PMCNA_10320	36950_12000	Pesh_03620	PVAcc_03620	V1_03620	Islm_03620	TX1_03970	3480_12170	PMCNE_12860	PMCNF_01890	PMCNB_04070	SMC1_03740	671_90_03500	Pm70_01200	PMCNG_10840	PMCNC_13230
OG0870	33	33	PMCND_12130	P1062_12910	X73_01180	THA_03630	VTCCBAA264_08370	BUKK_03620	HB03_11440	Faisal_00580	THD_03630	THF_03640	ATCC_43137_19530	HN06_12020	2213_08960	ATTK_00590	Karachi_03630	3213_08960	P1059_01260	PMCNA_10310	36950_11990	Pesh_03630	PVAcc_03630	V1_03630	Islm_03630	TX1_03980	3480_12160	PMCNE_12850	PMCNF_01880	PMCNB_04080	SMC1_03750	671_90_03510	Pm70_01210	PMCNG_10850	PMCNC_13220
OG0871	33	33	PMCND_12140	P1062_12920	X73_01190	THA_03640	VTCCBAA264_08360	BUKK_03630	HB03_11430	Faisal_00590	THD_03640	THF_03650	ATCC_43137_19520	HN06_12010	2213_08950	ATTK_00600	Karachi_03640	3213_08950	P1059_01270	PMCNA_10300	36950_11980	Pesh_03640	PVAcc_03640	V1_03640	Islm_03640	TX1_03990	3480_12150	PMCNE_12840	PMCNF_01870	PMCNB_04090	SMC1_03760	671_90_03520	Pm70_01220	PMCNG_10860	PMCNC_13210
OG0872	33	33	PMCND_12150	P1062_12930	X73_01200	THA_03650	VTCCBAA264_08350	BUKK_03640	HB03_11420	Faisal_00600	THD_03650	THF_03660	ATCC_43137_19510	HN06_12000	2213_08940	ATTK_00610	Karachi_03650	3213_08940	P1059_01280	PMCNA_10290	36950_11970	Pesh_03650	PVAcc_03650	V1_03650	Islm_03650	TX1_04000	3480_12140	PMCNE_12830	PMCNF_01860	PMCNB_04100	SMC1_03770	671_90_03530	Pm70_01230	PMCNG_10870	PMCNC_13200
OG0873	33	33	PMCND_12160	P1062_12940	X73_01210	THA_03660	VTCCBAA264_08340	BUKK_03650	HB03_11410	Faisal_00610	THD_03660	THF_03670	ATCC_43137_19500	HN06_11990	2213_08930	ATTK_00620	Karachi_03660	3213_08930	P1059_01290	PMCNA_10280	36950_11960	Pesh_03660	PVAcc_03660	V1_03660	Islm_03660	TX1_04010	3480_12130	PMCNE_12820	PMCNF_01850	PMCNB_04110	SMC1_03780	671_90_03540	Pm70_01240	PMCNG_10880	PMCNC_13190
OG0874	33	33	PMCND_12170	P1062_12950	X73_01220	THA_03670	VTCCBAA264_08330	BUKK_03660	HB03_11400	Faisal_00620	THD_03670	THF_03680	ATCC_43137_19490	HN06_11980	2213_08920	ATTK_00630	Karachi_03670	3213_08920	P1059_01300	PMCNA_10270	36950_11950	Pesh_03670	PVAcc_03670	V1_03670	Islm_03670	TX1_04020	3480_12120	PMCNE_12810	PMCNF_01840	PMCNB_04120	SMC1_03790	671_90_03550	Pm70_01250	PMCNG_10890	PMCNC_13180
OG0875	33	33	PMCND_12190	P1062_12970	X73_01240	THA_03690	VTCCBAA264_08310	BUKK_03680	HB03_11380	Faisal_00640	THD_03690	THF_03700	ATCC_43137_19470	HN06_11960	2213_08900	ATTK_00650	Karachi_03690	3213_08900	P1059_01320	PMCNA_10250	36950_11930	Pesh_03690	PVAcc_03690	V1_03690	Islm_03690	TX1_04040	3480_12100	PMCNE_12790	PMCNF_01820	PMCNB_04140	SMC1_03810	671_90_03570	Pm70_01270	PMCNG_10910	PMCNC_13160
OG0876	33	33	PMCND_12200	P1062_12980	X73_01250	THA_03700	VTCCBAA264_08300	BUKK_03690	HB03_11370	Faisal_00650	THD_03700	THF_03710	ATCC_43137_19460	HN06_11950	2213_08890	ATTK_00660	Karachi_03700	3213_08890	P1059_01330	PMCNA_10240	36950_11920	Pesh_03700	PVAcc_03700	V1_03700	Islm_03700	TX1_04050	3480_12090	PMCNE_12780	PMCNF_01810	PMCNB_04150	SMC1_03820	671_90_03580	Pm70_01280	PMCNG_10920	PMCNC_13150
OG0877	33	33	PMCND_12210	P1062_12990	X73_01260	THA_03710	VTCCBAA264_08290	BUKK_03700	HB03_11360	Faisal_00660	THD_03710	THF_03720	ATCC_43137_19450	HN06_11940	2213_08880	ATTK_00670	Karachi_03710	3213_08880	P1059_01340	PMCNA_10230	36950_11910	Pesh_03710	PVAcc_03710	V1_03710	Islm_03710	TX1_04060	3480_12080	PMCNE_12770	PMCNF_01800	PMCNB_04160	SMC1_03830	671_90_03590	Pm70_01290	PMCNG_10930	PMCNC_13140
OG0878	33	33	PMCND_12220	P1062_13000	X73_01270	THA_03720	VTCCBAA264_08280	BUKK_03710	HB03_11350	Faisal_00670	THD_03720	THF_03730	ATCC_43137_19440	HN06_11930	2213_08870	ATTK_00680	Karachi_03720	3213_08870	P1059_01350	PMCNA_10220	36950_11900	Pesh_03720	PVAcc_03720	V1_03720	Islm_03720	TX1_04070	3480_12070	PMCNE_12760	PMCNF_01790	PMCNB_04170	SMC1_03840	671_90_03600	Pm70_01300	PMCNG_10940	PMCNC_13130
OG0879	33	33	PMCND_12230	P1062_13010	X73_01280	THA_03730	VTCCBAA264_08270	BUKK_03720	HB03_11340	Faisal_00680	THD_03730	THF_03740	ATCC_43137_19430	HN06_11920	2213_08860	ATTK_00690	Karachi_03730	3213_08860	P1059_01360	PMCNA_10210	36950_11890	Pesh_03730	PVAcc_03730	V1_03730	Islm_03730	TX1_04080	3480_12060	PMCNE_12750	PMCNF_01780	PMCNB_04180	SMC1_03850	671_90_03610	Pm70_01310	PMCNG_10950	PMCNC_13120
OG0880	33	33	PMCND_12240	P1062_13020	X73_01290	THA_03740	VTCCBAA264_08260	BUKK_03730	HB03_11330	Faisal_00690	THD_03740	THF_03750	ATCC_43137_19420	HN06_11910	2213_08850	ATTK_00700	Karachi_03740	3213_08850	P1059_01370	PMCNA_10200	36950_11880	Pesh_03740	PVAcc_03740	V1_03740	Islm_03740	TX1_04090	3480_12050	PMCNE_12740	PMCNF_01770	PMCNB_04190	SMC1_03860	671_90_03620	Pm70_01320	PMCNG_10960	PMCNC_13110
OG0881	33	33	PMCND_12250	P1062_13030	X73_01300	THA_03750	VTCCBAA264_08250	BUKK_03740	HB03_11320	Faisal_00700	THD_03750	THF_03760	ATCC_43137_19410	HN06_11900	2213_08840	ATTK_00710	Karachi_03750	3213_08840	P1059_01380	PMCNA_10190	36950_11870	Pesh_03750	PVAcc_03750	V1_03750	Islm_03750	TX1_04100	3480_12040	PMCNE_12730	PMCNF_01760	PMCNB_04200	SMC1_03870	671_90_03630	Pm70_01330	PMCNG_10970	PMCNC_13100
OG0882	33	33	PMCND_12260	P1062_13040	X73_01310	THA_03760	VTCCBAA264_08240	BUKK_03750	HB03_11310	Faisal_00710	THD_03760	THF_03770	ATCC_43137_19400	HN06_11890	2213_08830	ATTK_00720	Karachi_03760	3213_08830	P1059_01390	PMCNA_10180	36950_11860	Pesh_03760	PVAcc_03760	V1_03760	Islm_03760	TX1_04110	3480_12030	PMCNE_12720	PMCNF_01750	PMCNB_04210	SMC1_03880	671_90_03640	Pm70_01340	PMCNG_10980	PMCNC_13090
OG0883	33	33	PMCND_12270	P1062_13050	X73_01320	THA_03770	VTCCBAA264_08230	BUKK_03760	HB03_11300	Faisal_00720	THD_03770	THF_03780	ATCC_43137_19390	HN06_11880	2213_08820	ATTK_00730	Karachi_03770	3213_08820	P1059_01400	PMCNA_10170	36950_11850	Pesh_03770	PVAcc_03770	V1_03770	Islm_03770	TX1_04120	3480_12020	PMCNE_12710	PMCNF_01740	PMCNB_04220	SMC1_03890	671_90_03650	Pm70_01350	PMCNG_10990	PMCNC_13080
OG0884	33	33	PMCND_12280	P1062_13060	X73_01330	THA_03780	VTCCBAA264_08220	BUKK_03770	HB03_11290	Faisal_00730	THD_03780	THF_03790	ATCC_43137_19380	HN06_11870	2213_08810	ATTK_00740	Karachi_03780	3213_08810	P1059_01410	PMCNA_10160	36950_11840	Pesh_03780	PVAcc_03780	V1_03780	Islm_03780	TX1_04130	3480_12010	PMCNE_12700	PMCNF_01730	PMCNB_04230	SMC1_03900	671_90_03660	Pm70_01360	PMCNG_11000	PMCNC_13070
OG0885	33	33	PMCND_12290	P1062_13070	X73_01340	THA_03790	VTCCBAA264_08210	BUKK_03780	HB03_11280	Faisal_00740	THD_03790	THF_03800	ATCC_43137_19370	HN06_11860	2213_08800	ATTK_00750	Karachi_03790	3213_08800	P1059_01420	PMCNA_10150	36950_11830	Pesh_03790	PVAcc_03790	V1_03790	Islm_03790	TX1_04140	3480_12000	PMCNE_12690	PMCNF_01720	PMCNB_04240	SMC1_03910	671_90_03670	Pm70_01370	PMCNG_11010	PMCNC_13060
OG0886	33	33	PMCND_12300	P1062_13080	X73_01350	THA_03800	VTCCBAA264_08200	BUKK_03790	HB03_11270	Faisal_00750	THD_03800	THF_03810	ATCC_43137_19360	HN06_11850	2213_08790	ATTK_00760	Karachi_03800	3213_08790	P1059_01430	PMCNA_10140	36950_11820	Pesh_03800	PVAcc_03800	V1_03800	Islm_03800	TX1_04150	3480_11990	PMCNE_12680	PMCNF_01710	PMCNB_04250	SMC1_03920	671_90_03680	Pm70_01380	PMCNG_11020	PMCNC_13050
OG0887	33	33	PMCND_12310	P1062_13090	X73_01360	THA_03810	VTCCBAA264_08190	BUKK_03800	HB03_11260	Faisal_00760	THD_03810	THF_03820	ATCC_43137_19350	HN06_11840	2213_08780	ATTK_00770	Karachi_03810	3213_08780	P1059_01440	PMCNA_10130	36950_11810	Pesh_03810	PVAcc_03810	V1_03810	Islm_03810	TX1_04160	3480_11980	PMCNE_12670	PMCNF_01700	PMCNB_04260	SMC1_03930	671_90_03690	Pm70_01390	PMCNG_11030	PMCNC_13040
OG0888	33	33	PMCND_12320	P1062_13100	X73_01370	THA_03820	VTCCBAA264_08180	BUKK_03810	HB03_11250	Faisal_00770	THD_03820	THF_03830	ATCC_43137_19340	HN06_11830	2213_08770	ATTK_00780	Karachi_03820	3213_08770	P1059_01450	PMCNA_10120	36950_11800	Pesh_03820	PVAcc_03820	V1_03820	Islm_03820	TX1_04170	3480_11970	PMCNE_12660	PMCNF_01690	PMCNB_04270	SMC1_03940	671_90_03700	Pm70_01400	PMCNG_11040	PMCNC_13030
OG0889	33	33	PMCND_12330	P1062_13110	X73_01380	THA_03830	VTCCBAA264_08170	BUKK_03820	HB03_11240	Faisal_00780	THD_03830	THF_03840	ATCC_43137_19330	HN06_11820	2213_08760	ATTK_00790	Karachi_03830	3213_08760	P1059_01460	PMCNA_10110	36950_11790	Pesh_03830	PVAcc_03830	V1_03830	Islm_03830	TX1_04180	3480_11960	PMCNE_12650	PMCNF_01680	PMCNB_04280	SMC1_03950	671_90_03710	Pm70_01410	PMCNG_11050	PMCNC_13020
OG0890	33	33	PMCND_12340	P1062_13120	X73_01390	THA_03840	VTCCBAA264_08160	BUKK_03830	HB03_11230	Faisal_00790	THD_03840	THF_03850	ATCC_43137_19320	HN06_11810	2213_08750	ATTK_00800	Karachi_03840	3213_08750	P1059_01470	PMCNA_10100	36950_11780	Pesh_03840	PVAcc_03840	V1_03840	Islm_03840	TX1_04190	3480_11950	PMCNE_12640	PMCNF_01670	PMCNB_04290	SMC1_03960	671_90_03720	Pm70_01420	PMCNG_11060	PMCNC_13010
OG0891	33	33	PMCND_12350	P1062_13130	X73_01400	THA_03850	VTCCBAA264_08150	BUKK_03840	HB03_11220	Faisal_00800	THD_03850	THF_03860	ATCC_43137_19310	HN06_11800	2213_08740	ATTK_00810	Karachi_03850	3213_08740	P1059_01480	PMCNA_10090	36950_11770	Pesh_03850	PVAcc_03850	V1_03850	Islm_03850	TX1_04200	3480_11940	PMCNE_12630	PMCNF_01660	PMCNB_04300	SMC1_03970	671_90_03730	Pm70_01430	PMCNG_11070	PMCNC_13000
OG0892	33	33	PMCND_12360	P1062_13140	X73_01410	THA_03860	VTCCBAA264_08140	BUKK_03850	HB03_11210	Faisal_00810	THD_03860	THF_03870	ATCC_43137_19300	HN06_11790	2213_08730	ATTK_00820	Karachi_03860	3213_08730	P1059_01490	PMCNA_10080	36950_11760	Pesh_03860	PVAcc_03860	V1_03860	Islm_03860	TX1_04210	3480_11930	PMCNE_12620	PMCNF_01650	PMCNB_04310	SMC1_03980	671_90_03740	Pm70_01440	PMCNG_11080	PMCNC_12990
OG0893	33	33	PMCND_12370	P1062_13150	X73_01420	THA_03870	VTCCBAA264_08130	BUKK_03860	HB03_11200	Faisal_00820	THD_03870	THF_03880	ATCC_43137_19290	HN06_11780	2213_08720	ATTK_00830	Karachi_03870	3213_08720	P1059_01500	PMCNA_10070	36950_11750	Pesh_03870	PVAcc_03870	V1_03870	Islm_03870	TX1_04220	3480_11920	PMCNE_12610	PMCNF_01640	PMCNB_04320	SMC1_03990	671_90_03750	Pm70_01450	PMCNG_11090	PMCNC_12980
OG0894	33	33	PMCND_12380	P1062_13160	X73_01430	THA_03880	VTCCBAA264_08120	BUKK_03870	HB03_11190	Faisal_00830	THD_03880	THF_03890	ATCC_43137_19280	HN06_11770	2213_08710	ATTK_00840	Karachi_03880	3213_08710	P1059_01510	PMCNA_10060	36950_11740	Pesh_03880	PVAcc_03880	V1_03880	Islm_03880	TX1_04230	3480_11910	PMCNE_12600	PMCNF_01630	PMCNB_04330	SMC1_04000	671_90_03760	Pm70_01460	PMCNG_11100	PMCNC_12970
OG0895	33	33	PMCND_12390	P1062_13170	X73_01440	THA_03890	VTCCBAA264_08110	BUKK_03880	HB03_11180	Faisal_00840	THD_03890	THF_03900	ATCC_43137_19270	HN06_11760	2213_08700	ATTK_00850	Karachi_03890	3213_08700	P1059_01520	PMCNA_10050	36950_11730	Pesh_03890	PVAcc_03890	V1_03890	Islm_03890	TX1_04240	3480_11900	PMCNE_12590	PMCNF_01620	PMCNB_04340	SMC1_04010	671_90_03770	Pm70_01470	PMCNG_11110	PMCNC_12960
OG0896	33	33	PMCND_12400	P1062_13180	X73_01450	THA_03900	VTCCBAA264_08100	BUKK_03890	HB03_11170	Faisal_00850	THD_03900	THF_03910	ATCC_43137_19260	HN06_11750	2213_08690	ATTK_00860	Karachi_03900	3213_08690	P1059_01530	PMCNA_10040	36950_11720	Pesh_03900	PVAcc_03900	V1_03900	Islm_03900	TX1_04250	3480_11890	PMCNE_12580	PMCNF_01610	PMCNB_04350	SMC1_04020	671_90_03780	Pm70_01480	PMCNG_11120	PMCNC_12950
OG0897	33	33	PMCND_12410	P1062_13190	X73_01460	THA_03910	VTCCBAA264_08090	BUKK_03900	HB03_11160	Faisal_00860	THD_03910	THF_03920	ATCC_43137_19250	HN06_11740	2213_08680	ATTK_00870	Karachi_03910	3213_08680	P1059_01540	PMCNA_10030	36950_11710	Pesh_03910	PVAcc_03910	V1_03910	Islm_03910	TX1_04260	3480_11880	PMCNE_12570	PMCNF_01600	PMCNB_04360	SMC1_04030	671_90_03790	Pm70_01490	PMCNG_11130	PMCNC_12940
OG0898	33	33	PMCND_12420	P1062_13200	X73_01470	THA_03920	VTCCBAA264_08080	BUKK_03910	HB03_11150	Faisal_00870	THD_03920	THF_03930	ATCC_43137_19240	HN06_11730	2213_08670	ATTK_00880	Karachi_03920	3213_08670	P1059_01550	PMCNA_10020	36950_11700	Pesh_03920	PVAcc_03920	V1_03920	Islm_03920	TX1_04270	3480_11870	PMCNE_12560	PMCNF_01590	PMCNB_04370	SMC1_04040	671_90_03800	Pm70_01500	PMCNG_11140	PMCNC_12930
OG0899	33	33	PMCND_12430	P1062_13210	X73_01480	THA_03930	VTCCBAA264_08070	BUKK_03920	HB03_11140	Faisal_00880	THD_03930	THF_03940	ATCC_43137_19230	HN06_11720	2213_08660	ATTK_00890	Karachi_03930	3213_08660	P1059_01560	PMCNA_10010	36950_11690	Pesh_03930	PVAcc_03930	V1_03930	Islm_03930	TX1_04280	3480_11860	PMCNE_12550	PMCNF_01580	PMCNB_04380	SMC1_04050	671_90_03810	Pm70_01510	PMCNG_11150	PMCNC_12920
OG0900	33	33	PMCND_12450	P1062_13240	X73_01500	THA_03950	VTCCBAA264_08050	BUKK_03940	HB03_11120	Faisal_00900	THD_03950	THF_03960	ATCC_43137_19210	HN06_11700	2213_08640	ATTK_00910	Karachi_03950	3213_08640	P1059_01580	PMCNA_09990	36950_11670	Pesh_03950	PVAcc_03950	V1_03950	Islm_03950	TX1_04300	3480_11840	PMCNE_12530	PMCNF_01560	PMCNB_04400	SMC1_04070	671_90_03830	Pm70_01530	PMCNG_11170	PMCNC_12900
OG0901	33	33	PMCND_12470	P1062_13260	X73_01520	THA_03970	VTCCBAA264_08030	BUKK_03960	HB03_11100	Faisal_00920	THD_03970	THF_03980	ATCC_43137_19190	HN06_11680	2213_08620	ATTK_00930	Karachi_03970	3213_08620	P1059_01600	PMCNA_09970	36950_11650	Pesh_03970	PVAcc_03970	V1_03970	Islm_03970	TX1_04320	3480_11810	PMCNE_12510	PMCNF_01540	PMCNB_04420	SMC1_04090	671_90_03850	Pm70_01550	PMCNG_11190	PMCNC_12880
OG0902	33	33	PMCND_12480	P1062_13270	X73_01530	THA_03980	VTCCBAA264_08020	BUKK_03970	HB03_11090	Faisal_00930	THD_03980	THF_03990	ATCC_43137_19180	HN06_11670	2213_08610	ATTK_00940	Karachi_03980	3213_08610	P1059_01610	PMCNA_09960	36950_11640	Pesh_03980	PVAcc_03980	V1_03980	Islm_03980	TX1_04330	3480_11800	PMCNE_12500	PMCNF_01530	PMCNB_04430	SMC1_04100	671_90_03860	Pm70_01560	PMCNG_11200	PMCNC_12870
OG0903	33	33	PMCND_12500	P1062_13290	X73_01550	THA_04000	VTCCBAA264_08000	BUKK_03990	HB03_11070	Faisal_00950	THD_04000	THF_04010	ATCC_43137_19160	HN06_11650	2213_08590	ATTK_00960	Karachi_04000	3213_08590	P1059_01630	PMCNA_09930	36950_11620	Pesh_04000	PVAcc_04000	V1_04000	Islm_04000	TX1_04350	3480_11780	PMCNE_12480	PMCNF_01510	PMCNB_04450	SMC1_04120	671_90_03880	Pm70_01580	PMCNG_11220	PMCNC_12850
OG0904	33	33	PMCND_12510	P1062_13300	X73_01560	THA_04010	VTCCBAA264_07990	BUKK_04000	HB03_11060	Faisal_00960	THD_04010	THF_04020	ATCC_43137_19150	HN06_11640	2213_08580	ATTK_00970	Karachi_04010	3213_08580	P1059_01640	PMCNA_09920	36950_11610	Pesh_04010	PVAcc_04010	V1_04010	Islm_04010	TX1_04360	3480_11770	PMCNE_12470	PMCNF_01500	PMCNB_04460	SMC1_04130	671_90_03890	Pm70_01590	PMCNG_11230	PMCNC_12840
OG0905	33	33	PMCND_12520	P1062_13310	X73_01570	THA_04020	VTCCBAA264_07980	BUKK_04010	HB03_11050	Faisal_00970	THD_04020	THF_04030	ATCC_43137_19140	HN06_11630	2213_08570	ATTK_00980	Karachi_04020	3213_08570	P1059_01650	PMCNA_09910	36950_11600	Pesh_04020	PVAcc_04020	V1_04020	Islm_04020	TX1_04370	3480_11760	PMCNE_12460	PMCNF_01490	PMCNB_04470	SMC1_04140	671_90_03900	Pm70_01600	PMCNG_11240	PMCNC_12830
OG0906	33	33	PMCND_12530	P1062_13320	X73_01580	THA_04030	VTCCBAA264_07970	BUKK_04020	HB03_11040	Faisal_00980	THD_04030	THF_04040	ATCC_43137_19130	HN06_11620	2213_08560	ATTK_00990	Karachi_04030	3213_08560	P1059_01660	PMCNA_09900	36950_11590	Pesh_04030	PVAcc_04030	V1_04030	Islm_04030	TX1_04380	3480_11750	PMCNE_12450	PMCNF_01480	PMCNB_04480	SMC1_04150	671_90_03910	Pm70_01610	PMCNG_11250	PMCNC_12820
OG0907	33	33	PMCND_12540	P1062_13330	X73_01590	THA_04040	VTCCBAA264_07960	BUKK_04030	HB03_11030	Faisal_00990	THD_04040	THF_04050	ATCC_43137_19120	HN06_11610	2213_08550	ATTK_01000	Karachi_04040	3213_08550	P1059_01670	PMCNA_09890	36950_11580	Pesh_04040	PVAcc_04040	V1_04040	Islm_04040	TX1_04390	3480_11740	PMCNE_12440	PMCNF_01470	PMCNB_04490	SMC1_04160	671_90_03920	Pm70_01620	PMCNG_11260	PMCNC_12810
OG0908	33	33	PMCND_12550	P1062_13340	X73_01600	THA_04050	VTCCBAA264_07950	BUKK_04040	HB03_11020	Faisal_01000	THD_04050	THF_04060	ATCC_43137_19110	HN06_11600	2213_08540	ATTK_01010	Karachi_04050	3213_08540	P1059_01680	PMCNA_09880	36950_11570	Pesh_04050	PVAcc_04050	V1_04050	Islm_04050	TX1_04400	3480_11730	PMCNE_12430	PMCNF_01460	PMCNB_04500	SMC1_04170	671_90_03930	Pm70_01630	PMCNG_11270	PMCNC_12800
OG0909	33	33	PMCND_12560	P1062_13350	X73_01610	THA_04060	VTCCBAA264_07940	BUKK_04050	HB03_11010	Faisal_01010	THD_04060	THF_04070	ATCC_43137_19100	HN06_11590	2213_08530	ATTK_01020	Karachi_04060	3213_08530	P1059_01690	PMCNA_09870	36950_11560	Pesh_04060	PVAcc_04060	V1_04060	Islm_04060	TX1_04410	3480_11720	PMCNE_12420	PMCNF_01450	PMCNB_04510	SMC1_04180	671_90_03940	Pm70_01640	PMCNG_11280	PMCNC_12790
OG0910	33	33	PMCND_12570	P1062_13360	X73_01620	THA_04070	VTCCBAA264_07930	BUKK_04060	HB03_11000	Faisal_01020	THD_04070	THF_04080	ATCC_43137_19090	HN06_11580	2213_08520	ATTK_01030	Karachi_04070	3213_08520	P1059_01700	PMCNA_09860	36950_11550	Pesh_04070	PVAcc_04070	V1_04070	Islm_04070	TX1_04420	3480_11710	PMCNE_12410	PMCNF_01440	PMCNB_04520	SMC1_04190	671_90_03950	Pm70_01650	PMCNG_11290	PMCNC_12780
OG0911	33	33	PMCND_12580	P1062_13370	X73_01630	THA_04080	VTCCBAA264_07920	BUKK_04070	HB03_10990	Faisal_01030	THD_04080	THF_04090	ATCC_43137_19080	HN06_11570	2213_08510	ATTK_01040	Karachi_04080	3213_08510	P1059_01710	PMCNA_09850	36950_11540	Pesh_04080	PVAcc_04080	V1_04080	Islm_04080	TX1_04430	3480_11700	PMCNE_12400	PMCNF_01430	PMCNB_04530	SMC1_04200	671_90_03960	Pm70_01660	PMCNG_11300	PMCNC_12770
OG0912	33	33	PMCND_12590	P1062_13380	X73_01640	THA_04090	VTCCBAA264_07910	BUKK_04080	HB03_10980	Faisal_01040	THD_04090	THF_04100	ATCC_43137_19070	HN06_11560	2213_08500	ATTK_01050	Karachi_04090	3213_08500	P1059_01720	PMCNA_09840	36950_11530	Pesh_04090	PVAcc_04090	V1_04090	Islm_04090	TX1_04440	3480_11690	PMCNE_12390	PMCNF_01420	PMCNB_04540	SMC1_04210	671_90_03970	Pm70_01670	PMCNG_11310	PMCNC_12760
OG0913	33	33	PMCND_12600	P1062_13430	X73_01650	THA_04100	VTCCBAA264_07900	BUKK_04090	HB03_10970	Faisal_01050	THD_04100	THF_04110	ATCC_43137_19060	HN06_11550	2213_08490	ATTK_01060	Karachi_04100	3213_08490	P1059_01730	PMCNA_09830	36950_11520	Pesh_04100	PVAcc_04100	V1_04100	Islm_04100	TX1_04450	3480_11680	PMCNE_12380	PMCNF_01410	PMCNB_04550	SMC1_04220	671_90_03980	Pm70_01680	PMCNG_11320	PMCNC_12750
OG0914	33	33	PMCND_12610	P1062_13440	X73_01660	THA_04110	VTCCBAA264_07890	BUKK_04100	HB03_10960	Faisal_01060	THD_04110	THF_04120	ATCC_43137_19050	HN06_11540	2213_08480	ATTK_01070	Karachi_04110	3213_08480	P1059_01740	PMCNA_09820	36950_11510	Pesh_04110	PVAcc_04110	V1_04110	Islm_04110	TX1_04460	3480_11670	PMCNE_12370	PMCNF_01400	PMCNB_04560	SMC1_04230	671_90_03990	Pm70_01690	PMCNG_11330	PMCNC_12740
OG0915	33	33	PMCND_12620	P1062_13450	X73_01670	THA_04120	VTCCBAA264_07880	BUKK_04110	HB03_10950	Faisal_01070	THD_04120	THF_04130	ATCC_43137_19040	HN06_11530	2213_08470	ATTK_01080	Karachi_04120	3213_08470	P1059_01750	PMCNA_09810	36950_11500	Pesh_04120	PVAcc_04120	V1_04120	Islm_04120	TX1_04470	3480_11660	PMCNE_12360	PMCNF_01390	PMCNB_04570	SMC1_04240	671_90_04000	Pm70_01700	PMCNG_11340	PMCNC_12730
OG0916	33	33	PMCND_12630	P1062_13460	X73_01680	THA_04130	VTCCBAA264_07870	BUKK_04120	HB03_10940	Faisal_01080	THD_04130	THF_04140	ATCC_43137_19030	HN06_11520	2213_08460	ATTK_01090	Karachi_04130	3213_08460	P1059_01760	PMCNA_09800	36950_11490	Pesh_04130	PVAcc_04130	V1_04130	Islm_04130	TX1_04480	3480_11650	PMCNE_12350	PMCNF_01380	PMCNB_04580	SMC1_04250	671_90_04010	Pm70_01710	PMCNG_11350	PMCNC_12720
OG0917	33	33	PMCND_12640	P1062_13470	X73_01690	THA_04140	VTCCBAA264_07860	BUKK_04130	HB03_10930	Faisal_01090	THD_04140	THF_04150	ATCC_43137_19020	HN06_11510	2213_08450	ATTK_01100	Karachi_04140	3213_08450	P1059_01770	PMCNA_09790	36950_11480	Pesh_04140	PVAcc_04140	V1_04140	Islm_04140	TX1_04490	3480_11640	PMCNE_12340	PMCNF_01370	PMCNB_04590	SMC1_04260	671_90_04020	Pm70_01720	PMCNG_11360	PMCNC_12710
OG0918	33	33	PMCND_12650	P1062_13480	X73_01700	THA_04150	VTCCBAA264_07850	BUKK_04140	HB03_10920	Faisal_01100	THD_04150	THF_04160	ATCC_43137_19010	HN06_11500	2213_08440	ATTK_01110	Karachi_04150	3213_08440	P1059_01780	PMCNA_09780	36950_11470	Pesh_04150	PVAcc_04150	V1_04150	Islm_04150	TX1_04500	3480_11630	PMCNE_12330	PMCNF_01360	PMCNB_04600	SMC1_04270	671_90_04030	Pm70_01730	PMCNG_11370	PMCNC_12700
OG0919	33	33	PMCND_12660	P1062_13490	X73_01710	THA_04160	VTCCBAA264_07840	BUKK_04150	HB03_10910	Faisal_01110	THD_04160	THF_04170	ATCC_43137_19000	HN06_11490	2213_08430	ATTK_01120	Karachi_04160	3213_08430	P1059_01790	PMCNA_09770	36950_11460	Pesh_04160	PVAcc_04160	V1_04160	Islm_04160	TX1_04510	3480_11620	PMCNE_12320	PMCNF_01350	PMCNB_04610	SMC1_04280	671_90_04040	Pm70_01740	PMCNG_11380	PMCNC_12690
OG0920	33	33	PMCND_12670	P1062_13500	X73_01720	THA_04170	VTCCBAA264_07830	BUKK_04160	HB03_10900	Faisal_01120	THD_04170	THF_04180	ATCC_43137_18990	HN06_11480	2213_08420	ATTK_01130	Karachi_04170	3213_08420	P1059_01800	PMCNA_09760	36950_11450	Pesh_04170	PVAcc_04170	V1_04170	Islm_04170	TX1_04520	3480_11610	PMCNE_12310	PMCNF_01340	PMCNB_04620	SMC1_04290	671_90_04050	Pm70_01750	PMCNG_11390	PMCNC_12680
OG0921	33	33	PMCND_12680	P1062_13510	X73_01730	THA_04180	VTCCBAA264_07820	BUKK_04170	HB03_10890	Faisal_01130	THD_04180	THF_04190	ATCC_43137_18980	HN06_11470	2213_08410	ATTK_01140	Karachi_04180	3213_08410	P1059_01810	PMCNA_09750	36950_11440	Pesh_04180	PVAcc_04180	V1_04180	Islm_04180	TX1_04530	3480_11600	PMCNE_12300	PMCNF_01330	PMCNB_04630	SMC1_04300	671_90_04060	Pm70_01760	PMCNG_11400	PMCNC_12670
OG0922	33	33	PMCND_12690	P1062_13520	X73_01740	THA_04190	VTCCBAA264_07810	BUKK_04180	HB03_10880	Faisal_01140	THD_04190	THF_04200	ATCC_43137_18970	HN06_11460	2213_08400	ATTK_01150	Karachi_04190	3213_08400	P1059_01820	PMCNA_09740	36950_11430	Pesh_04190	PVAcc_04190	V1_04190	Islm_04190	TX1_04540	3480_11590	PMCNE_12290	PMCNF_01320	PMCNB_04640	SMC1_04310	671_90_04070	Pm70_01770	PMCNG_11410	PMCNC_12660
OG0923	33	33	PMCND_12700	P1062_13530	X73_01750	THA_04200	VTCCBAA264_07800	BUKK_04190	HB03_10870	Faisal_01150	THD_04200	THF_04210	ATCC_43137_18960	HN06_11450	2213_08390	ATTK_01160	Karachi_04200	3213_08390	P1059_01830	PMCNA_09730	36950_11420	Pesh_04200	PVAcc_04200	V1_04200	Islm_04200	TX1_04550	3480_11580	PMCNE_12280	PMCNF_01310	PMCNB_04650	SMC1_04320	671_90_04080	Pm70_01780	PMCNG_11420	PMCNC_12650
OG0924	33	33	PMCND_12710	P1062_13540	X73_01760	THA_04210	VTCCBAA264_07790	BUKK_04200	HB03_10860	Faisal_01160	THD_04210	THF_04220	ATCC_43137_18950	HN06_11440	2213_08380	ATTK_01170	Karachi_04210	3213_08380	P1059_01840	PMCNA_09720	36950_11410	Pesh_04210	PVAcc_04210	V1_04210	Islm_04210	TX1_04560	3480_11570	PMCNE_12270	PMCNF_01300	PMCNB_04660	SMC1_04330	671_90_04090	Pm70_01790	PMCNG_11430	PMCNC_12640
OG0925	33	33	PMCND_12720	P1062_13550	X73_01770	THA_04220	VTCCBAA264_07780	BUKK_04210	HB03_10850	Faisal_01170	THD_04220	THF_04230	ATCC_43137_18940	HN06_11430	2213_08370	ATTK_01180	Karachi_04220	3213_08370	P1059_01850	PMCNA_09710	36950_11400	Pesh_04220	PVAcc_04220	V1_04220	Islm_04220	TX1_04570	3480_11560	PMCNE_12260	PMCNF_01290	PMCNB_04670	SMC1_04340	671_90_04100	Pm70_01800	PMCNG_11440	PMCNC_12630
OG0926	33	33	PMCND_12730	P1062_13560	X73_01780	THA_04230	VTCCBAA264_07770	BUKK_04220	HB03_10840	Faisal_01180	THD_04230	THF_04240	ATCC_43137_18930	HN06_11420	2213_08360	ATTK_01190	Karachi_04230	3213_08360	P1059_01860	PMCNA_09700	36950_11390	Pesh_04230	PVAcc_04230	V1_04230	Islm_04230	TX1_04580	3480_11550	PMCNE_12250	PMCNF_01280	PMCNB_04680	SMC1_04350	671_90_04110	Pm70_01810	PMCNG_11450	PMCNC_12620
OG0927	33	33	PMCND_12740	P1062_13570	X73_01790	THA_04240	VTCCBAA264_07760	BUKK_04230	HB03_10830	Faisal_01190	THD_04240	THF_04250	ATCC_43137_18920	HN06_11410	2213_08350	ATTK_01200	Karachi_04240	3213_08350	P1059_01870	PMCNA_09690	36950_11380	Pesh_04240	PVAcc_04240	V1_04240	Islm_04240	TX1_04590	3480_11540	PMCNE_12240	PMCNF_01270	PMCNB_04690	SMC1_04360	671_90_04120	Pm70_01820	PMCNG_11460	PMCNC_12610
OG0928	33	33	PMCND_12750	P1062_13580	X73_01800	THA_04250	VTCCBAA264_07750	BUKK_04240	HB03_10820	Faisal_01200	THD_04250	THF_04260	ATCC_43137_18910	HN06_11400	2213_08340	ATTK_01210	Karachi_04250	3213_08340	P1059_01880	PMCNA_09680	36950_11370	Pesh_04250	PVAcc_04250	V1_04250	Islm_04250	TX1_04600	3480_11530	PMCNE_12230	PMCNF_01260	PMCNB_04700	SMC1_04370	671_90_04130	Pm70_01830	PMCNG_11470	PMCNC_12600
OG0929	33	33	PMCND_12760	P1062_13590	X73_01810	THA_04260	VTCCBAA264_07740	BUKK_04250	HB03_10810	Faisal_01210	THD_04260	THF_04270	ATCC_43137_18900	HN06_11390	2213_08330	ATTK_01220	Karachi_04260	3213_08330	P1059_01890	PMCNA_09670	36950_11360	Pesh_04260	PVAcc_04260	V1_04260	Islm_04260	TX1_04610	3480_11520	PMCNE_12220	PMCNF_01250	PMCNB_04710	SMC1_04380	671_90_04140	Pm70_01840	PMCNG_11480	PMCNC_12590
OG0930	33	33	PMCND_12770	P1062_13600	X73_01820	THA_04270	VTCCBAA264_07730	BUKK_04260	HB03_10800	Faisal_01220	THD_04270	THF_04280	ATCC_43137_18890	HN06_11380	2213_08320	ATTK_01230	Karachi_04270	3213_08320	P1059_01900	PMCNA_09660	36950_11350	Pesh_04270	PVAcc_04270	V1_04270	Islm_04270	TX1_04620	3480_11510	PMCNE_12210	PMCNF_01240	PMCNB_04720	SMC1_04390	671_90_04150	Pm70_01850	PMCNG_11490	PMCNC_12580
OG0931	33	33	PMCND_12780	P1062_13610	X73_01830	THA_04280	VTCCBAA264_07720	BUKK_04270	HB03_10790	Faisal_01230	THD_04280	THF_04290	ATCC_43137_18880	HN06_11370	2213_08310	ATTK_01240	Karachi_04280	3213_08310	P1059_01910	PMCNA_09650	36950_11340	Pesh_04280	PVAcc_04280	V1_04280	Islm_04280	TX1_04630	3480_11500	PMCNE_12200	PMCNF_01230	PMCNB_04730	SMC1_04400	671_90_04160	Pm70_01860	PMCNG_11500	PMCNC_12570
OG0932	33	33	PMCND_12790	P1062_13620	X73_01840	THA_04290	VTCCBAA264_07710	BUKK_04280	HB03_10780	Faisal_01240	THD_04290	THF_04300	ATCC_43137_18870	HN06_11360	2213_08300	ATTK_01250	Karachi_04290	3213_08300	P1059_01920	PMCNA_09640	36950_11330	Pesh_04290	PVAcc_04290	V1_04290	Islm_04290	TX1_04640	3480_11490	PMCNE_12190	PMCNF_01220	PMCNB_04740	SMC1_04410	671_90_04170	Pm70_01870	PMCNG_11510	PMCNC_12560
OG0933	33	33	PMCND_12810	P1062_13650	X73_01860	THA_04310	VTCCBAA264_07690	BUKK_04300	HB03_10760	Faisal_01260	THD_04310	THF_04320	ATCC_43137_18850	HN06_11340	2213_08280	ATTK_01270	Karachi_04310	3213_08280	P1059_01940	PMCNA_09620	36950_11310	Pesh_04310	PVAcc_04310	V1_04310	Islm_04310	TX1_04660	3480_11470	PMCNE_12170	PMCNF_01200	PMCNB_04760	SMC1_04430	671_90_04190	Pm70_01890	PMCNG_11530	PMCNC_12540
OG0934	33	33	PMCND_12820	P1062_13660	X73_01870	THA_04320	VTCCBAA264_07680	BUKK_04310	HB03_10750	Faisal_01270	THD_04320	THF_04330	ATCC_43137_18840	HN06_11330	2213_08270	ATTK_01280	Karachi_04320	3213_08270	P1059_01950	PMCNA_09610	36950_11300	Pesh_04320	PVAcc_04320	V1_04320	Islm_04320	TX1_04670	3480_11460	PMCNE_12160	PMCNF_01190	PMCNB_04770	SMC1_04440	671_90_04200	Pm70_01900	PMCNG_11540	PMCNC_12530
OG0935	33	33	PMCND_12830	P1062_13670	X73_01880	THA_04330	VTCCBAA264_07670	BUKK_04320	HB03_10740	Faisal_01280	THD_04330	THF_04340	ATCC_43137_18830	HN06_11320	2213_08260	ATTK_01290	Karachi_04330	3213_08260	P1059_01960	PMCNA_09600	36950_11290	Pesh_04330	PVAcc_04330	V1_04330	Islm_04330	TX1_04680	3480_11450	PMCNE_12150	PMCNF_01180	PMCNB_04780	SMC1_04450	671_90_04210	Pm70_01910	PMCNG_11550	PMCNC_12520
OG0936	33	33	PMCND_12840	P1062_13680	X73_01890	THA_04340	VTCCBAA264_07660	BUKK_04330	HB03_10730	Faisal_01290	THD_04340	THF_04350	ATCC_43137_18820	HN06_11310	2213_08250	ATTK_01300	Karachi_04340	3213_08250	P1059_01970	PMCNA_09590	36950_11280	Pesh_04340	PVAcc_04340	V1_04340	Islm_04340	TX1_04690	3480_11440	PMCNE_12140	PMCNF_01170	PMCNB_04790	SMC1_04460	671_90_04220	Pm70_01920	PMCNG_11560	PMCNC_12510
OG0937	33	33	PMCND_12850	P1062_13690	X73_01900	THA_04350	VTCCBAA264_07650	BUKK_04340	HB03_10720	Faisal_01300	THD_04350	THF_04360	ATCC_43137_18810	HN06_11300	2213_08240	ATTK_01310	Karachi_04350	3213_08240	P1059_01980	PMCNA_09580	36950_11270	Pesh_04350	PVAcc_04350	V1_04350	Islm_04350	TX1_04700	3480_11430	PMCNE_12130	PMCNF_01160	PMCNB_04800	SMC1_04470	671_90_04230	Pm70_01930	PMCNG_11570	PMCNC_12500
OG0938	33	33	PMCND_12860	P1062_13700	X73_01910	THA_04360	VTCCBAA264_07640	BUKK_04350	HB03_10710	Faisal_01310	THD_04360	THF_04370	ATCC_43137_18800	HN06_11290	2213_08230	ATTK_01320	Karachi_04360	3213_08230	P1059_01990	PMCNA_09570	36950_11260	Pesh_04360	PVAcc_04360	V1_04360	Islm_04360	TX1_04710	3480_11420	PMCNE_12120	PMCNF_01150	PMCNB_04810	SMC1_04480	671_90_04240	Pm70_01940	PMCNG_11580	PMCNC_12490
OG0939	33	33	PMCND_12870	P1062_13710	X73_01920	THA_04370	VTCCBAA264_07630	BUKK_04360	HB03_10700	Faisal_01320	THD_04370	THF_04380	ATCC_43137_18790	HN06_11280	2213_08220	ATTK_01330	Karachi_04370	3213_08220	P1059_02000	PMCNA_09560	36950_11250	Pesh_04370	PVAcc_04370	V1_04370	Islm_04370	TX1_04720	3480_11410	PMCNE_12110	PMCNF_01140	PMCNB_04820	SMC1_04490	671_90_04250	Pm70_01950	PMCNG_11590	PMCNC_12480
OG0940	33	33	PMCND_12880	P1062_13720	X73_01930	THA_04380	VTCCBAA264_07620	BUKK_04370	HB03_10690	Faisal_01330	THD_04380	THF_04390	ATCC_43137_18780	HN06_11270	2213_08210	ATTK_01340	Karachi_04380	3213_08210	P1059_02010	PMCNA_09550	36950_11240	Pesh_04380	PVAcc_04380	V1_04380	Islm_04380	TX1_04730	3480_11400	PMCNE_12100	PMCNF_01130	PMCNB_04830	SMC1_04500	671_90_04260	Pm70_01960	PMCNG_11600	PMCNC_12470
OG0941	33	33	PMCND_12890	P1062_13730	X73_01940	THA_04390	VTCCBAA264_07610	BUKK_04380	HB03_10680	Faisal_01340	THD_04390	THF_04400	ATCC_43137_18770	HN06_11260	2213_08200	ATTK_01350	Karachi_04390	3213_08200	P1059_02020	PMCNA_09540	36950_11230	Pesh_04390	PVAcc_04390	V1_04390	Islm_04390	TX1_04740	3480_11390	PMCNE_12090	PMCNF_01120	PMCNB_04840	SMC1_04510	671_90_04270	Pm70_01970	PMCNG_11610	PMCNC_12460
OG0942	33	33	PMCND_12900	P1062_13740	X73_01950	THA_04400	VTCCBAA264_07600	BUKK_04390	HB03_10670	Faisal_01350	THD_04400	THF_04410	ATCC_43137_18760	HN06_11250	2213_08190	ATTK_01360	Karachi_04400	3213_08190	P1059_02030	PMCNA_09530	36950_11220	Pesh_04400	PVAcc_04400	V1_04400	Islm_04400	TX1_04750	3480_11380	PMCNE_12080	PMCNF_01110	PMCNB_04850	SMC1_04520	671_90_04280	Pm70_01980	PMCNG_11620	PMCNC_12450
OG0943	33	33	PMCND_12910	P1062_13750	X73_01960	THA_04410	VTCCBAA264_07590	BUKK_04400	HB03_10660	Faisal_01360	THD_04410	THF_04420	ATCC_43137_18750	HN06_11240	2213_08180	ATTK_01370	Karachi_04410	3213_08180	P1059_02040	PMCNA_09520	36950_11210	Pesh_04410	PVAcc_04410	V1_04410	Islm_04410	TX1_04760	3480_11370	PMCNE_12070	PMCNF_01100	PMCNB_04860	SMC1_04530	671_90_04290	Pm70_01990	PMCNG_11630	PMCNC_12440
OG0944	33	33	PMCND_12920	P1062_13760	X73_01970	THA_04420	VTCCBAA264_07580	BUKK_04410	HB03_10650	Faisal_01370	THD_04420	THF_04430	ATCC_43137_18740	HN06_11230	2213_08170	ATTK_01380	Karachi_04420	3213_08170	P1059_02050	PMCNA_09510	36950_11200	Pesh_04420	PVAcc_04420	V1_04420	Islm_04420	TX1_04770	3480_11360	PMCNE_12060	PMCNF_01090	PMCNB_04870	SMC1_04540	671_90_04300	Pm70_02000	PMCNG_11640	PMCNC_12430
OG0945	33	33	PMCND_12930	P1062_13770	X73_01980	THA_04430	VTCCBAA264_07570	BUKK_04420	HB03_10640	Faisal_01380	THD_04430	THF_04440	ATCC_43137_18730	HN06_11220	2213_08160	ATTK_01390	Karachi_04430	3213_08160	P1059_02060	PMCNA_09500	36950_11190	Pesh_04430	PVAcc_04430	V1_04430	Islm_04430	TX1_04780	3480_11350	PMCNE_12050	PMCNF_01080	PMCNB_04880	SMC1_04550	671_90_04310	Pm70_02010	PMCNG_11650	PMCNC_12420
OG0946	33	33	PMCND_12940	P1062_13780	X73_01990	THA_04440	VTCCBAA264_07560	BUKK_04430	HB03_10630	Faisal_01390	THD_04440	THF_04450	ATCC_43137_18720	HN06_11210	2213_08150	ATTK_01400	Karachi_04440	3213_08150	P1059_02070	PMCNA_09490	36950_11180	Pesh_04440	PVAcc_04440	V1_04440	Islm_04440	TX1_04790	3480_11340	PMCNE_12040	PMCNF_01070	PMCNB_04890	SMC1_04560	671_90_04320	Pm70_02020	PMCNG_11660	PMCNC_12410
OG0947	33	33	PMCND_12950	P1062_13790	X73_02000	THA_04450	VTCCBAA264_07550	BUKK_04440	HB03_10620	Faisal_01400	THD_04450	THF_04460	ATCC_43137_18710	HN06_11200	2213_08140	ATTK_01410	Karachi_04450	3213_08140	P1059_02080	PMCNA_09480	36950_11170	Pesh_04450	PVAcc_04450	V1_04450	Islm_04450	TX1_04800	3480_11330	PMCNE_12030	PMCNF_01060	PMCNB_04900	SMC1_04570	671_90_04330	Pm70_02030	PMCNG_11670	PMCNC_12400
OG0948	33	33	PMCND_12960	P1062_13800	X73_02010	THA_04460	VTCCBAA264_07540	BUKK_04450	HB03_10610	Faisal_01410	THD_04460	THF_04470	ATCC_43137_18700	HN06_11190	2213_08130	ATTK_01420	Karachi_04460	3213_08130	P1059_02090	PMCNA_09470	36950_11160	Pesh_04460	PVAcc_04460	V1_04460	Islm_04460	TX1_04810	3480_11320	PMCNE_12020	PMCNF_01050	PMCNB_04910	SMC1_04580	671_90_04340	Pm70_02040	PMCNG_11680	PMCNC_12390
OG0949	33	33	PMCND_12970	P1062_13810	X73_02020	THA_04470	VTCCBAA264_07530	BUKK_04460	HB03_10600	Faisal_01420	THD_04470	THF_04480	ATCC_43137_18690	HN06_11180	2213_08120	ATTK_01430	Karachi_04470	3213_08120	P1059_02100	PMCNA_09460	36950_11150	Pesh_04470	PVAcc_04470	V1_04470	Islm_04470	TX1_04820	3480_11310	PMCNE_12010	PMCNF_01040	PMCNB_04920	SMC1_04590	671_90_04350	Pm70_02050	PMCNG_11690	PMCNC_12380
OG0950	33	33	PMCND_12980	P1062_13820	X73_02030	THA_04480	VTCCBAA264_07520	BUKK_04470	HB03_10590	Faisal_01430	THD_04480	THF_04490	ATCC_43137_18680	HN06_11170	2213_08110	ATTK_01440	Karachi_04480	3213_08110	P1059_02110	PMCNA_09450	36950_11140	Pesh_04480	PVAcc_04480	V1_04480	Islm_04480	TX1_04830	3480_11300	PMCNE_12000	PMCNF_01030	PMCNB_04930	SMC1_04600	671_90_04360	Pm70_02060	PMCNG_11700	PMCNC_12370
OG0951	33	33	PMCND_12990	P1062_13830	X73_02040	THA_04490	VTCCBAA264_07510	BUKK_04480	HB03_10580	Faisal_01440	THD_04490	THF_04500	ATCC_43137_18670	HN06_11160	2213_08100	ATTK_01450	Karachi_04490	3213_08100	P1059_02120	PMCNA_09440	36950_11130	Pesh_04490	PVAcc_04490	V1_04490	Islm_04490	TX1_04840	3480_11290	PMCNE_11990	PMCNF_01020	PMCNB_04940	SMC1_04610	671_90_04370	Pm70_02070	PMCNG_11710	PMCNC_12360
OG0952	33	33	PMCND_13000	P1062_13840	X73_02050	THA_04500	VTCCBAA264_07500	BUKK_04490	HB03_10570	Faisal_01450	THD_04500	THF_04510	ATCC_43137_18660	HN06_11150	2213_08090	ATTK_01460	Karachi_04500	3213_08090	P1059_02130	PMCNA_09430	36950_11120	Pesh_04500	PVAcc_04500	V1_04500	Islm_04500	TX1_04850	3480_11280	PMCNE_11980	PMCNF_01010	PMCNB_04950	SMC1_04620	671_90_04380	Pm70_02080	PMCNG_11720	PMCNC_12350
OG0953	33	33	PMCND_13010	P1062_13850	X73_02060	THA_04510	VTCCBAA264_07490	BUKK_04500	HB03_10560	Faisal_01460	THD_04510	THF_04520	ATCC_43137_18650	HN06_11140	2213_08080	ATTK_01470	Karachi_04510	3213_08080	P1059_02140	PMCNA_09420	36950_11110	Pesh_04510	PVAcc_04510	V1_04510	Islm_04510	TX1_04860	3480_11270	PMCNE_11970	PMCNF_01000	PMCNB_04960	SMC1_04630	671_90_04390	Pm70_02090	PMCNG_11730	PMCNC_12340
OG0954	33	33	PMCND_13020	P1062_13860	X73_02070	THA_04520	VTCCBAA264_07480	BUKK_04510	HB03_10550	Faisal_01470	THD_04520	THF_04530	ATCC_43137_18640	HN06_11130	2213_08070	ATTK_01480	Karachi_04520	3213_08070	P1059_02150	PMCNA_09410	36950_11100	Pesh_04520	PVAcc_04520	V1_04520	Islm_04520	TX1_04870	3480_11260	PMCNE_11960	PMCNF_00990	PMCNB_04970	SMC1_04640	671_90_04400	Pm70_02100	PMCNG_11740	PMCNC_12330
OG0955	33	33	PMCND_13040	P1062_13880	X73_02090	THA_04540	VTCCBAA264_15340	BUKK_04530	HB03_10530	Faisal_01490	THD_04540	THF_04550	ATCC_43137_18620	HN06_11110	2213_08050	ATTK_01500	Karachi_04540	3213_08050	P1059_02170	PMCNA_09390	36950_11080	Pesh_04540	PVAcc_04540	V1_04540	Islm_04540	TX1_04890	3480_11240	PMCNE_11940	PMCNF_00970	PMCNB_04990	SMC1_04660	671_90_04420	Pm70_02120	PMCNG_11760	PMCNC_12310
OG0956	33	33	PMCND_13050	P1062_13890	X73_02100	THA_04550	VTCCBAA264_15330	BUKK_04540	HB03_10520	Faisal_01500	THD_04550	THF_04560	ATCC_43137_18610	HN06_11100	2213_08040	ATTK_01510	Karachi_04550	3213_08040	P1059_02180	PMCNA_09380	36950_11070	Pesh_04550	PVAcc_04550	V1_04550	Islm_04550	TX1_04900	3480_11230	PMCNE_11930	PMCNF_00960	PMCNB_05000	SMC1_04670	671_90_04430	Pm70_02130	PMCNG_11770	PMCNC_12300
OG0957	33	33	PMCND_13060	P1062_13900	X73_02110	THA_04560	VTCCBAA264_15320	BUKK_04550	HB03_10510	Faisal_01510	THD_04560	THF_04570	ATCC_43137_18600	HN06_11090	2213_08030	ATTK_01520	Karachi_04560	3213_08030	P1059_02190	PMCNA_09370	36950_11060	Pesh_04560	PVAcc_04560	V1_04560	Islm_04560	TX1_04910	3480_11220	PMCNE_11920	PMCNF_00950	PMCNB_05010	SMC1_04680	671_90_04440	Pm70_02140	PMCNG_11780	PMCNC_12290
OG0958	33	33	PMCND_13160	P1062_19410	X73_02210	THA_04660	VTCCBAA264_15220	BUKK_04650	HB03_10410	Faisal_01610	THD_04660	THF_04670	ATCC_43137_18500	HN06_10990	2213_07930	ATTK_01620	Karachi_05320	3213_07930	P1059_02290	PMCNA_09270	36950_10960	Pesh_05320	PVAcc_05320	V1_05320	Islm_05320	TX1_05010	3480_11120	PMCNE_11810	PMCNF_00850	PMCNB_05110	SMC1_04780	671_90_04540	Pm70_02240	PMCNG_11880	PMCNC_12190
OG0959	33	33	PMCND_13170	P1062_19400	X73_02220	THA_04670	VTCCBAA264_15210	BUKK_04660	HB03_10400	Faisal_01620	THD_04670	THF_04680	ATCC_43137_18490	HN06_10980	2213_07920	ATTK_01630	Karachi_05330	3213_07920	P1059_02300	PMCNA_09260	36950_10950	Pesh_05330	PVAcc_05330	V1_05330	Islm_05330	TX1_05020	3480_11110	PMCNE_11800	PMCNF_00840	PMCNB_05120	SMC1_04790	671_90_04550	Pm70_02250	PMCNG_11890	PMCNC_12180
OG0960	33	33	PMCND_13180	P1062_19390	X73_02230	THA_04680	VTCCBAA264_15200	BUKK_04670	HB03_10390	Faisal_01630	THD_04680	THF_04690	ATCC_43137_18480	HN06_10970	2213_07910	ATTK_01640	Karachi_05340	3213_07910	P1059_02310	PMCNA_09250	36950_10940	Pesh_05340	PVAcc_05340	V1_05340	Islm_05340	TX1_05030	3480_11100	PMCNE_11790	PMCNF_00830	PMCNB_05130	SMC1_04800	671_90_04560	Pm70_02260	PMCNG_11900	PMCNC_12170
OG0961	33	33	PMCND_13190	P1062_19380	X73_02240	THA_04690	VTCCBAA264_15190	BUKK_04680	HB03_10380	Faisal_01640	THD_04690	THF_04700	ATCC_43137_18470	HN06_10960	2213_07900	ATTK_01650	Karachi_05350	3213_07900	P1059_02320	PMCNA_09240	36950_10930	Pesh_05350	PVAcc_05350	V1_05350	Islm_05350	TX1_05040	3480_11090	PMCNE_11780	PMCNF_00820	PMCNB_05140	SMC1_04810	671_90_04570	Pm70_02270	PMCNG_11910	PMCNC_12160
OG0962	33	33	PMCND_13200	P1062_19370	X73_02250	THA_04700	VTCCBAA264_15180	BUKK_04690	HB03_10370	Faisal_01650	THD_04700	THF_04710	ATCC_43137_18460	HN06_10950	2213_07890	ATTK_01660	Karachi_05360	3213_07890	P1059_02330	PMCNA_09230	36950_10920	Pesh_05360	PVAcc_05360	V1_05360	Islm_05360	TX1_05050	3480_11080	PMCNE_11770	PMCNF_00810	PMCNB_05150	SMC1_04820	671_90_04580	Pm70_02280	PMCNG_11920	PMCNC_12150
OG0963	33	33	PMCND_13210	P1062_19360	X73_02260	THA_04710	VTCCBAA264_15170	BUKK_04700	HB03_10360	Faisal_01660	THD_04710	THF_04720	ATCC_43137_18450	HN06_10940	2213_07880	ATTK_01670	Karachi_05370	3213_07880	P1059_02340	PMCNA_09220	36950_10910	Pesh_05370	PVAcc_05370	V1_05370	Islm_05370	TX1_05060	3480_11070	PMCNE_11760	PMCNF_00800	PMCNB_05160	SMC1_04830	671_90_04590	Pm70_02290	PMCNG_11930	PMCNC_12140
OG0964	33	33	PMCND_13220	P1062_19350	X73_02270	THA_04720	VTCCBAA264_15160	BUKK_04710	HB03_10350	Faisal_01670	THD_04720	THF_04730	ATCC_43137_18440	HN06_10930	2213_07870	ATTK_01680	Karachi_05380	3213_07870	P1059_02350	PMCNA_09210	36950_10900	Pesh_05380	PVAcc_05380	V1_05380	Islm_05380	TX1_05070	3480_11060	PMCNE_11750	PMCNF_00790	PMCNB_05170	SMC1_04840	671_90_04600	Pm70_02300	PMCNG_11940	PMCNC_12130
OG0965	33	33	PMCND_13230	P1062_19340	X73_02280	THA_04730	VTCCBAA264_15150	BUKK_04720	HB03_10340	Faisal_01680	THD_04730	THF_04740	ATCC_43137_18430	HN06_10920	2213_07860	ATTK_01690	Karachi_05390	3213_07860	P1059_02360	PMCNA_09200	36950_10890	Pesh_05390	PVAcc_05390	V1_05390	Islm_05390	TX1_05080	3480_11050	PMCNE_11740	PMCNF_00780	PMCNB_05180	SMC1_04850	671_90_04610	Pm70_02310	PMCNG_11950	PMCNC_12120
OG0966	33	33	PMCND_13240	P1062_19330	X73_02290	THA_04740	VTCCBAA264_15140	BUKK_04730	HB03_10330	Faisal_01690	THD_04740	THF_04750	ATCC_43137_18420	HN06_10910	2213_07850	ATTK_01700	Karachi_05400	3213_07850	P1059_02370	PMCNA_09190	36950_10880	Pesh_05400	PVAcc_05400	V1_05400	Islm_05400	TX1_05090	3480_11040	PMCNE_11730	PMCNF_00770	PMCNB_05190	SMC1_04860	671_90_04620	Pm70_02320	PMCNG_11960	PMCNC_12110
OG0967	33	33	PMCND_13270	P1062_19300	X73_02310	THA_04770	VTCCBAA264_15110	BUKK_04760	HB03_10310	Faisal_01720	THD_04770	THF_04780	ATCC_43137_18400	HN06_10890	2213_07820	ATTK_01730	Karachi_05430	3213_07820	P1059_02390	PMCNA_09160	36950_10860	Pesh_05430	PVAcc_05430	V1_05430	Islm_05430	TX1_05120	3480_11020	PMCNE_11710	PMCNF_00740	PMCNB_05220	SMC1_04880	671_90_04640	Pm70_02340	PMCNG_11990	PMCNC_12080
OG0968	33	33	PMCND_13280	P1062_19290	X73_02320	THA_04780	VTCCBAA264_15100	BUKK_04770	HB03_10300	Faisal_01730	THD_04780	THF_04790	ATCC_43137_18390	HN06_10880	2213_07810	ATTK_01740	Karachi_05440	3213_07810	P1059_02400	PMCNA_09150	36950_10850	Pesh_05440	PVAcc_05440	V1_05440	Islm_05440	TX1_05130	3480_11010	PMCNE_11700	PMCNF_00730	PMCNB_05230	SMC1_04890	671_90_04650	Pm70_02350	PMCNG_12000	PMCNC_12070
OG0969	33	33	PMCND_13290	P1062_19280	X73_02330	THA_04790	VTCCBAA264_15090	BUKK_04780	HB03_10290	Faisal_01740	THD_04790	THF_04800	ATCC_43137_18380	HN06_10870	2213_07800	ATTK_01750	Karachi_05450	3213_07800	P1059_02410	PMCNA_09140	36950_10840	Pesh_05450	PVAcc_05450	V1_05450	Islm_05450	TX1_05140	3480_11000	PMCNE_11690	PMCNF_00720	PMCNB_05240	SMC1_04900	671_90_04660	Pm70_02360	PMCNG_12010	PMCNC_12060
OG0970	33	33	PMCND_13300	P1062_19270	X73_02340	THA_04800	VTCCBAA264_15080	BUKK_04790	HB03_10280	Faisal_01750	THD_04800	THF_04810	ATCC_43137_18370	HN06_10860	2213_07790	ATTK_01760	Karachi_05460	3213_07790	P1059_02420	PMCNA_09130	36950_10830	Pesh_05460	PVAcc_05460	V1_05460	Islm_05460	TX1_05150	3480_10990	PMCNE_11680	PMCNF_00710	PMCNB_05250	SMC1_04910	671_90_04670	Pm70_02370	PMCNG_12020	PMCNC_12050
OG0971	33	33	PMCND_13310	P1062_19260	X73_02350	THA_04810	VTCCBAA264_15070	BUKK_04800	HB03_10270	Faisal_01760	THD_04810	THF_04820	ATCC_43137_18360	HN06_10850	2213_07780	ATTK_01770	Karachi_05470	3213_07780	P1059_02430	PMCNA_09120	36950_10820	Pesh_05470	PVAcc_05470	V1_05470	Islm_05470	TX1_05160	3480_10980	PMCNE_11670	PMCNF_00700	PMCNB_05260	SMC1_04920	671_90_04680	Pm70_02380	PMCNG_12030	PMCNC_12040
OG0972	33	33	PMCND_13320	P1062_19250	X73_02360	THA_04820	VTCCBAA264_15060	BUKK_04810	HB03_10260	Faisal_01770	THD_04820	THF_04830	ATCC_43137_18350	HN06_10840	2213_07770	ATTK_01780	Karachi_05480	3213_07770	P1059_02440	PMCNA_09110	36950_10810	Pesh_05480	PVAcc_05480	V1_05480	Islm_05480	TX1_05170	3480_10970	PMCNE_11660	PMCNF_00690	PMCNB_05270	SMC1_04930	671_90_04690	Pm70_02390	PMCNG_12040	PMCNC_12030
OG0973	33	33	PMCND_13340	P1062_19230	X73_02380	THA_04840	VTCCBAA264_15040	BUKK_04830	HB03_10240	Faisal_01790	THD_04840	THF_04850	ATCC_43137_18330	HN06_10820	2213_07750	ATTK_01800	Karachi_05500	3213_07750	P1059_02460	PMCNA_09090	36950_10790	Pesh_05500	PVAcc_05500	V1_05500	Islm_05500	TX1_05190	3480_10950	PMCNE_11650	PMCNF_00670	PMCNB_05290	SMC1_04940	671_90_04710	Pm70_02410	PMCNG_12060	PMCNC_12010
OG0974	33	33	PMCND_13350	P1062_19220	X73_02390	THA_04850	VTCCBAA264_15030	BUKK_04840	HB03_10230	Faisal_01800	THD_04850	THF_04860	ATCC_43137_18320	HN06_10810	2213_07740	ATTK_01810	Karachi_05510	3213_07740	P1059_02470	PMCNA_09080	36950_10780	Pesh_05510	PVAcc_05510	V1_05510	Islm_05510	TX1_05200	3480_10940	PMCNE_11640	PMCNF_00660	PMCNB_05300	SMC1_04950	671_90_04720	Pm70_02420	PMCNG_12070	PMCNC_12000
OG0975	33	33	PMCND_13360	P1062_19180	X73_02400	THA_04860	VTCCBAA264_15020	BUKK_04850	HB03_10190	Faisal_01810	THD_04860	THF_04870	ATCC_43137_18280	HN06_10780	2213_07730	ATTK_01820	Karachi_05520	3213_07730	P1059_02530	PMCNA_09070	36950_10740	Pesh_05520	PVAcc_05520	V1_05520	Islm_05520	TX1_05210	3480_10930	PMCNE_11570	PMCNF_00650	PMCNB_05310	SMC1_05020	671_90_04730	Pm70_02430	PMCNG_12080	PMCNC_11990
OG0976	33	33	PMCND_13370	P1062_19170	X73_02410	THA_04870	VTCCBAA264_15010	BUKK_04860	HB03_10180	Faisal_01820	THD_04870	THF_04880	ATCC_43137_18270	HN06_10770	2213_07720	ATTK_01830	Karachi_05530	3213_07720	P1059_02540	PMCNA_09060	36950_10730	Pesh_05530	PVAcc_05530	V1_05530	Islm_05530	TX1_05220	3480_10920	PMCNE_11560	PMCNF_00640	PMCNB_05320	SMC1_05030	671_90_04740	Pm70_02440	PMCNG_12090	PMCNC_11980
OG0977	33	33	PMCND_13380	P1062_19160	X73_02420	THA_04880	VTCCBAA264_15000	BUKK_04870	HB03_10170	Faisal_01830	THD_04880	THF_04890	ATCC_43137_18260	HN06_10760	2213_07710	ATTK_01840	Karachi_05540	3213_07710	P1059_02550	PMCNA_09050	36950_10720	Pesh_05540	PVAcc_05540	V1_05540	Islm_05540	TX1_05230	3480_10910	PMCNE_11550	PMCNF_00630	PMCNB_05330	SMC1_05040	671_90_04750	Pm70_02450	PMCNG_12100	PMCNC_11970
OG0978	33	33	PMCND_13400	P1062_19140	X73_02440	THA_04900	VTCCBAA264_14980	BUKK_04890	HB03_10150	Faisal_01850	THD_04900	THF_04910	ATCC_43137_18240	HN06_10740	2213_07690	ATTK_01860	Karachi_05560	3213_07690	P1059_02570	PMCNA_09030	36950_10700	Pesh_05560	PVAcc_05560	V1_05560	Islm_05560	TX1_05250	3480_10880	PMCNE_11530	PMCNF_00610	PMCNB_05350	SMC1_05060	671_90_04770	Pm70_02470	PMCNG_12120	PMCNC_11950
OG0979	33	33	PMCND_13430	P1062_19110	X73_02470	THA_04930	VTCCBAA264_14960	BUKK_04920	HB03_10120	Faisal_01880	THD_04930	THF_04940	ATCC_43137_18210	HN06_10710	2213_07660	ATTK_01890	Karachi_05590	3213_07660	P1059_02600	PMCNA_09000	36950_10670	Pesh_05590	PVAcc_05590	V1_05590	Islm_05590	TX1_05280	3480_10850	PMCNE_11500	PMCNF_00580	PMCNB_05380	SMC1_05090	671_90_04800	Pm70_02500	PMCNG_12150	PMCNC_11920
OG0980	33	33	PMCND_13440	P1062_19100	X73_02480	THA_04940	VTCCBAA264_14950	BUKK_04930	HB03_10110	Faisal_01890	THD_04940	THF_04950	ATCC_43137_18200	HN06_10700	2213_07650	ATTK_01900	Karachi_05600	3213_07650	P1059_02610	PMCNA_08990	36950_10660	Pesh_05600	PVAcc_05600	V1_05600	Islm_05600	TX1_05290	3480_10840	PMCNE_11490	PMCNF_00570	PMCNB_05390	SMC1_05100	671_90_04810	Pm70_02510	PMCNG_12160	PMCNC_11910
OG0981	33	33	PMCND_13450	P1062_19090	X73_02490	THA_04950	VTCCBAA264_14940	BUKK_04940	HB03_10100	Faisal_01900	THD_04950	THF_04960	ATCC_43137_18190	HN06_10690	2213_07640	ATTK_01910	Karachi_05610	3213_07640	P1059_02620	PMCNA_08980	36950_10650	Pesh_05610	PVAcc_05610	V1_05610	Islm_05610	TX1_05300	3480_10830	PMCNE_11480	PMCNF_00560	PMCNB_05400	SMC1_05110	671_90_04820	Pm70_02520	PMCNG_12170	PMCNC_11900
OG0982	33	33	PMCND_13460	P1062_19080	X73_02500	THA_04960	VTCCBAA264_14930	BUKK_04950	HB03_10090	Faisal_01910	THD_04960	THF_04970	ATCC_43137_18180	HN06_10680	2213_07630	ATTK_01920	Karachi_05620	3213_07630	P1059_02630	PMCNA_08970	36950_10640	Pesh_05620	PVAcc_05620	V1_05620	Islm_05620	TX1_05310	3480_10820	PMCNE_11470	PMCNF_00550	PMCNB_05410	SMC1_05120	671_90_04830	Pm70_02530	PMCNG_12180	PMCNC_11890
OG0983	33	33	PMCND_13470	P1062_19070	X73_02510	THA_04970	VTCCBAA264_16010	BUKK_04960	HB03_10080	Faisal_01920	THD_04970	THF_04980	ATCC_43137_18170	HN06_10670	2213_07620	ATTK_01930	Karachi_05630	3213_07620	P1059_02640	PMCNA_08960	36950_10630	Pesh_05630	PVAcc_05630	V1_05630	Islm_05630	TX1_05320	3480_10810	PMCNE_11460	PMCNF_00540	PMCNB_05420	SMC1_05130	671_90_04840	Pm70_02540	PMCNG_12190	PMCNC_11880
OG0984	33	33	PMCND_13480	P1062_19060	X73_02520	THA_04980	VTCCBAA264_16000	BUKK_04970	HB03_10070	Faisal_01930	THD_04980	THF_04990	ATCC_43137_18160	HN06_10660	2213_07610	ATTK_01940	Karachi_05640	3213_07610	P1059_02650	PMCNA_08950	36950_10620	Pesh_05640	PVAcc_05640	V1_05640	Islm_05640	TX1_05330	3480_10800	PMCNE_11450	PMCNF_00530	PMCNB_05430	SMC1_05140	671_90_04850	Pm70_02550	PMCNG_12200	PMCNC_11870
OG0985	33	33	PMCND_13490	P1062_19050	X73_02530	THA_04990	VTCCBAA264_15990	BUKK_04980	HB03_10060	Faisal_01940	THD_04990	THF_05000	ATCC_43137_18150	HN06_10650	2213_07600	ATTK_01950	Karachi_05650	3213_07600	P1059_02660	PMCNA_08940	36950_10610	Pesh_05650	PVAcc_05650	V1_05650	Islm_05650	TX1_05340	3480_10790	PMCNE_11440	PMCNF_00520	PMCNB_05440	SMC1_05150	671_90_04860	Pm70_02560	PMCNG_12210	PMCNC_11860
OG0986	33	33	PMCND_13500	P1062_19040	X73_02540	THA_05000	VTCCBAA264_15980	BUKK_04990	HB03_10050	Faisal_01950	THD_05000	THF_05010	ATCC_43137_18140	HN06_10640	2213_07590	ATTK_01960	Karachi_05660	3213_07590	P1059_02670	PMCNA_08930	36950_10600	Pesh_05660	PVAcc_05660	V1_05660	Islm_05660	TX1_05350	3480_10780	PMCNE_11430	PMCNF_00510	PMCNB_05450	SMC1_05160	671_90_04870	Pm70_02570	PMCNG_12220	PMCNC_11850
OG0987	33	33	PMCND_13510	P1062_19030	X73_02550	THA_05010	VTCCBAA264_15970	BUKK_05000	HB03_10040	Faisal_01960	THD_05010	THF_05020	ATCC_43137_18130	HN06_10630	2213_07580	ATTK_01970	Karachi_05670	3213_07580	P1059_02680	PMCNA_08920	36950_10590	Pesh_05670	PVAcc_05670	V1_05670	Islm_05670	TX1_05360	3480_10770	PMCNE_11420	PMCNF_00500	PMCNB_05460	SMC1_05170	671_90_04880	Pm70_02580	PMCNG_12230	PMCNC_11840
OG0988	33	33	PMCND_13520	P1062_19020	X73_02560	THA_05020	VTCCBAA264_15960	BUKK_05010	HB03_10030	Faisal_01970	THD_05020	THF_05030	ATCC_43137_18120	HN06_10620	2213_07570	ATTK_01980	Karachi_05680	3213_07570	P1059_02690	PMCNA_08910	36950_10580	Pesh_05680	PVAcc_05680	V1_05680	Islm_05680	TX1_05370	3480_10760	PMCNE_11410	PMCNF_00490	PMCNB_05470	SMC1_05180	671_90_04890	Pm70_02590	PMCNG_12240	PMCNC_11830
OG0989	33	33	PMCND_13530	P1062_19010	X73_02570	THA_05030	VTCCBAA264_15950	BUKK_05020	HB03_10020	Faisal_01980	THD_05030	THF_05040	ATCC_43137_18110	HN06_10610	2213_07560	ATTK_01990	Karachi_05690	3213_07560	P1059_02700	PMCNA_08900	36950_10570	Pesh_05690	PVAcc_05690	V1_05690	Islm_05690	TX1_05380	3480_10750	PMCNE_11400	PMCNF_00480	PMCNB_05480	SMC1_05190	671_90_04900	Pm70_02600	PMCNG_12250	PMCNC_11820
OG0990	33	33	PMCND_13540	P1062_19000	X73_02580	THA_05040	VTCCBAA264_15940	BUKK_05030	HB03_10010	Faisal_01990	THD_05040	THF_05050	ATCC_43137_18100	HN06_10600	2213_07550	ATTK_02000	Karachi_05700	3213_07550	P1059_02710	PMCNA_08890	36950_10560	Pesh_05700	PVAcc_05700	V1_05700	Islm_05700	TX1_05390	3480_10740	PMCNE_11390	PMCNF_00470	PMCNB_05490	SMC1_05200	671_90_04910	Pm70_02610	PMCNG_12260	PMCNC_11810
[truncated: 3,047 more rows]
