# Supplementary material for: Genome-Wide Analyses Reveal Genes Subject to Positive Selection in Pasteurella multocida
Source: Front Microbiol. 2017 May 30;8:961. doi: 10.3389/fmicb.2017.00961 (PMC5447721; doi:10.3389/fmicb.2017.00961)
Supplement: Supplementary file 4 [file Table4.XLSX]

## Sheet: Table S4A
Table S4. COG-based functional classification of orthologous gene clusters in the pangenome of P. multocida
Cluster ID		COG_id	COG_category
OG0001	Core	R	General function prediction only
OG0002	Core	Not in COGs	Not in COGs
OG0003	Core	M	Cell membrane/envelope biogenesis
OG0004	Core	Not in COGs	Not in COGs
OG0005	Core	M	Cell membrane/envelope biogenesis
OG0006	Core	M	Cell membrane/envelope biogenesis
OG0007	Core	M	Cell membrane/envelope biogenesis
OG0008	Core	R	General function prediction only
OG0009	Core	P	Inorganic ion transport and metabolism
OG0010	Core	L	Replication, recombination and repair
OG0011	Core	O	Posttranslational modification, protein turnover
OG0012	Core	S	Function unknown
OG0013	Core	J	Translation, ribosomal structure and biogenesis
OG0014	Core	J	Translation, ribosomal structure and biogenesis
OG0015	Core	O	Posttranslational modification, protein turnover
OG0016	Core	R	General function prediction only
OG0017	Core	R	General function prediction only
OG0018	Core	M	Cell membrane/envelope biogenesis
OG0019	Core	P	Inorganic ion transport and metabolism
OG0020	Core	MU	Multiple COG categories
OG0021	Core	J	Translation, ribosomal structure and biogenesis
OG0022	Core	E	Amino acid transport and metabolism
OG0023	Core	KR	Multiple COG categories
OG0024	Core	Not in COGs	Not in COGs
OG0025	Core	HI	Multiple COG categories
OG0026	Core	H	Coenzyme transport and metabolism
OG0027	Core	L	Replication, recombination and repair
OG0028	Core	H	Coenzyme transport and metabolism
OG0029	Core	S	Function unknown
OG0030	Core	R	General function prediction only
OG0031	Core	S	Function unknown
OG0032	Core	S	Function unknown
OG0033	Core	G	Carbohydrate transport and metabolism
OG0034	Core	G	Carbohydrate transport and metabolism
OG0035	Core	G	Carbohydrate transport and metabolism
OG0036	Core	G	Carbohydrate transport and metabolism
OG0037	Core	G	Carbohydrate transport and metabolism
OG0038	Core	G	Carbohydrate transport and metabolism
OG0039	Core	K	Transcription
OG0040	Core	R	General function prediction only
OG0041	Core	K	Transcription
OG0042	Core	C	Energy production and conversion
OG0043	Core	J	Translation, ribosomal structure and biogenesis
OG0044	Core	S	Function unknown
OG0045	Core	M	Cell membrane/envelope biogenesis
OG0046	Core	J	Translation, ribosomal structure and biogenesis
OG0047	Core	S	Function unknown
OG0048	Core	M	Cell membrane/envelope biogenesis
OG0049	Core	CHR	Multiple COG categories
OG0050	Core	M	Cell membrane/envelope biogenesis
OG0051	Core	V	Defense mechanisms
OG0052	Core	M	Cell membrane/envelope biogenesis
OG0053	Core	E	Amino acid transport and metabolism
OG0054	Core	EH	Multiple COG categories
OG0055	Core	R	General function prediction only
OG0056	Core	S	Function unknown
OG0057	Core	I	Lipid transport and metabolism
OG0058	Core	CO	Multiple COG categories
OG0059	Core	CO	Multiple COG categories
OG0060	Core	O	Posttranslational modification, protein turnover
OG0061	Core	O	Posttranslational modification, protein turnover
OG0062	Core	P	Inorganic ion transport and metabolism
OG0063	Core	E	Amino acid transport and metabolism
OG0064	Core	E	Amino acid transport and metabolism
OG0065	Core	E	Amino acid transport and metabolism
OG0066	Core	E	Amino acid transport and metabolism
OG0067	Core	Not in COGs	Not in COGs
OG0068	Core	EH	Multiple COG categories
OG0069	Core	OU	Multiple COG categories
OG0070	Core	M	Cell membrane/envelope biogenesis
OG0071	Core	G	Carbohydrate transport and metabolism
OG0072	Core	ER	Multiple COG categories
OG0073	Core	C	Energy production and conversion
OG0074	Core	E	Amino acid transport and metabolism
OG0075	Core	J	Translation, ribosomal structure and biogenesis
OG0076	Core	R	General function prediction only
OG0077	Core	T	Signal transduction
OG0078	Core	J	Translation, ribosomal structure and biogenesis
OG0079	Core	J	Translation, ribosomal structure and biogenesis
OG0080	Core	J	Translation, ribosomal structure and biogenesis
OG0081	Core	O	Posttranslational modification, protein turnover
OG0082	Core	D	Cell cycle control, cell division
OG0083	Core	D	Cell cycle control, cell division
OG0084	Core	D	Cell cycle control, cell division
OG0085	Core	D	Cell cycle control, cell division
OG0086	Core	L	Replication, recombination and repair
OG0087	Core	S	Function unknown
OG0088	Core	Not in COGs	Not in COGs
OG0089	Core	Not in COGs	Not in COGs
OG0090	Core	L	Replication, recombination and repair
OG0091	Core	R	General function prediction only
OG0092	Core	F	Nucleotide transport and metabolism
OG0093	Core	F	Nucleotide transport and metabolism
OG0094	Core	F	Nucleotide transport and metabolism
OG0095	Core	E	Amino acid transport and metabolism
OG0096	Core	H	Coenzyme transport and metabolism
OG0097	Core	H	Coenzyme transport and metabolism
OG0098	Core	H	Coenzyme transport and metabolism
OG0099	Core	H	Coenzyme transport and metabolism
OG0100	Core	S	Function unknown
OG0101	Core	M	Cell membrane/envelope biogenesis
OG0102	Core	L	Replication, recombination and repair
OG0103	Core	J	Translation, ribosomal structure and biogenesis
OG0104	Core	Not in COGs	Not in COGs
OG0105	Core	J	Translation, ribosomal structure and biogenesis
OG0106	Core	J	Translation, ribosomal structure and biogenesis
OG0107	Core	G	Carbohydrate transport and metabolism
OG0108	Core	H	Coenzyme transport and metabolism
OG0109	Core	I	Lipid transport and metabolism
OG0110	Core	J	Translation, ribosomal structure and biogenesis
OG0111	Core	R	General function prediction only
OG0112	Core	J	Translation, ribosomal structure and biogenesis
OG0113	Core	S	Function unknown
OG0114	Core	H	Coenzyme transport and metabolism
OG0115	Core	KG	Multiple COG categories
OG0116	Core	J	Translation, ribosomal structure and biogenesis
OG0117	Core	M	Cell membrane/envelope biogenesis
OG0118	Core	R	General function prediction only
OG0119	Core	R	General function prediction only
OG0120	Core	G	Carbohydrate transport and metabolism
OG0121	Core	R	General function prediction only
OG0122	Core	H	Coenzyme transport and metabolism
OG0123	Core	V	Defense mechanisms
OG0124	Core	R	General function prediction only
OG0125	Core	G	Carbohydrate transport and metabolism
OG0126	Core	K	Transcription
OG0127	Core	QR	Multiple COG categories
OG0128	Core	Not in COGs	Not in COGs
OG0129	Core	E	Amino acid transport and metabolism
OG0130	Core	K	Transcription
OG0131	Core	J	Translation, ribosomal structure and biogenesis
OG0132	Core	J	Translation, ribosomal structure and biogenesis
OG0133	Core	E	Amino acid transport and metabolism
OG0134	Core	P	Inorganic ion transport and metabolism
OG0135	Core	P	Inorganic ion transport and metabolism
OG0136	Core	Not in COGs	Not in COGs
OG0137	Core	T	Signal transduction
OG0138	Core	T	Signal transduction
OG0139	Core	C	Energy production and conversion
OG0140	Core	OU	Multiple COG categories
OG0141	Core	C	Energy production and conversion
OG0142	Core	Not in COGs	Not in COGs
OG0143	Core	Not in COGs	Not in COGs
OG0144	Core	KG	Multiple COG categories
OG0145	Core	I	Lipid transport and metabolism
OG0146	Core	H	Coenzyme transport and metabolism
OG0147	Core	E	Amino acid transport and metabolism
OG0148	Core	E	Amino acid transport and metabolism
OG0149	Core	P	Inorganic ion transport and metabolism
OG0150	Core	KG	Multiple COG categories
OG0151	Core	H	Coenzyme transport and metabolism
OG0152	Core	R	General function prediction only
OG0153	Core	QR	Multiple COG categories
OG0154	Core	S	Function unknown
OG0155	Core	Not in COGs	Not in COGs
OG0156	Core	Not in COGs	Not in COGs
OG0157	Core	L	Replication, recombination and repair
OG0158	Core	I	Lipid transport and metabolism
OG0159	Core	H	Coenzyme transport and metabolism
OG0160	Core	H	Coenzyme transport and metabolism
OG0161	Core	H	Coenzyme transport and metabolism
OG0162	Core	H	Coenzyme transport and metabolism
OG0163	Core	F	Nucleotide transport and metabolism
OG0164	Core	S	Function unknown
OG0165	Core	C	Energy production and conversion
OG0166	Core	R	General function prediction only
OG0167	Core	J	Translation, ribosomal structure and biogenesis
OG0168	Core	IQ	Multiple COG categories
OG0169	Core	M	Cell membrane/envelope biogenesis
OG0170	Core	O	Posttranslational modification, protein turnover
OG0171	Core	KL	Multiple COG categories
OG0172	Core	G	Carbohydrate transport and metabolism
OG0173	Core	R	General function prediction only
OG0174	Core	J	Translation, ribosomal structure and biogenesis
OG0175	Core	K	Transcription
OG0176	Core	F	Nucleotide transport and metabolism
OG0177	Core	R	General function prediction only
OG0178	Core	F	Nucleotide transport and metabolism
OG0179	Core	C	Energy production and conversion
OG0180	Core	E	Amino acid transport and metabolism
OG0181	Core	E	Amino acid transport and metabolism
OG0182	Core	I	Lipid transport and metabolism
OG0183	Core	H	Coenzyme transport and metabolism
OG0184	Core	K	Transcription
OG0185	Core	E	Amino acid transport and metabolism
OG0186	Core	O	Posttranslational modification, protein turnover
OG0187	Core	S	Function unknown
OG0188	Core	O	Posttranslational modification, protein turnover
OG0189	Core	S	Function unknown
OG0190	Core	E	Amino acid transport and metabolism
OG0191	Core	O	Posttranslational modification, protein turnover
OG0192	Core	P	Inorganic ion transport and metabolism
OG0193	Core	P	Inorganic ion transport and metabolism
OG0194	Core	R	General function prediction only
OG0195	Core	R	General function prediction only
OG0196	Core	O	Posttranslational modification, protein turnover
OG0197	Core	H	Coenzyme transport and metabolism
OG0198	Core	K	Transcription
OG0199	Core	C	Energy production and conversion
OG0200	Core	C	Energy production and conversion
OG0201	Core	R	General function prediction only
OG0202	Core	J	Translation, ribosomal structure and biogenesis
OG0203	Core	J	Translation, ribosomal structure and biogenesis
OG0204	Core	J	Translation, ribosomal structure and biogenesis
OG0205	Core	Not in COGs	Not in COGs
OG0206	Core	J	Translation, ribosomal structure and biogenesis
OG0207	Core	K	Transcription
OG0208	Core	S	Function unknown
OG0209	Core	KG	Multiple COG categories
OG0210	Core	R	General function prediction only
OG0211	Core	GT	Multiple COG categories
OG0212	Core	G	Carbohydrate transport and metabolism
OG0213	Core	L	Replication, recombination and repair
OG0214	Core	S	Function unknown
OG0215	Core	R	General function prediction only
OG0216	Core	S	Function unknown
OG0217	Core	S	Function unknown
OG0218	Core	M	Cell membrane/envelope biogenesis
OG0219	Core	C	Energy production and conversion
OG0220	Core	Q	Secondary metabolites biosynthesis
OG0221	Core	H	Coenzyme transport and metabolism
OG0222	Core	E	Amino acid transport and metabolism
OG0223	Core	G	Carbohydrate transport and metabolism
OG0224	Core	E	Amino acid transport and metabolism
OG0225	Core	O	Posttranslational modification, protein turnover
OG0226	Core	F	Nucleotide transport and metabolism
OG0227	Core	G	Carbohydrate transport and metabolism
OG0228	Core	S	Function unknown
OG0229	Core	L	Replication, recombination and repair
OG0230	Core	J	Translation, ribosomal structure and biogenesis
OG0231	Core	F	Nucleotide transport and metabolism
OG0232	Core	R	General function prediction only
OG0233	Core	E	Amino acid transport and metabolism
OG0234	Core	E	Amino acid transport and metabolism
OG0235	Core	S	Function unknown
OG0236	Core	E	Amino acid transport and metabolism
OG0237	Core	Not in COGs	Not in COGs
OG0238	Core	E	Amino acid transport and metabolism
OG0239	Core	MG	Multiple COG categories
OG0240	Core	F	Nucleotide transport and metabolism
OG0241	Core	J	Translation, ribosomal structure and biogenesis
OG0242	Core	P	Inorganic ion transport and metabolism
OG0243	Core	Not in COGs	Not in COGs
OG0244	Core	O	Posttranslational modification, protein turnover
OG0245	Core	Not in COGs	Not in COGs
OG0246	Core	L	Replication, recombination and repair
OG0247	Core	C	Energy production and conversion
OG0248	Core	Not in COGs	Not in COGs
OG0249	Core	R	General function prediction only
OG0250	Core	HJ	Multiple COG categories
OG0251	Core	O	Posttranslational modification, protein turnover
OG0252	Core	E	Amino acid transport and metabolism
OG0253	Core	G	Carbohydrate transport and metabolism
OG0254	Core	G	Carbohydrate transport and metabolism
OG0255	Core	G	Carbohydrate transport and metabolism
OG0256	Core	G	Carbohydrate transport and metabolism
OG0257	Core	GEPR	Multiple COG categories
OG0258	Core	S	Function unknown
OG0259	Core	HE	Multiple COG categories
OG0260	Core	E	Amino acid transport and metabolism
OG0261	Core	E	Amino acid transport and metabolism
OG0262	Core	H	Coenzyme transport and metabolism
OG0263	Core	L	Replication, recombination and repair
OG0264	Core	S	Function unknown
OG0265	Core	U	Secretion and vesicular transport
OG0266	Core	I	Lipid transport and metabolism
OG0267	Core	M	Cell membrane/envelope biogenesis
OG0268	Core	S	Function unknown
OG0269	Core	M	Cell membrane/envelope biogenesis
OG0270	Core	V	Defense mechanisms
OG0271	Core	T	Signal transduction
OG0272	Core	J	Translation, ribosomal structure and biogenesis
OG0273	Core	H	Coenzyme transport and metabolism
OG0274	Core	E	Amino acid transport and metabolism
OG0275	Core	S	Function unknown
OG0276	Core	K	Transcription
OG0277	Core	E	Amino acid transport and metabolism
OG0278	Core	EH	Multiple COG categories
OG0279	Core	C	Energy production and conversion
OG0280	Core	R	General function prediction only
OG0281	Core	G	Carbohydrate transport and metabolism
OG0282	Core	G	Carbohydrate transport and metabolism
OG0283	Core	R	General function prediction only
OG0284	Core	F	Nucleotide transport and metabolism
OG0285	Core	M	Cell membrane/envelope biogenesis
OG0286	Core	R	General function prediction only
OG0287	Core	L	Replication, recombination and repair
OG0288	Core	E	Amino acid transport and metabolism
OG0289	Core	R	General function prediction only
OG0290	Core	M	Cell membrane/envelope biogenesis
OG0291	Core	M	Cell membrane/envelope biogenesis
OG0292	Core	R	General function prediction only
OG0293	Core	R	General function prediction only
OG0294	Core	OU	Multiple COG categories
OG0295	Core	O	Posttranslational modification, protein turnover
OG0296	Core	P	Inorganic ion transport and metabolism
OG0297	Core	E	Amino acid transport and metabolism
OG0298	Core	KT	Multiple COG categories
OG0299	Core	C	Energy production and conversion
OG0300	Core	C	Energy production and conversion
OG0301	Core	G	Carbohydrate transport and metabolism
OG0302	Core	G	Carbohydrate transport and metabolism
OG0303	Core	G	Carbohydrate transport and metabolism
OG0304	Core	R	General function prediction only
OG0305	Core	A	RNA processing
OG0306	Core	R	General function prediction only
OG0307	Core	M	Cell membrane/envelope biogenesis
OG0308	Core	J	Translation, ribosomal structure and biogenesis
OG0309	Core	R	General function prediction only
OG0310	Core	KE	Multiple COG categories
OG0311	Core	S	Function unknown
OG0312	Core	R	General function prediction only
OG0313	Core	E	Amino acid transport and metabolism
OG0314	Core	V	Defense mechanisms
OG0315	Core	V	Defense mechanisms
OG0316	Core	V	Defense mechanisms
OG0317	Core	V	Defense mechanisms
OG0318	Core	R	General function prediction only
OG0319	Core	M	Cell membrane/envelope biogenesis
OG0320	Core	H	Coenzyme transport and metabolism
OG0321	Core	LK	Multiple COG categories
OG0322	Core	TK	Multiple COG categories
OG0323	Core	K	Transcription
OG0324	Core	F	Nucleotide transport and metabolism
OG0325	Core	O	Posttranslational modification, protein turnover
OG0326	Core	G	Carbohydrate transport and metabolism
OG0327	Core	Not in COGs	Not in COGs
OG0328	Core	H	Coenzyme transport and metabolism
OG0329	Core	M	Cell membrane/envelope biogenesis
OG0330	Core	M	Cell membrane/envelope biogenesis
OG0331	Core	G	Carbohydrate transport and metabolism
OG0332	Core	Not in COGs	Not in COGs
OG0333	Core	E	Amino acid transport and metabolism
OG0334	Core	C	Energy production and conversion
OG0335	Core	Not in COGs	Not in COGs
OG0336	Core	S	Function unknown
OG0337	Core	E	Amino acid transport and metabolism
OG0338	Core	E	Amino acid transport and metabolism
OG0339	Core	F	Nucleotide transport and metabolism
OG0340	Core	P	Inorganic ion transport and metabolism
OG0341	Core	F	Nucleotide transport and metabolism
OG0342	Core	L	Replication, recombination and repair
OG0343	Core	O	Posttranslational modification, protein turnover
OG0344	Core	O	Posttranslational modification, protein turnover
OG0345	Core	J	Translation, ribosomal structure and biogenesis
OG0346	Core	S	Function unknown
OG0347	Core	G	Carbohydrate transport and metabolism
OG0348	Core	P	Inorganic ion transport and metabolism
OG0349	Core	G	Carbohydrate transport and metabolism
OG0350	Core	Not in COGs	Not in COGs
OG0351	Core	F	Nucleotide transport and metabolism
OG0352	Core	F	Nucleotide transport and metabolism
OG0353	Core	P	Inorganic ion transport and metabolism
OG0354	Core	P	Inorganic ion transport and metabolism
OG0355	Core	E	Amino acid transport and metabolism
OG0356	Core	J	Translation, ribosomal structure and biogenesis
OG0357	Core	L	Replication, recombination and repair
OG0358	Core	R	General function prediction only
OG0359	Core	L	Replication, recombination and repair
OG0360	Core	Not in COGs	Not in COGs
OG0361	Core	U	Secretion and vesicular transport
OG0362	Core	NU	Multiple COG categories
OG0363	Core	M	Cell membrane/envelope biogenesis
OG0364	Core	U	Secretion and vesicular transport
OG0365	Core	U	Secretion and vesicular transport
OG0366	Core	U	Secretion and vesicular transport
OG0367	Core	R	General function prediction only
OG0368	Core	Not in COGs	Not in COGs
OG0369	Core	C	Energy production and conversion
OG0370	Core	C	Energy production and conversion
OG0371	Core	Not in COGs	Not in COGs
OG0372	Core	L	Replication, recombination and repair
OG0373	Core	L	Replication, recombination and repair
OG0374	Core	L	Replication, recombination and repair
OG0375	Core	Not in COGs	Not in COGs
OG0376	Core	S	Function unknown
OG0377	Core	LR	Multiple COG categories
OG0378	Core	J	Translation, ribosomal structure and biogenesis
OG0379	Core	S	Function unknown
OG0380	Core	QR	Multiple COG categories
OG0381	Core	S	Function unknown
OG0382	Core	E	Amino acid transport and metabolism
OG0383	Core	L	Replication, recombination and repair
OG0384	Core	R	General function prediction only
OG0385	Core	Not in COGs	Not in COGs
OG0386	Core	J	Translation, ribosomal structure and biogenesis
OG0387	Core	J	Translation, ribosomal structure and biogenesis
OG0388	Core	OC	Multiple COG categories
OG0389	Core	E	Amino acid transport and metabolism
OG0390	Core	V	Defense mechanisms
OG0391	Core	M	Cell membrane/envelope biogenesis
OG0392	Core	M	Cell membrane/envelope biogenesis
OG0393	Core	J	Translation, ribosomal structure and biogenesis
OG0394	Core	HC	Multiple COG categories
OG0395	Core	M	Cell membrane/envelope biogenesis
OG0396	Core	M	Cell membrane/envelope biogenesis
OG0397	Core	M	Cell membrane/envelope biogenesis
OG0398	Core	M	Cell membrane/envelope biogenesis
OG0399	Core	Not in COGs	Not in COGs
OG0400	Core	J	Translation, ribosomal structure and biogenesis
OG0401	Core	M	Cell membrane/envelope biogenesis
OG0402	Core	MG	Multiple COG categories
OG0403	Core	M	Cell membrane/envelope biogenesis
OG0404	Core	T	Signal transduction
OG0405	Core	R	General function prediction only
OG0406	Core	M	Cell membrane/envelope biogenesis
OG0407	Core	E	Amino acid transport and metabolism
OG0408	Core	P	Inorganic ion transport and metabolism
OG0409	Core	O	Posttranslational modification, protein turnover
OG0410	Core	S	Function unknown
OG0411	Core	H	Coenzyme transport and metabolism
OG0412	Core	F	Nucleotide transport and metabolism
OG0413	Core	E	Amino acid transport and metabolism
OG0414	Core	M	Cell membrane/envelope biogenesis
OG0415	Core	J	Translation, ribosomal structure and biogenesis
OG0416	Core	M	Cell membrane/envelope biogenesis
OG0417	Core	P	Inorganic ion transport and metabolism
OG0418	Core	G	Carbohydrate transport and metabolism
OG0419	Core	G	Carbohydrate transport and metabolism
OG0420	Core	C	Energy production and conversion
OG0421	Core	K	Transcription
OG0422	Core	G	Carbohydrate transport and metabolism
OG0423	Core	G	Carbohydrate transport and metabolism
OG0424	Core	G	Carbohydrate transport and metabolism
OG0425	Core	LK	Multiple COG categories
OG0426	Core	R	General function prediction only
OG0427	Core	R	General function prediction only
OG0428	Core	Not in COGs	Not in COGs
OG0429	Core	R	General function prediction only
OG0430	Core	T	Signal transduction
OG0431	Core	R	General function prediction only
OG0432	Core	H	Coenzyme transport and metabolism
OG0433	Core	GER	Multiple COG categories
OG0434	Core	M	Cell membrane/envelope biogenesis
OG0435	Core	EM	Multiple COG categories
OG0436	Core	O	Posttranslational modification, protein turnover
OG0437	Core	F	Nucleotide transport and metabolism
OG0438	Core	T	Signal transduction
OG0439	Core	S	Function unknown
OG0440	Core	R	General function prediction only
OG0441	Core	R	General function prediction only
OG0442	Core	Not in COGs	Not in COGs
OG0443	Core	L	Replication, recombination and repair
OG0444	Core	R	General function prediction only
OG0445	Core	G	Carbohydrate transport and metabolism
OG0446	Core	G	Carbohydrate transport and metabolism
OG0447	Core	K	Transcription
OG0448	Core	R	General function prediction only
OG0449	Core	L	Replication, recombination and repair
OG0450	Core	P	Inorganic ion transport and metabolism
OG0451	Core	L	Replication, recombination and repair
OG0452	Core	L	Replication, recombination and repair
OG0453	Core	I	Lipid transport and metabolism
OG0454	Core	S	Function unknown
OG0455	Core	Not in COGs	Not in COGs
OG0456	Core	G	Carbohydrate transport and metabolism
OG0457	Core	S	Function unknown
OG0458	Core	Not in COGs	Not in COGs
OG0459	Core	P	Inorganic ion transport and metabolism
OG0460	Core	P	Inorganic ion transport and metabolism
OG0461	Core	PH	Multiple COG categories
OG0462	Core	Not in COGs	Not in COGs
OG0463	Core	KL	Multiple COG categories
OG0464	Core	J	Translation, ribosomal structure and biogenesis
OG0465	Core	H	Coenzyme transport and metabolism
OG0466	Core	S	Function unknown
OG0467	Core	I	Lipid transport and metabolism
OG0468	Core	I	Lipid transport and metabolism
OG0469	Core	E	Amino acid transport and metabolism
OG0470	Core	H	Coenzyme transport and metabolism
OG0471	Core	Not in COGs	Not in COGs
OG0472	Core	Not in COGs	Not in COGs
OG0473	Core	H	Coenzyme transport and metabolism
OG0474	Core	J	Translation, ribosomal structure and biogenesis
OG0475	Core	O	Posttranslational modification, protein turnover
OG0476	Core	O	Posttranslational modification, protein turnover
OG0477	Core	Not in COGs	Not in COGs
OG0478	Core	J	Translation, ribosomal structure and biogenesis
OG0479	Core	E	Amino acid transport and metabolism
OG0480	Core	H	Coenzyme transport and metabolism
OG0481	Core	R	General function prediction only
OG0482	Core	O	Posttranslational modification, protein turnover
OG0483	Core	O	Posttranslational modification, protein turnover
OG0484	Core	LKJ	Multiple COG categories
OG0485	Core	J	Translation, ribosomal structure and biogenesis
OG0486	Core	J	Translation, ribosomal structure and biogenesis
OG0487	Core	M	Cell membrane/envelope biogenesis
OG0488	Core	E	Amino acid transport and metabolism
OG0489	Core	E	Amino acid transport and metabolism
OG0490	Core	E	Amino acid transport and metabolism
OG0491	Core	E	Amino acid transport and metabolism
OG0492	Core	Not in COGs	Not in COGs
OG0493	Core	S	Function unknown
OG0494	Core	P	Inorganic ion transport and metabolism
OG0495	Core	R	General function prediction only
OG0496	Core	V	Defense mechanisms
OG0497	Core	T	Signal transduction
OG0498	Core	M	Cell membrane/envelope biogenesis
OG0499	Core	K	Transcription
OG0500	Core	D	Cell cycle control, cell division
OG0501	Core	L	Replication, recombination and repair
OG0502	Core	J	Translation, ribosomal structure and biogenesis
OG0503	Core	M	Cell membrane/envelope biogenesis
OG0504	Core	L	Replication, recombination and repair
OG0505	Core	J	Translation, ribosomal structure and biogenesis
OG0506	Core	J	Translation, ribosomal structure and biogenesis
OG0507	Core	L	Replication, recombination and repair
OG0508	Core	H	Coenzyme transport and metabolism
OG0509	Core	F	Nucleotide transport and metabolism
OG0510	Core	K	Transcription
OG0511	Core	S	Function unknown
OG0512	Core	T	Signal transduction
OG0513	Core	QR	Multiple COG categories
OG0514	Core	L	Replication, recombination and repair
OG0515	Core	L	Replication, recombination and repair
OG0516	Core	J	Translation, ribosomal structure and biogenesis
OG0517	Core	J	Translation, ribosomal structure and biogenesis
OG0518	Core	S	Function unknown
OG0519	Core	U	Secretion and vesicular transport
OG0520	Core	R	General function prediction only
OG0521	Core	P	Inorganic ion transport and metabolism
OG0522	Core	H	Coenzyme transport and metabolism
OG0523	Core	H	Coenzyme transport and metabolism
OG0524	Core	S	Function unknown
OG0525	Core	S	Function unknown
OG0526	Core	T	Signal transduction
OG0527	Core	Not in COGs	Not in COGs
OG0528	Core	J	Translation, ribosomal structure and biogenesis
OG0529	Core	J	Translation, ribosomal structure and biogenesis
OG0530	Core	L	Replication, recombination and repair
OG0531	Core	J	Translation, ribosomal structure and biogenesis
OG0532	Core	KT	Multiple COG categories
OG0533	Core	I	Lipid transport and metabolism
OG0534	Core	U	Secretion and vesicular transport
OG0535	Core	P	Inorganic ion transport and metabolism
OG0536	Core	U	Secretion and vesicular transport
OG0537	Core	U	Secretion and vesicular transport
OG0538	Core	M	Cell membrane/envelope biogenesis
OG0539	Core	Not in COGs	Not in COGs
OG0540	Core	O	Posttranslational modification, protein turnover
OG0541	Core	C	Energy production and conversion
OG0542	Core	E	Amino acid transport and metabolism
OG0543	Core	QR	Multiple COG categories
OG0544	Core	E	Amino acid transport and metabolism
OG0545	Core	Not in COGs	Not in COGs
OG0546	Core	R	General function prediction only
OG0547	Core	E	Amino acid transport and metabolism
OG0548	Core	E	Amino acid transport and metabolism
OG0549	Core	E	Amino acid transport and metabolism
OG0550	Core	E	Amino acid transport and metabolism
OG0551	Core	E	Amino acid transport and metabolism
OG0552	Core	E	Amino acid transport and metabolism
OG0553	Core	F	Nucleotide transport and metabolism
OG0554	Core	O	Posttranslational modification, protein turnover
OG0555	Core	J	Translation, ribosomal structure and biogenesis
OG0556	Core	T	Signal transduction
OG0557	Core	E	Amino acid transport and metabolism
OG0558	Core	P	Inorganic ion transport and metabolism
OG0559	Core	J	Translation, ribosomal structure and biogenesis
OG0560	Core	M	Cell membrane/envelope biogenesis
OG0561	Core	L	Replication, recombination and repair
OG0562	Core	Not in COGs	Not in COGs
OG0563	Core	LR	Multiple COG categories
OG0564	Core	U	Secretion and vesicular transport
OG0565	Core	Not in COGs	Not in COGs
OG0566	Core	S	Function unknown
OG0567	Core	L	Replication, recombination and repair
OG0568	Core	E	Amino acid transport and metabolism
OG0569	Core	E	Amino acid transport and metabolism
OG0570	Core	U	Secretion and vesicular transport
OG0571	Core	Not in COGs	Not in COGs
OG0572	Core	Not in COGs	Not in COGs
OG0573	Core	Not in COGs	Not in COGs
OG0574	Core	KE	Multiple COG categories
OG0575	Core	H	Coenzyme transport and metabolism
OG0576	Core	H	Coenzyme transport and metabolism
OG0577	Core	Not in COGs	Not in COGs
OG0578	Core	O	Posttranslational modification, protein turnover
OG0579	Core	J	Translation, ribosomal structure and biogenesis
OG0580	Core	L	Replication, recombination and repair
OG0581	Core	K	Transcription
OG0582	Core	H	Coenzyme transport and metabolism
OG0583	Core	P	Inorganic ion transport and metabolism
OG0584	Core	P	Inorganic ion transport and metabolism
OG0585	Core	E	Amino acid transport and metabolism
OG0586	Core	K	Transcription
OG0587	Core	P	Inorganic ion transport and metabolism
OG0588	Core	O	Posttranslational modification, protein turnover
OG0589	Core	Not in COGs	Not in COGs
OG0590	Core	M	Cell membrane/envelope biogenesis
OG0591	Core	U	Secretion and vesicular transport
OG0592	Core	E	Amino acid transport and metabolism
OG0593	Core	P	Inorganic ion transport and metabolism
OG0594	Core	R	General function prediction only
OG0595	Core	R	General function prediction only
OG0596	Core	R	General function prediction only
OG0597	Core	E	Amino acid transport and metabolism
OG0598	Core	E	Amino acid transport and metabolism
OG0599	Core	S	Function unknown
OG0600	Core	L	Replication, recombination and repair
OG0601	Core	P	Inorganic ion transport and metabolism
OG0602	Core	R	General function prediction only
OG0603	Core	O	Posttranslational modification, protein turnover
OG0604	Core	O	Posttranslational modification, protein turnover
OG0605	Core	OC	Multiple COG categories
OG0606	Core	O	Posttranslational modification, protein turnover
OG0607	Core	P	Inorganic ion transport and metabolism
OG0608	Core	C	Energy production and conversion
OG0609	Core	Not in COGs	Not in COGs
OG0610	Core	P	Inorganic ion transport and metabolism
OG0611	Core	Not in COGs	Not in COGs
OG0612	Core	Not in COGs	Not in COGs
OG0613	Core	F	Nucleotide transport and metabolism
OG0614	Core	F	Nucleotide transport and metabolism
OG0615	Core	F	Nucleotide transport and metabolism
OG0616	Core	F	Nucleotide transport and metabolism
OG0617	Core	L	Replication, recombination and repair
OG0618	Core	Not in COGs	Not in COGs
OG0619	Core	Not in COGs	Not in COGs
OG0620	Core	E	Amino acid transport and metabolism
OG0621	Core	O	Posttranslational modification, protein turnover
OG0622	Core	O	Posttranslational modification, protein turnover
OG0623	Core	OC	Multiple COG categories
OG0624	Core	O	Posttranslational modification, protein turnover
OG0625	Core	O	Posttranslational modification, protein turnover
OG0626	Core	U	Secretion and vesicular transport
OG0627	Core	O	Posttranslational modification, protein turnover
OG0628	Core	O	Posttranslational modification, protein turnover
OG0629	Core	O	Posttranslational modification, protein turnover
OG0630	Core	J	Translation, ribosomal structure and biogenesis
OG0631	Core	C	Energy production and conversion
OG0632	Core	P	Inorganic ion transport and metabolism
OG0633	Core	F	Nucleotide transport and metabolism
OG0634	Core	O	Posttranslational modification, protein turnover
OG0635	Core	S	Function unknown
OG0636	Core	J	Translation, ribosomal structure and biogenesis
OG0637	Core	I	Lipid transport and metabolism
OG0638	Core	S	Function unknown
OG0639	Core	NU	Multiple COG categories
OG0640	Core	R	General function prediction only
OG0641	Core	R	General function prediction only
OG0642	Core	E	Amino acid transport and metabolism
OG0643	Core	H	Coenzyme transport and metabolism
OG0644	Core	R	General function prediction only
OG0645	Core	I	Lipid transport and metabolism
OG0646	Core	I	Lipid transport and metabolism
OG0647	Core	P	Inorganic ion transport and metabolism
OG0648	Core	L	Replication, recombination and repair
OG0649	Core	M	Cell membrane/envelope biogenesis
OG0650	Core	M	Cell membrane/envelope biogenesis
OG0651	Core	I	Lipid transport and metabolism
OG0652	Core	M	Cell membrane/envelope biogenesis
OG0653	Core	M	Cell membrane/envelope biogenesis
OG0654	Core	M	Cell membrane/envelope biogenesis
OG0655	Core	I	Lipid transport and metabolism
OG0656	Core	I	Lipid transport and metabolism
OG0657	Core	J	Translation, ribosomal structure and biogenesis
OG0658	Core	F	Nucleotide transport and metabolism
OG0659	Core	J	Translation, ribosomal structure and biogenesis
OG0660	Core	J	Translation, ribosomal structure and biogenesis
OG0661	Core	M	Cell membrane/envelope biogenesis
OG0662	Core	V	Defense mechanisms
OG0663	Core	V	Defense mechanisms
OG0664	Core	O	Posttranslational modification, protein turnover
OG0665	Core	O	Posttranslational modification, protein turnover
OG0666	Core	O	Posttranslational modification, protein turnover
OG0667	Core	O	Posttranslational modification, protein turnover
OG0668	Core	R	General function prediction only
OG0669	Core	G	Carbohydrate transport and metabolism
OG0670	Core	G	Carbohydrate transport and metabolism
OG0671	Core	G	Carbohydrate transport and metabolism
OG0672	Core	IQR	Multiple COG categories
OG0673	Core	K	Transcription
OG0674	Core	R	General function prediction only
OG0675	Core	R	General function prediction only
OG0676	Core	KG	Multiple COG categories
OG0677	Core	E	Amino acid transport and metabolism
OG0678	Core	CE	Multiple COG categories
OG0679	Core	E	Amino acid transport and metabolism
OG0680	Core	E	Amino acid transport and metabolism
OG0681	Core	S	Function unknown
OG0682	Core	M	Cell membrane/envelope biogenesis
OG0683	Core	M	Cell membrane/envelope biogenesis
OG0684	Core	D	Cell cycle control, cell division
OG0685	Core	K	Transcription
OG0686	Core	J	Translation, ribosomal structure and biogenesis
OG0687	Core	L	Replication, recombination and repair
OG0688	Core	H	Coenzyme transport and metabolism
OG0689	Core	H	Coenzyme transport and metabolism
OG0690	Core	H	Coenzyme transport and metabolism
OG0691	Core	S	Function unknown
OG0692	Core	M	Cell membrane/envelope biogenesis
OG0693	Core	M	Cell membrane/envelope biogenesis
OG0694	Core	D	Cell cycle control, cell division
OG0695	Core	M	Cell membrane/envelope biogenesis
OG0696	Core	S	Function unknown
OG0697	Core	S	Function unknown
OG0698	Core	LKJ	Multiple COG categories
OG0699	Core	K	Transcription
OG0700	Core	S	Function unknown
OG0701	Core	IQ	Multiple COG categories
OG0702	Core	IQR	Multiple COG categories
OG0703	Core	I	Lipid transport and metabolism
OG0704	Core	I	Lipid transport and metabolism
OG0705	Core	I	Lipid transport and metabolism
OG0706	Core	J	Translation, ribosomal structure and biogenesis
OG0707	Core	R	General function prediction only
OG0708	Core	E	Amino acid transport and metabolism
OG0709	Core	EP	Multiple COG categories
OG0710	Core	EP	Multiple COG categories
OG0711	Core	EP	Multiple COG categories
OG0712	Core	P	Inorganic ion transport and metabolism
OG0713	Core	H	Coenzyme transport and metabolism
OG0714	Core	QR	Multiple COG categories
OG0715	Core	S	Function unknown
OG0716	Core	H	Coenzyme transport and metabolism
OG0717	Core	H	Coenzyme transport and metabolism
OG0718	Core	I	Lipid transport and metabolism
OG0719	Core	Not in COGs	Not in COGs
OG0720	Core	E	Amino acid transport and metabolism
OG0721	Core	S	Function unknown
OG0722	Core	S	Function unknown
OG0723	Core	H	Coenzyme transport and metabolism
OG0724	Core	P	Inorganic ion transport and metabolism
OG0725	Core	P	Inorganic ion transport and metabolism
OG0726	Core	S	Function unknown
OG0727	Core	J	Translation, ribosomal structure and biogenesis
OG0728	Core	R	General function prediction only
OG0729	Core	S	Function unknown
OG0730	Core	R	General function prediction only
OG0731	Core	FR	Multiple COG categories
OG0732	Core	R	General function prediction only
OG0733	Core	J	Translation, ribosomal structure and biogenesis
OG0734	Core	S	Function unknown
OG0735	Core	O	Posttranslational modification, protein turnover
OG0736	Core	F	Nucleotide transport and metabolism
OG0737	Core	J	Translation, ribosomal structure and biogenesis
OG0738	Core	S	Function unknown
OG0739	Core	R	General function prediction only
OG0740	Core	E	Amino acid transport and metabolism
OG0741	Core	F	Nucleotide transport and metabolism
OG0742	Core	G	Carbohydrate transport and metabolism
OG0743	Core	L	Replication, recombination and repair
OG0744	Core	K	Transcription
OG0745	Core	S	Function unknown
OG0746	Core	L	Replication, recombination and repair
OG0747	Core	J	Translation, ribosomal structure and biogenesis
OG0748	Core	TK	Multiple COG categories
OG0749	Core	M	Cell membrane/envelope biogenesis
OG0750	Core	G	Carbohydrate transport and metabolism
OG0751	Core	G	Carbohydrate transport and metabolism
OG0752	Core	J	Translation, ribosomal structure and biogenesis
OG0753	Core	C	Energy production and conversion
OG0754	Core	I	Lipid transport and metabolism
OG0755	Core	S	Function unknown
OG0756	Core	C	Energy production and conversion
OG0757	Core	C	Energy production and conversion
OG0758	Core	C	Energy production and conversion
OG0759	Core	F	Nucleotide transport and metabolism
OG0760	Core	R	General function prediction only
OG0761	Core	G	Carbohydrate transport and metabolism
OG0762	Core	G	Carbohydrate transport and metabolism
OG0763	Core	K	Transcription
OG0764	Core	G	Carbohydrate transport and metabolism
OG0765	Core	S	Function unknown
OG0766	Core	M	Cell membrane/envelope biogenesis
OG0767	Core	M	Cell membrane/envelope biogenesis
OG0768	Core	LKJ	Multiple COG categories
OG0769	Core	R	General function prediction only
OG0770	Core	H	Coenzyme transport and metabolism
OG0771	Core	J	Translation, ribosomal structure and biogenesis
OG0772	Core	S	Function unknown
OG0773	Core	Not in COGs	Not in COGs
OG0774	Core	H	Coenzyme transport and metabolism
OG0775	Core	C	Energy production and conversion
OG0776	Core	L	Replication, recombination and repair
OG0777	Core	Not in COGs	Not in COGs
OG0778	Core	Not in COGs	Not in COGs
OG0779	Core	Not in COGs	Not in COGs
OG0780	Core	V	Defense mechanisms
OG0781	Core	L	Replication, recombination and repair
OG0782	Core	R	General function prediction only
OG0783	Core	H	Coenzyme transport and metabolism
OG0784	Core	H	Coenzyme transport and metabolism
OG0785	Core	H	Coenzyme transport and metabolism
OG0786	Core	H	Coenzyme transport and metabolism
OG0787	Core	F	Nucleotide transport and metabolism
OG0788	Core	TK	Multiple COG categories
OG0789	Core	S	Function unknown
OG0790	Core	FP	Multiple COG categories
OG0791	Core	M	Cell membrane/envelope biogenesis
OG0792	Core	Not in COGs	Not in COGs
OG0793	Core	QR	Multiple COG categories
OG0794	Core	J	Translation, ribosomal structure and biogenesis
OG0795	Core	S	Function unknown
OG0796	Core	OC	Multiple COG categories
OG0797	Core	S	Function unknown
OG0798	Core	Not in COGs	Not in COGs
OG0799	Core	G	Carbohydrate transport and metabolism
OG0800	Core	G	Carbohydrate transport and metabolism
OG0801	Core	G	Carbohydrate transport and metabolism
OG0802	Core	R	General function prediction only
OG0803	Core	C	Energy production and conversion
OG0804	Core	C	Energy production and conversion
OG0805	Core	Not in COGs	Not in COGs
OG0806	Core	M	Cell membrane/envelope biogenesis
OG0807	Core	S	Function unknown
OG0808	Core	K	Transcription
OG0809	Core	T	Signal transduction
OG0810	Core	T	Signal transduction
OG0811	Core	T	Signal transduction
OG0812	Core	H	Coenzyme transport and metabolism
OG0813	Core	GEPR	Multiple COG categories
OG0814	Core	E	Amino acid transport and metabolism
OG0815	Core	F	Nucleotide transport and metabolism
OG0816	Core	J	Translation, ribosomal structure and biogenesis
OG0817	Core	C	Energy production and conversion
OG0818	Core	R	General function prediction only
OG0819	Core	R	General function prediction only
OG0820	Core	C	Energy production and conversion
OG0821	Core	S	Function unknown
OG0822	Core	G	Carbohydrate transport and metabolism
OG0823	Core	O	Posttranslational modification, protein turnover
OG0824	Core	O	Posttranslational modification, protein turnover
OG0825	Core	H	Coenzyme transport and metabolism
OG0826	Core	K	Transcription
OG0827	Core	M	Cell membrane/envelope biogenesis
OG0828	Core	R	General function prediction only
OG0829	Core	L	Replication, recombination and repair
OG0830	Core	S	Function unknown
OG0831	Core	Not in COGs	Not in COGs
OG0832	Core	P	Inorganic ion transport and metabolism
OG0833	Core	G	Carbohydrate transport and metabolism
OG0834	Core	G	Carbohydrate transport and metabolism
OG0835	Core	R	General function prediction only
OG0836	Core	FGR	Multiple COG categories
OG0837	Core	P	Inorganic ion transport and metabolism
OG0838	Core	C	Energy production and conversion
OG0839	Core	IR	Multiple COG categories
OG0840	Core	O	Posttranslational modification, protein turnover
OG0841	Core	FJ	Multiple COG categories
OG0842	Core	F	Nucleotide transport and metabolism
OG0843	Core	M	Cell membrane/envelope biogenesis
OG0844	Core	R	General function prediction only
OG0845	Core	LR	Multiple COG categories
OG0846	Core	V	Defense mechanisms
OG0847	Core	NU	Multiple COG categories
OG0848	Core	NU	Multiple COG categories
OG0849	Core	NOU	Multiple COG categories
OG0850	Core	H	Coenzyme transport and metabolism
OG0851	Core	R	General function prediction only
OG0852	Core	E	Amino acid transport and metabolism
OG0853	Core	J	Translation, ribosomal structure and biogenesis
OG0854	Core	L	Replication, recombination and repair
OG0855	Core	GEPR	Multiple COG categories
OG0856	Core	E	Amino acid transport and metabolism
OG0857	Core	L	Replication, recombination and repair
OG0858	Core	R	General function prediction only
OG0859	Core	E	Amino acid transport and metabolism
OG0860	Core	J	Translation, ribosomal structure and biogenesis
OG0861	Core	S	Function unknown
OG0862	Core	S	Function unknown
OG0863	Core	I	Lipid transport and metabolism
OG0864	Core	Q	Secondary metabolites biosynthesis
OG0865	Core	R	General function prediction only
OG0866	Core	L	Replication, recombination and repair
OG0867	Core	Not in COGs	Not in COGs
OG0868	Core	R	General function prediction only
OG0869	Core	E	Amino acid transport and metabolism
OG0870	Core	E	Amino acid transport and metabolism
OG0871	Core	E	Amino acid transport and metabolism
OG0872	Core	H	Coenzyme transport and metabolism
OG0873	Core	O	Posttranslational modification, protein turnover
OG0874	Core	O	Posttranslational modification, protein turnover
OG0875	Core	R	General function prediction only
OG0876	Core	F	Nucleotide transport and metabolism
OG0877	Core	G	Carbohydrate transport and metabolism
OG0878	Core	E	Amino acid transport and metabolism
OG0879	Core	ET	Multiple COG categories
OG0880	Core	E	Amino acid transport and metabolism
OG0881	Core	E	Amino acid transport and metabolism
OG0882	Core	Not in COGs	Not in COGs
OG0883	Core	PH	Multiple COG categories
OG0884	Core	P	Inorganic ion transport and metabolism
OG0885	Core	P	Inorganic ion transport and metabolism
OG0886	Core	P	Inorganic ion transport and metabolism
OG0887	Core	T	Signal transduction
OG0888	Core	S	Function unknown
OG0889	Core	M	Cell membrane/envelope biogenesis
OG0890	Core	D	Cell cycle control, cell division
OG0891	Core	M	Cell membrane/envelope biogenesis
OG0892	Core	M	Cell membrane/envelope biogenesis
OG0893	Core	M	Cell membrane/envelope biogenesis
OG0894	Core	M	Cell membrane/envelope biogenesis
OG0895	Core	M	Cell membrane/envelope biogenesis
OG0896	Core	D	Cell cycle control, cell division
OG0897	Core	M	Cell membrane/envelope biogenesis
OG0898	Core	M	Cell membrane/envelope biogenesis
OG0899	Core	M	Cell membrane/envelope biogenesis
OG0900	Core	D	Cell cycle control, cell division
OG0901	Core	M	Cell membrane/envelope biogenesis
OG0902	Core	C	Energy production and conversion
OG0903	Core	K	Transcription
OG0904	Core	G	Carbohydrate transport and metabolism
OG0905	Core	G	Carbohydrate transport and metabolism
OG0906	Core	G	Carbohydrate transport and metabolism
OG0907	Core	G	Carbohydrate transport and metabolism
OG0908	Core	G	Carbohydrate transport and metabolism
OG0909	Core	Not in COGs	Not in COGs
OG0910	Core	P	Inorganic ion transport and metabolism
OG0911	Core	R	General function prediction only
OG0912	Core	E	Amino acid transport and metabolism
OG0913	Core	C	Energy production and conversion
OG0914	Core	E	Amino acid transport and metabolism
OG0915	Core	J	Translation, ribosomal structure and biogenesis
OG0916	Core	J	Translation, ribosomal structure and biogenesis
OG0917	Core	I	Lipid transport and metabolism
OG0918	Core	S	Function unknown
OG0919	Core	S	Function unknown
OG0920	Core	L	Replication, recombination and repair
OG0921	Core	R	General function prediction only
OG0922	Core	GT	Multiple COG categories
OG0923	Core	R	General function prediction only
OG0924	Core	S	Function unknown
OG0925	Core	S	Function unknown
OG0926	Core	Q	Secondary metabolites biosynthesis
OG0927	Core	Q	Secondary metabolites biosynthesis
OG0928	Core	Q	Secondary metabolites biosynthesis
OG0929	Core	Q	Secondary metabolites biosynthesis
OG0930	Core	R	General function prediction only
OG0931	Core	K	Transcription
OG0932	Core	M	Cell membrane/envelope biogenesis
OG0933	Core	I	Lipid transport and metabolism
OG0934	Core	S	Function unknown
OG0935	Core	O	Posttranslational modification, protein turnover
OG0936	Core	H	Coenzyme transport and metabolism
OG0937	Core	R	General function prediction only
OG0938	Core	M	Cell membrane/envelope biogenesis
OG0939	Core	Not in COGs	Not in COGs
OG0940	Core	J	Translation, ribosomal structure and biogenesis
OG0941	Core	J	Translation, ribosomal structure and biogenesis
OG0942	Core	O	Posttranslational modification, protein turnover
OG0943	Core	L	Replication, recombination and repair
OG0944	Core	OC	Multiple COG categories
OG0945	Core	F	Nucleotide transport and metabolism
OG0946	Core	E	Amino acid transport and metabolism
OG0947	Core	R	General function prediction only
OG0948	Core	R	General function prediction only
OG0949	Core	C	Energy production and conversion
OG0950	Core	C	Energy production and conversion
OG0951	Core	C	Energy production and conversion
OG0952	Core	C	Energy production and conversion
OG0953	Core	J	Translation, ribosomal structure and biogenesis
OG0954	Core	P	Inorganic ion transport and metabolism
OG0955	Core	S	Function unknown
OG0956	Core	L	Replication, recombination and repair
OG0957	Core	L	Replication, recombination and repair
OG0958	Core	T	Signal transduction
OG0959	Core	H	Coenzyme transport and metabolism
OG0960	Core	O	Posttranslational modification, protein turnover
OG0961	Core	H	Coenzyme transport and metabolism
OG0962	Core	TK	Multiple COG categories
OG0963	Core	Not in COGs	Not in COGs
OG0964	Core	J	Translation, ribosomal structure and biogenesis
OG0965	Core	OC	Multiple COG categories
OG0966	Core	F	Nucleotide transport and metabolism
OG0967	Core	F	Nucleotide transport and metabolism
OG0968	Core	E	Amino acid transport and metabolism
OG0969	Core	U	Secretion and vesicular transport
OG0970	Core	U	Secretion and vesicular transport
OG0971	Core	U	Secretion and vesicular transport
OG0972	Core	J	Translation, ribosomal structure and biogenesis
OG0973	Core	R	General function prediction only
OG0974	Core	J	Translation, ribosomal structure and biogenesis
OG0975	Core	O	Posttranslational modification, protein turnover
OG0976	Core	Not in COGs	Not in COGs
OG0977	Core	E	Amino acid transport and metabolism
OG0978	Core	EP	Multiple COG categories
OG0979	Core	E	Amino acid transport and metabolism
OG0980	Core	P	Inorganic ion transport and metabolism
OG0981	Core	P	Inorganic ion transport and metabolism
OG0982	Core	M	Cell membrane/envelope biogenesis
OG0983	Core	FE	Multiple COG categories
OG0984	Core	I	Lipid transport and metabolism
OG0985	Core	M	Cell membrane/envelope biogenesis
OG0986	Core	J	Translation, ribosomal structure and biogenesis
OG0987	Core	T	Signal transduction
OG0988	Core	P	Inorganic ion transport and metabolism
OG0989	Core	P	Inorganic ion transport and metabolism
OG0990	Core	S	Function unknown
OG0991	Core	O	Posttranslational modification, protein turnover
OG0992	Core	Not in COGs	Not in COGs
OG0993	Core	K	Transcription
OG0994	Core	M	Cell membrane/envelope biogenesis
OG0995	Core	J	Translation, ribosomal structure and biogenesis
OG0996	Core	F	Nucleotide transport and metabolism
OG0997	Core	E	Amino acid transport and metabolism
OG0998	Core	E	Amino acid transport and metabolism
OG0999	Core	E	Amino acid transport and metabolism
OG1000	Core	E	Amino acid transport and metabolism
OG1001	Core	E	Amino acid transport and metabolism
OG1002	Core	E	Amino acid transport and metabolism
OG1003	Core	R	General function prediction only
OG1004	Core	S	Function unknown
OG1005	Core	T	Signal transduction
OG1006	Core	M	Cell membrane/envelope biogenesis
OG1007	Core	S	Function unknown
OG1008	Core	S	Function unknown
OG1009	Core	R	General function prediction only
OG1010	Core	G	Carbohydrate transport and metabolism
OG1011	Core	G	Carbohydrate transport and metabolism
OG1012	Core	G	Carbohydrate transport and metabolism
OG1013	Core	C	Energy production and conversion
OG1014	Core	C	Energy production and conversion
OG1015	Core	C	Energy production and conversion
OG1016	Core	R	General function prediction only
OG1017	Core	C	Energy production and conversion
OG1018	Core	C	Energy production and conversion
OG1019	Core	F	Nucleotide transport and metabolism
OG1020	Core	GEPR	Multiple COG categories
OG1021	Core	M	Cell membrane/envelope biogenesis
OG1022	Core	R	General function prediction only
OG1023	Core	C	Energy production and conversion
OG1024	Core	D	Cell cycle control, cell division
OG1025	Core	H	Coenzyme transport and metabolism
OG1026	Core	Not in COGs	Not in COGs
OG1027	Core	I	Lipid transport and metabolism
OG1028	Core	Not in COGs	Not in COGs
OG1029	Core	F	Nucleotide transport and metabolism
OG1030	Core	F	Nucleotide transport and metabolism
OG1031	Core	H	Coenzyme transport and metabolism
OG1032	Core	CH	Multiple COG categories
OG1033	Core	P	Inorganic ion transport and metabolism
OG1034	Core	S	Function unknown
OG1035	Core	O	Posttranslational modification, protein turnover
OG1036	Core	C	Energy production and conversion
OG1037	Core	C	Energy production and conversion
OG1038	Core	C	Energy production and conversion
OG1039	Core	C	Energy production and conversion
OG1040	Core	C	Energy production and conversion
OG1041	Core	C	Energy production and conversion
OG1042	Core	C	Energy production and conversion
OG1043	Core	M	Cell membrane/envelope biogenesis
OG1044	Core	D	Cell cycle control, cell division
OG1045	Core	C	Energy production and conversion
OG1046	Core	G	Carbohydrate transport and metabolism
OG1047	Core	P	Inorganic ion transport and metabolism
OG1048	Core	R	General function prediction only
OG1049	Core	Not in COGs	Not in COGs
OG1050	Core	L	Replication, recombination and repair
OG1051	Core	GER	Multiple COG categories
OG1052	Core	CO	Multiple COG categories
OG1053	Core	V	Defense mechanisms
OG1054	Core	R	General function prediction only
OG1055	Core	R	General function prediction only
OG1056	Core	Not in COGs	Not in COGs
OG1057	Core	L	Replication, recombination and repair
OG1058	Core	Not in COGs	Not in COGs
OG1059	Core	J	Translation, ribosomal structure and biogenesis
OG1060	Core	EH	Multiple COG categories
OG1061	Core	EH	Multiple COG categories
OG1062	Core	EH	Multiple COG categories
OG1063	Core	S	Function unknown
OG1064	Core	T	Signal transduction
OG1065	Core	T	Signal transduction
OG1066	Core	P	Inorganic ion transport and metabolism
OG1067	Core	P	Inorganic ion transport and metabolism
OG1068	Core	G	Carbohydrate transport and metabolism
OG1069	Core	G	Carbohydrate transport and metabolism
OG1070	Core	KG	Multiple COG categories
OG1071	Core	Not in COGs	Not in COGs
OG1072	Core	P	Inorganic ion transport and metabolism
OG1073	Core	R	General function prediction only
OG1074	Core	R	General function prediction only
OG1075	Core	P	Inorganic ion transport and metabolism
OG1076	Core	U	Secretion and vesicular transport
OG1077	Core	C	Energy production and conversion
OG1078	Core	E	Amino acid transport and metabolism
OG1079	Core	E	Amino acid transport and metabolism
OG1080	Core	L	Replication, recombination and repair
OG1081	Core	M	Cell membrane/envelope biogenesis
OG1082	Core	P	Inorganic ion transport and metabolism
OG1083	Core	Not in COGs	Not in COGs
OG1084	Core	E	Amino acid transport and metabolism
OG1085	Core	C	Energy production and conversion
OG1086	Core	C	Energy production and conversion
OG1087	Core	C	Energy production and conversion
OG1088	Core	E	Amino acid transport and metabolism
OG1089	Core	E	Amino acid transport and metabolism
OG1090	Core	J	Translation, ribosomal structure and biogenesis
OG1091	Core	P	Inorganic ion transport and metabolism
OG1092	Core	J	Translation, ribosomal structure and biogenesis
OG1093	Core	J	Translation, ribosomal structure and biogenesis
OG1094	Core	J	Translation, ribosomal structure and biogenesis
OG1095	Core	J	Translation, ribosomal structure and biogenesis
OG1096	Core	J	Translation, ribosomal structure and biogenesis
OG1097	Core	J	Translation, ribosomal structure and biogenesis
OG1098	Core	J	Translation, ribosomal structure and biogenesis
OG1099	Core	J	Translation, ribosomal structure and biogenesis
OG1100	Core	J	Translation, ribosomal structure and biogenesis
OG1101	Core	J	Translation, ribosomal structure and biogenesis
OG1102	Core	J	Translation, ribosomal structure and biogenesis
OG1103	Core	J	Translation, ribosomal structure and biogenesis
OG1104	Core	J	Translation, ribosomal structure and biogenesis
OG1105	Core	J	Translation, ribosomal structure and biogenesis
OG1106	Core	J	Translation, ribosomal structure and biogenesis
OG1107	Core	J	Translation, ribosomal structure and biogenesis
OG1108	Core	J	Translation, ribosomal structure and biogenesis
OG1109	Core	J	Translation, ribosomal structure and biogenesis
OG1110	Core	J	Translation, ribosomal structure and biogenesis
OG1111	Core	J	Translation, ribosomal structure and biogenesis
OG1112	Core	U	Secretion and vesicular transport
OG1113	Core	Not in COGs	Not in COGs
OG1114	Core	J	Translation, ribosomal structure and biogenesis
OG1115	Core	J	Translation, ribosomal structure and biogenesis
OG1116	Core	K	Transcription
OG1117	Core	J	Translation, ribosomal structure and biogenesis
OG1118	Core	H	Coenzyme transport and metabolism
OG1119	Core	S	Function unknown
OG1120	Core	H	Coenzyme transport and metabolism
OG1121	Core	E	Amino acid transport and metabolism
OG1122	Core	E	Amino acid transport and metabolism
OG1123	Core	E	Amino acid transport and metabolism
OG1124	Core	E	Amino acid transport and metabolism
OG1125	Core	T	Signal transduction
OG1126	Core	G	Carbohydrate transport and metabolism
OG1127	Core	R	General function prediction only
OG1128	Core	G	Carbohydrate transport and metabolism
OG1129	Core	TK	Multiple COG categories
OG1130	Core	KG	Multiple COG categories
OG1131	Core	R	General function prediction only
OG1132	Core	G	Carbohydrate transport and metabolism
OG1133	Core	G	Carbohydrate transport and metabolism
OG1134	Core	G	Carbohydrate transport and metabolism
OG1135	Core	J	Translation, ribosomal structure and biogenesis
OG1136	Core	F	Nucleotide transport and metabolism
OG1137	Core	E	Amino acid transport and metabolism
OG1138	Core	KG	Multiple COG categories
OG1139	Core	I	Lipid transport and metabolism
OG1140	Core	S	Function unknown
OG1141	Core	G	Carbohydrate transport and metabolism
OG1142	Core	G	Carbohydrate transport and metabolism
OG1143	Core	R	General function prediction only
OG1144	Core	MG	Multiple COG categories
OG1145	Core	GE	Multiple COG categories
OG1146	Core	E	Amino acid transport and metabolism
OG1147	Core	IQ	Multiple COG categories
OG1148	Core	QR	Multiple COG categories
OG1149	Core	ER	Multiple COG categories
OG1150	Core	J	Translation, ribosomal structure and biogenesis
OG1151	Core	R	General function prediction only
OG1152	Core	E	Amino acid transport and metabolism
OG1153	Core	S	Function unknown
OG1154	Core	H	Coenzyme transport and metabolism
OG1155	Core	J	Translation, ribosomal structure and biogenesis
OG1156	Core	J	Translation, ribosomal structure and biogenesis
OG1157	Core	GER	Multiple COG categories
OG1158	Core	GER	Multiple COG categories
OG1159	Core	R	General function prediction only
OG1160	Core	P	Inorganic ion transport and metabolism
OG1161	Core	C	Energy production and conversion
OG1162	Core	Not in COGs	Not in COGs
OG1163	Core	R	General function prediction only
OG1164	Core	L	Replication, recombination and repair
OG1165	Core	IQ	Multiple COG categories
OG1166	Core	M	Cell membrane/envelope biogenesis
OG1167	Core	E	Amino acid transport and metabolism
OG1168	Core	M	Cell membrane/envelope biogenesis
OG1169	Core	R	General function prediction only
OG1170	Core	M	Cell membrane/envelope biogenesis
OG1171	Core	F	Nucleotide transport and metabolism
OG1172	Core	P	Inorganic ion transport and metabolism
OG1173	Core	J	Translation, ribosomal structure and biogenesis
OG1174	Core	Not in COGs	Not in COGs
OG1175	Core	L	Replication, recombination and repair
OG1176	Core	E	Amino acid transport and metabolism
OG1177	Core	E	Amino acid transport and metabolism
OG1178	Core	Not in COGs	Not in COGs
OG1179	Core	OT	Multiple COG categories
OG1180	Core	H	Coenzyme transport and metabolism
OG1181	Core	P	Inorganic ion transport and metabolism
OG1182	Core	H	Coenzyme transport and metabolism
OG1183	Core	H	Coenzyme transport and metabolism
OG1184	Core	R	General function prediction only
OG1185	Core	L	Replication, recombination and repair
OG1186	Core	C	Energy production and conversion
OG1187	Core	C	Energy production and conversion
OG1188	Core	C	Energy production and conversion
OG1189	Core	J	Translation, ribosomal structure and biogenesis
OG1190	Core	S	Function unknown
OG1191	Core	S	Function unknown
OG1192	Core	G	Carbohydrate transport and metabolism
OG1193	Core	S	Function unknown
OG1194	Core	C	Energy production and conversion
OG1195	Core	P	Inorganic ion transport and metabolism
OG1196	Core	P	Inorganic ion transport and metabolism
OG1197	Core	P	Inorganic ion transport and metabolism
OG1198	Core	P	Inorganic ion transport and metabolism
OG1199	Core	O	Posttranslational modification, protein turnover
OG1200	Core	C	Energy production and conversion
OG1201	Core	C	Energy production and conversion
OG1202	Core	C	Energy production and conversion
OG1203	Core	C	Energy production and conversion
OG1204	Core	C	Energy production and conversion
OG1205	Core	L	Replication, recombination and repair
OG1206	Core	L	Replication, recombination and repair
OG1207	Core	M	Cell membrane/envelope biogenesis
OG1208	Core	G	Carbohydrate transport and metabolism
OG1209	Core	K	Transcription
OG1210	Core	K	Transcription
OG1211	Core	R	General function prediction only
OG1212	Core	E	Amino acid transport and metabolism
OG1213	Core	K	Transcription
OG1214	Core	R	General function prediction only
OG1215	Core	R	General function prediction only
OG1216	Core	P	Inorganic ion transport and metabolism
OG1217	Core	L	Replication, recombination and repair
OG1218	Core	R	General function prediction only
OG1219	Core	T	Signal transduction
OG1220	Core	TK	Multiple COG categories
OG1221	Core	P	Inorganic ion transport and metabolism
OG1222	Core	P	Inorganic ion transport and metabolism
OG1223	Core	P	Inorganic ion transport and metabolism
OG1224	Core	P	Inorganic ion transport and metabolism
OG1225	Core	J	Translation, ribosomal structure and biogenesis
OG1226	Core	H	Coenzyme transport and metabolism
OG1227	Core	G	Carbohydrate transport and metabolism
OG1228	Core	D	Cell cycle control, cell division
OG1229	Core	S	Function unknown
OG1230	Core	Not in COGs	Not in COGs
OG1231	Core	C	Energy production and conversion
OG1232	Core	OC	Multiple COG categories
OG1233	Core	V	Defense mechanisms
OG1234	Core	V	Defense mechanisms
OG1235	Core	V	Defense mechanisms
OG1236	Core	P	Inorganic ion transport and metabolism
OG1237	Core	P	Inorganic ion transport and metabolism
OG1238	Core	E	Amino acid transport and metabolism
OG1239	Core	P	Inorganic ion transport and metabolism
OG1240	Core	M	Cell membrane/envelope biogenesis
OG1241	Core	S	Function unknown
OG1242	Core	S	Function unknown
OG1243	Core	J	Translation, ribosomal structure and biogenesis
OG1244	Core	O	Posttranslational modification, protein turnover
OG1245	Core	GER	Multiple COG categories
OG1246	Core	H	Coenzyme transport and metabolism
OG1247	Core	M	Cell membrane/envelope biogenesis
OG1248	Core	R	General function prediction only
OG1249	Core	G	Carbohydrate transport and metabolism
OG1250	Core	G	Carbohydrate transport and metabolism
OG1251	Core	G	Carbohydrate transport and metabolism
OG1252	Core	G	Carbohydrate transport and metabolism
OG1253	Core	G	Carbohydrate transport and metabolism
OG1254	Core	G	Carbohydrate transport and metabolism
OG1255	Core	G	Carbohydrate transport and metabolism
OG1256	Core	G	Carbohydrate transport and metabolism
OG1257	Core	G	Carbohydrate transport and metabolism
OG1258	Core	G	Carbohydrate transport and metabolism
OG1259	Core	G	Carbohydrate transport and metabolism
OG1260	Core	C	Energy production and conversion
OG1261	Core	S	Function unknown
OG1262	Core	GEPR	Multiple COG categories
OG1263	Core	H	Coenzyme transport and metabolism
OG1264	Core	H	Coenzyme transport and metabolism
OG1265	Core	H	Coenzyme transport and metabolism
OG1266	Core	P	Inorganic ion transport and metabolism
OG1267	Core	K	Transcription
OG1268	Core	P	Inorganic ion transport and metabolism
OG1269	Core	P	Inorganic ion transport and metabolism
OG1270	Core	S	Function unknown
OG1271	Core	D	Cell cycle control, cell division
OG1272	Core	L	Replication, recombination and repair
OG1273	Core	J	Translation, ribosomal structure and biogenesis
OG1274	Core	E	Amino acid transport and metabolism
OG1275	Core	G	Carbohydrate transport and metabolism
OG1276	Core	K	Transcription
OG1277	Core	G	Carbohydrate transport and metabolism
OG1278	Core	G	Carbohydrate transport and metabolism
OG1279	Core	G	Carbohydrate transport and metabolism
OG1280	Core	G	Carbohydrate transport and metabolism
OG1281	Core	S	Function unknown
OG1282	Core	G	Carbohydrate transport and metabolism
OG1283	Core	R	General function prediction only
OG1284	Core	K	Transcription
OG1285	Core	EH	Multiple COG categories
OG1286	Core	R	General function prediction only
OG1287	Core	T	Signal transduction
OG1288	Core	J	Translation, ribosomal structure and biogenesis
OG1289	Core	T	Signal transduction
OG1290	Core	Not in COGs	Not in COGs
OG1291	Core	M	Cell membrane/envelope biogenesis
OG1292	Core	KE	Multiple COG categories
OG1293	Core	F	Nucleotide transport and metabolism
OG1294	Core	F	Nucleotide transport and metabolism
OG1295	Core	S	Function unknown
OG1296	Core	M	Cell membrane/envelope biogenesis
OG1297	Core	J	Translation, ribosomal structure and biogenesis
OG1298	Core	J	Translation, ribosomal structure and biogenesis
OG1299	Core	J	Translation, ribosomal structure and biogenesis
OG1300	Core	J	Translation, ribosomal structure and biogenesis
OG1301	Core	C	Energy production and conversion
OG1302	Core	R	General function prediction only
OG1303	Core	V	Defense mechanisms
OG1304	Core	RTKL	Multiple COG categories
OG1305	Core	H	Coenzyme transport and metabolism
OG1306	Core	M	Cell membrane/envelope biogenesis
OG1307	Core	M	Cell membrane/envelope biogenesis
OG1308	Core	P	Inorganic ion transport and metabolism
OG1309	Core	P	Inorganic ion transport and metabolism
OG1310	Core	PH	Multiple COG categories
OG1311	Core	QR	Multiple COG categories
OG1312	Core	G	Carbohydrate transport and metabolism
OG1313	Core	KR	Multiple COG categories
OG1314	Core	S	Function unknown
OG1315	Core	P	Inorganic ion transport and metabolism
OG1316	Core	S	Function unknown
OG1317	Core	R	General function prediction only
OG1318	Core	C	Energy production and conversion
OG1319	Core	CO	Multiple COG categories
OG1320	Core	M	Cell membrane/envelope biogenesis
OG1321	Core	T	Signal transduction
OG1322	Core	G	Carbohydrate transport and metabolism
OG1323	Core	G	Carbohydrate transport and metabolism
OG1324	Core	C	Energy production and conversion
OG1325	Core	C	Energy production and conversion
OG1326	Core	C	Energy production and conversion
OG1327	Core	C	Energy production and conversion
OG1328	Core	C	Energy production and conversion
OG1329	Core	C	Energy production and conversion
OG1330	Core	H	Coenzyme transport and metabolism
OG1331	Core	S	Function unknown
OG1332	Core	J	Translation, ribosomal structure and biogenesis
OG1333	Core	T	Signal transduction
OG1334	Core	G	Carbohydrate transport and metabolism
OG1335	Core	F	Nucleotide transport and metabolism
OG1336	Core	K	Transcription
OG1337	Core	K	Transcription
OG1338	Core	O	Posttranslational modification, protein turnover
OG1339	Core	S	Function unknown
OG1340	Core	O	Posttranslational modification, protein turnover
OG1341	Core	S	Function unknown
OG1342	Core	P	Inorganic ion transport and metabolism
OG1343	Core	P	Inorganic ion transport and metabolism
OG1344	Core	P	Inorganic ion transport and metabolism
OG1345	Core	J	Translation, ribosomal structure and biogenesis
OG1346	Core	J	Translation, ribosomal structure and biogenesis
OG1347	Core	J	Translation, ribosomal structure and biogenesis
OG1348	Core	G	Carbohydrate transport and metabolism
OG1349	Core	G	Carbohydrate transport and metabolism
OG1350	Core	R	General function prediction only
OG1351	Core	G	Carbohydrate transport and metabolism
OG1352	Core	G	Carbohydrate transport and metabolism
OG1353	Core	G	Carbohydrate transport and metabolism
OG1354	Core	K	Transcription
OG1355	Core	Not in COGs	Not in COGs
OG1356	Core	G	Carbohydrate transport and metabolism
OG1357	Core	G	Carbohydrate transport and metabolism
OG1358	Core	H	Coenzyme transport and metabolism
OG1359	Core	G	Carbohydrate transport and metabolism
OG1360	Core	G	Carbohydrate transport and metabolism
OG1361	Core	G	Carbohydrate transport and metabolism
OG1362	Core	Not in COGs	Not in COGs
OG1363	Core	S	Function unknown
OG1364	Core	E	Amino acid transport and metabolism
OG1365	Core	R	General function prediction only
OG1366	Core	J	Translation, ribosomal structure and biogenesis
OG1367	Core	R	General function prediction only
OG1368	Core	H	Coenzyme transport and metabolism
OG1369	Core	J	Translation, ribosomal structure and biogenesis
OG1370	Core	MU	Multiple COG categories
OG1371	Core	IM	Multiple COG categories
OG1372	Core	L	Replication, recombination and repair
OG1373	Core	F	Nucleotide transport and metabolism
OG1374	Core	Not in COGs	Not in COGs
OG1375	Core	S	Function unknown
OG1376	Core	H	Coenzyme transport and metabolism
OG1377	Core	G	Carbohydrate transport and metabolism
OG1378	Core	HE	Multiple COG categories
OG1379	Core	R	General function prediction only
OG1380	Core	F	Nucleotide transport and metabolism
OG1381	Core	L	Replication, recombination and repair
OG1382	Core	L	Replication, recombination and repair
OG1383	Core	Not in COGs	Not in COGs
OG1384	Core	R	General function prediction only
OG1385	Core	R	General function prediction only
OG1386	Core	S	Function unknown
OG1387	Core	Not in COGs	Not in COGs
OG1388	Core	S	Function unknown
OG1389	Core	P	Inorganic ion transport and metabolism
OG1390	Core	M	Cell membrane/envelope biogenesis
OG1391	Core	R	General function prediction only
OG1392	Core	H	Coenzyme transport and metabolism
OG1393	Core	S	Function unknown
OG1394	Core	R	General function prediction only
OG1395	Core	U	Secretion and vesicular transport
OG1396	Core	U	Secretion and vesicular transport
OG1397	Core	H	Coenzyme transport and metabolism
OG1398	Core	E	Amino acid transport and metabolism
OG1399	Core	E	Amino acid transport and metabolism
OG1400	Core	D	Cell cycle control, cell division
OG1401	Core	S	Function unknown
OG1402	Core	H	Coenzyme transport and metabolism
OG1403	Core	GER	Multiple COG categories
OG1404	Core	Not in COGs	Not in COGs
OG1405	Core	R	General function prediction only
OG1406	Core	L	Replication, recombination and repair
OG1407	Core	S	Function unknown
OG1408	Core	E	Amino acid transport and metabolism
OG1409	Core	O	Posttranslational modification, protein turnover
OG1410	Core	OC	Multiple COG categories
OG1411	Core	O	Posttranslational modification, protein turnover
OG1412	Core	S	Function unknown
OG1413	Core	G	Carbohydrate transport and metabolism
OG1414	Core	G	Carbohydrate transport and metabolism
OG1415	Core	G	Carbohydrate transport and metabolism
OG1416	Core	KG	Multiple COG categories
OG1417	Core	G	Carbohydrate transport and metabolism
OG1418	Core	K	Transcription
OG1419	Core	EM	Multiple COG categories
OG1420	Core	L	Replication, recombination and repair
OG1421	Core	MU	Multiple COG categories
OG1422	Core	S	Function unknown
OG1423	Core	J	Translation, ribosomal structure and biogenesis
OG1424	Core	R	General function prediction only
OG1425	Core	H	Coenzyme transport and metabolism
OG1426	Core	S	Function unknown
OG1427	Core	S	Function unknown
OG1428	Core	E	Amino acid transport and metabolism
OG1429	Core	HC	Multiple COG categories
OG1430	Core	HC	Multiple COG categories
OG1431	Core	E	Amino acid transport and metabolism
OG1432	Core	I	Lipid transport and metabolism
OG1433	Core	EH	Multiple COG categories
OG1434	Core	S	Function unknown
OG1435	Core	M	Cell membrane/envelope biogenesis
OG1436	Core	E	Amino acid transport and metabolism
OG1437	Core	J	Translation, ribosomal structure and biogenesis
OG1438	Core	R	General function prediction only
OG1439	Core	G	Carbohydrate transport and metabolism
OG1440	Core	R	General function prediction only
OG1441	Core	S	Function unknown
OG1442	Core	S	Function unknown
OG1443	Core	J	Translation, ribosomal structure and biogenesis
OG1444	Core	M	Cell membrane/envelope biogenesis
OG1445	Core	Not in COGs	Not in COGs
OG1446	Core	S	Function unknown
OG1447	Core	R	General function prediction only
OG1448	Core	R	General function prediction only
OG1449	Core	S	Function unknown
OG1450	Core	I	Lipid transport and metabolism
OG1451	Core	I	Lipid transport and metabolism
OG1452	Core	D	Cell cycle control, cell division
OG1453	Core	C	Energy production and conversion
OG1454	Core	J	Translation, ribosomal structure and biogenesis
OG1455	Core	LR	Multiple COG categories
OG1456	Core	G	Carbohydrate transport and metabolism
OG1457	Core	L	Replication, recombination and repair
OG1458	Core	M	Cell membrane/envelope biogenesis
OG1459	Core	LU	Multiple COG categories
OG1460	Core	C	Energy production and conversion
OG1461	Core	C	Energy production and conversion
OG1462	Core	C	Energy production and conversion
OG1463	Core	C	Energy production and conversion
OG1464	Core	C	Energy production and conversion
OG1465	Core	P	Inorganic ion transport and metabolism
OG1466	Core	C	Energy production and conversion
OG1467	Core	T	Signal transduction
OG1468	Core	E	Amino acid transport and metabolism
OG1469	Core	M	Cell membrane/envelope biogenesis
OG1470	Core	S	Function unknown
OG1471	Core	I	Lipid transport and metabolism
OG1472	Core	P	Inorganic ion transport and metabolism
OG1473	Core	K	Transcription
OG1474	Core	Not in COGs	Not in COGs
OG1475	Core	R	General function prediction only
OG1476	Core	U	Secretion and vesicular transport
OG1477	Core	R	General function prediction only
OG1478	Core	S	Function unknown
OG1479	Core	R	General function prediction only
OG1480	Core	K	Transcription
OG1481	Core	R	General function prediction only
OG1482	Core	G	Carbohydrate transport and metabolism
OG1483	Core	E	Amino acid transport and metabolism
OG1484	Core	K	Transcription
OG1485	Core	F	Nucleotide transport and metabolism
OG1486	Core	J	Translation, ribosomal structure and biogenesis
OG1487	Core	T	Signal transduction
OG1488	Core	S	Function unknown
OG1489	Core	S	Function unknown
OG1490	Core	S	Function unknown
OG1491	Core	M	Cell membrane/envelope biogenesis
OG1492	Core	P	Inorganic ion transport and metabolism
OG1493	Core	J	Translation, ribosomal structure and biogenesis
OG1494	Core	J	Translation, ribosomal structure and biogenesis
OG1495	Core	S	Function unknown
OG1496	Core	M	Cell membrane/envelope biogenesis
OG1497	Core	EF	Multiple COG categories
OG1498	Core	R	General function prediction only
OG1499	Core	R	General function prediction only
OG1500	Core	EF	Multiple COG categories
OG1501	Core	D	Cell cycle control, cell division
OG1502	Core	S	Function unknown
OG1503	Core	Not in COGs	Not in COGs
OG1504	Core	R	General function prediction only
OG1505	Core	S	Function unknown
OG1506	Core	J	Translation, ribosomal structure and biogenesis
OG1507	Core	L	Replication, recombination and repair
OG1508	Core	U	Secretion and vesicular transport
OG1509	Core	D	Cell cycle control, cell division
OG1510	Core	D	Cell cycle control, cell division
OG1511	Core	R	General function prediction only
OG1512	Core	Q	Secondary metabolites biosynthesis
OG1513	Core	K	Transcription
OG1514	Core	Not in COGs	Not in COGs
OG1515	Core	G	Carbohydrate transport and metabolism
OG1516	Core	Q	Secondary metabolites biosynthesis
OG1517	Core	Q	Secondary metabolites biosynthesis
OG1518	Core	C	Energy production and conversion
OG1519	Core	S	Function unknown
OG1520	Core	E	Amino acid transport and metabolism
OG1521	Core	Q	Secondary metabolites biosynthesis
OG1522	Core	G	Carbohydrate transport and metabolism
OG1523	Core	C	Energy production and conversion
OG1524	Core	LR	Multiple COG categories
OG1525	Core	R	General function prediction only
OG1526	Core	J	Translation, ribosomal structure and biogenesis
OG1527	Core	O	Posttranslational modification, protein turnover
OG1528	Core	P	Inorganic ion transport and metabolism
OG1529	Core	G	Carbohydrate transport and metabolism
OG1530	Core	G	Carbohydrate transport and metabolism
OG1531	Core	KR	Multiple COG categories
OG1532	Core	G	Carbohydrate transport and metabolism
OG1533	Core	R	General function prediction only
OG1534	Core	R	General function prediction only
OG1535	Core	S	Function unknown
OG1536	Core	K	Transcription
OG1537	Core	R	General function prediction only
OG1538	Core	O	Posttranslational modification, protein turnover
OG1539	Core	G	Carbohydrate transport and metabolism
OG1540	Core	L	Replication, recombination and repair
OG1541	Core	Not in COGs	Not in COGs
OG1542	Core	D	Cell cycle control, cell division
OG1543	Core	I	Lipid transport and metabolism
OG1544	Core	S	Function unknown
OG1545	Core	M	Cell membrane/envelope biogenesis
OG1546	Core	K	Transcription
OG1547	Core	C	Energy production and conversion
OG1548	Core	O	Posttranslational modification, protein turnover
OG1549	Core	O	Posttranslational modification, protein turnover
OG1550	Core	S	Function unknown
OG1551	Core	C	Energy production and conversion
OG1552	Core	E	Amino acid transport and metabolism
OG1553	Core	K	Transcription
OG1554	Core	J	Translation, ribosomal structure and biogenesis
OG1555	Core	G	Carbohydrate transport and metabolism
OG1556	Core	Not in COGs	Not in COGs
OG1557	Core	T	Signal transduction
OG1558	Core	R	General function prediction only
OG1559	Core	L	Replication, recombination and repair
OG1560	Core	Not in COGs	Not in COGs
OG1561	Core	L	Replication, recombination and repair
OG1562	Core	J	Translation, ribosomal structure and biogenesis
OG1563	Core	J	Translation, ribosomal structure and biogenesis
OG1564	Core	P	Inorganic ion transport and metabolism
OG1565	Core	P	Inorganic ion transport and metabolism
OG1566	Core	P	Inorganic ion transport and metabolism
OG1567	Core	E	Amino acid transport and metabolism
OG1568	Core	P	Inorganic ion transport and metabolism
OG1569	Core	P	Inorganic ion transport and metabolism
OG1570	Core	P	Inorganic ion transport and metabolism
OG1571	Core	M	Cell membrane/envelope biogenesis
OG1572	Core	L	Replication, recombination and repair
OG1573	Core	S	Function unknown
OG1574	Core	L	Replication, recombination and repair
OG1575	Core	K	Transcription
OG1576	Core	K	Transcription
OG1577	Core	J	Translation, ribosomal structure and biogenesis
OG1578	Core	J	Translation, ribosomal structure and biogenesis
OG1579	Core	GE	Multiple COG categories
OG1580	Core	G	Carbohydrate transport and metabolism
OG1581	Core	J	Translation, ribosomal structure and biogenesis
OG1582	Core	J	Translation, ribosomal structure and biogenesis
OG1583	Core	K	Transcription
OG1584	Core	U	Secretion and vesicular transport
OG1585	Core	S	Function unknown
OG1586	Core	L	Replication, recombination and repair
OG1587	Core	L	Replication, recombination and repair
OG1588	Core	O	Posttranslational modification, protein turnover
OG1589	Core	S	Function unknown
OG1590	Core	V	Defense mechanisms
OG1591	Core	R	General function prediction only
OG1592	Core	T	Signal transduction
OG1593	Core	R	General function prediction only
OG1594	Core	R	General function prediction only
OG1595	Core	R	General function prediction only
OG1596	Core	S	Function unknown
OG1597	Core	J	Translation, ribosomal structure and biogenesis
OG1598	Core	S	Function unknown
OG1599	Core	O	Posttranslational modification, protein turnover
OG1600	Core	I	Lipid transport and metabolism
OG1601	Core	S	Function unknown
OG1602	Core	E	Amino acid transport and metabolism
OG1603	Distributed	S	Function unknown
OG1604	Distributed	L	Replication, recombination and repair
OG1605	Distributed	C	Energy production and conversion
OG1606	Distributed	J	Translation, ribosomal structure and biogenesis
OG1607	Distributed	FR	Multiple COG categories
OG1608	Distributed	K	Transcription
OG1609	Distributed	EH	Multiple COG categories
OG1610	Distributed	Not in COGs	Not in COGs
OG1611	Distributed	S	Function unknown
OG1612	Distributed	L	Replication, recombination and repair
OG1613	Distributed	R	General function prediction only
OG1614	Distributed	E	Amino acid transport and metabolism
OG1615	Distributed	S	Function unknown
OG1616	Distributed	M	Cell membrane/envelope biogenesis
OG1617	Distributed	Not in COGs	Not in COGs
OG1618	Distributed	C	Energy production and conversion
OG1619	Distributed	T	Signal transduction
OG1620	Distributed	T	Signal transduction
OG1621	Distributed	H	Coenzyme transport and metabolism
OG1622	Distributed	C	Energy production and conversion
OG1623	Distributed	P	Inorganic ion transport and metabolism
OG1624	Distributed	P	Inorganic ion transport and metabolism
OG1625	Distributed	L	Replication, recombination and repair
OG1626	Distributed	S	Function unknown
OG1627	Distributed	J	Translation, ribosomal structure and biogenesis
OG1628	Distributed	E	Amino acid transport and metabolism
OG1629	Distributed	E	Amino acid transport and metabolism
OG1630	Distributed	J	Translation, ribosomal structure and biogenesis
OG1631	Distributed	L	Replication, recombination and repair
OG1632	Distributed	F	Nucleotide transport and metabolism
OG1633	Distributed	G	Carbohydrate transport and metabolism
OG1634	Distributed	C	Energy production and conversion
OG1635	Distributed	L	Replication, recombination and repair
OG1636	Distributed	P	Inorganic ion transport and metabolism
OG1637	Distributed	Not in COGs	Not in COGs
OG1638	Distributed	S	Function unknown
OG1639	Distributed	Not in COGs	Not in COGs
OG1640	Distributed	L	Replication, recombination and repair
OG1641	Distributed	H	Coenzyme transport and metabolism
OG1642	Distributed	Not in COGs	Not in COGs
OG1643	Distributed	Not in COGs	Not in COGs
OG1644	Distributed	M	Cell membrane/envelope biogenesis
OG1645	Distributed	MG	Multiple COG categories
OG1646	Distributed	LR	Multiple COG categories
OG1647	Distributed	M	Cell membrane/envelope biogenesis
OG1648	Distributed	R	General function prediction only
OG1649	Distributed	R	General function prediction only
OG1650	Distributed	P	Inorganic ion transport and metabolism
OG1651	Distributed	F	Nucleotide transport and metabolism
OG1652	Distributed	J	Translation, ribosomal structure and biogenesis
OG1653	Distributed	O	Posttranslational modification, protein turnover
OG1654	Distributed	R	General function prediction only
OG1655	Distributed	L	Replication, recombination and repair
OG1656	Distributed	R	General function prediction only
OG1657	Distributed	R	General function prediction only
OG1658	Distributed	E	Amino acid transport and metabolism
OG1659	Distributed	M	Cell membrane/envelope biogenesis
OG1660	Distributed	R	General function prediction only
OG1661	Distributed	HQ	Multiple COG categories
OG1662	Distributed	E	Amino acid transport and metabolism
OG1663	Distributed	M	Cell membrane/envelope biogenesis
OG1664	Distributed	I	Lipid transport and metabolism
OG1665	Distributed	MU	Multiple COG categories
OG1666	Distributed	OU	Multiple COG categories
OG1667	Distributed	S	Function unknown
OG1668	Distributed	P	Inorganic ion transport and metabolism
OG1669	Distributed	L	Replication, recombination and repair
OG1670	Distributed	S	Function unknown
OG1671	Distributed	O	Posttranslational modification, protein turnover
OG1672	Distributed	T	Signal transduction
OG1673	Distributed	TK	Multiple COG categories
OG1674	Distributed	Not in COGs	Not in COGs
OG1675	Distributed	KL	Multiple COG categories
OG1676	Distributed	O	Posttranslational modification, protein turnover
OG1677	Distributed	Not in COGs	Not in COGs
OG1678	Distributed	S	Function unknown
OG1679	Distributed	Not in COGs	Not in COGs
OG1680	Distributed	Not in COGs	Not in COGs
OG1681	Distributed	S	Function unknown
OG1682	Distributed	M	Cell membrane/envelope biogenesis
OG1683	Distributed	C	Energy production and conversion
OG1684	Distributed	H	Coenzyme transport and metabolism
OG1685	Distributed	U	Secretion and vesicular transport
OG1686	Distributed	J	Translation, ribosomal structure and biogenesis
OG1687	Distributed	S	Function unknown
OG1688	Distributed	M	Cell membrane/envelope biogenesis
OG1689	Distributed	Not in COGs	Not in COGs
OG1690	Distributed	S	Function unknown
OG1691	Distributed	S	Function unknown
OG1692	Distributed	D	Cell cycle control, cell division
OG1693	Distributed	E	Amino acid transport and metabolism
OG1694	Distributed	C	Energy production and conversion
OG1695	Distributed	E	Amino acid transport and metabolism
OG1696	Distributed	EP	Multiple COG categories
OG1697	Distributed	EP	Multiple COG categories
OG1698	Distributed	D	Cell cycle control, cell division
OG1699	Distributed	L	Replication, recombination and repair
OG1700	Distributed	Not in COGs	Not in COGs
OG1701	Distributed	Not in COGs	Not in COGs
OG1702	Distributed	C	Energy production and conversion
OG1703	Distributed	C	Energy production and conversion
OG1704	Distributed	S	Function unknown
OG1705	Distributed	K	Transcription
OG1706	Distributed	P	Inorganic ion transport and metabolism
OG1707	Distributed	S	Function unknown
OG1708	Distributed	K	Transcription
OG1709	Distributed	Not in COGs	Not in COGs
OG1710	Distributed	K	Transcription
OG1711	Distributed	S	Function unknown
OG1712	Distributed	C	Energy production and conversion
OG1713	Distributed	G	Carbohydrate transport and metabolism
OG1714	Distributed	C	Energy production and conversion
OG1715	Distributed	G	Carbohydrate transport and metabolism
OG1716	Distributed	C	Energy production and conversion
OG1717	Distributed	E	Amino acid transport and metabolism
OG1718	Distributed	C	Energy production and conversion
OG1719	Distributed	R	General function prediction only
OG1720	Distributed	P	Inorganic ion transport and metabolism
OG1721	Distributed	J	Translation, ribosomal structure and biogenesis
OG1722	Distributed	J	Translation, ribosomal structure and biogenesis
OG1723	Distributed	T	Signal transduction
OG1724	Distributed	R	General function prediction only
OG1725	Distributed	R	General function prediction only
OG1726	Distributed	L	Replication, recombination and repair
OG1727	Distributed	QR	Multiple COG categories
OG1728	Distributed	C	Energy production and conversion
OG1729	Distributed	C	Energy production and conversion
OG1730	Distributed	S	Function unknown
OG1731	Distributed	P	Inorganic ion transport and metabolism
OG1732	Distributed	R	General function prediction only
OG1733	Distributed	M	Cell membrane/envelope biogenesis
OG1734	Distributed	R	General function prediction only
OG1735	Distributed	O	Posttranslational modification, protein turnover
OG1736	Distributed	T	Signal transduction
OG1737	Distributed	S	Function unknown
OG1738	Distributed	G	Carbohydrate transport and metabolism
OG1739	Distributed	K	Transcription
OG1740	Distributed	G	Carbohydrate transport and metabolism
OG1741	Distributed	M	Cell membrane/envelope biogenesis
OG1742	Distributed	L	Replication, recombination and repair
OG1743	Distributed	M	Cell membrane/envelope biogenesis
OG1744	Distributed	TK	Multiple COG categories
OG1745	Distributed	MG	Multiple COG categories
OG1746	Distributed	G	Carbohydrate transport and metabolism
OG1747	Distributed	P	Inorganic ion transport and metabolism
OG1748	Distributed	Not in COGs	Not in COGs
OG1749	Distributed	R	General function prediction only
OG1750	Distributed	EG	Multiple COG categories
OG1751	Distributed	Not in COGs	Not in COGs
OG1752	Distributed	M	Cell membrane/envelope biogenesis
OG1753	Distributed	J	Translation, ribosomal structure and biogenesis
OG1754	Distributed	G	Carbohydrate transport and metabolism
OG1755	Distributed	C	Energy production and conversion
OG1756	Distributed	M	Cell membrane/envelope biogenesis
OG1757	Distributed	Not in COGs	Not in COGs
OG1758	Distributed	Not in COGs	Not in COGs
OG1759	Distributed	D	Cell cycle control, cell division
OG1760	Distributed	H	Coenzyme transport and metabolism
OG1761	Distributed	V	Defense mechanisms
OG1762	Distributed	R	General function prediction only
OG1763	Distributed	S	Function unknown
OG1764	Distributed	R	General function prediction only
OG1765	Distributed	M	Cell membrane/envelope biogenesis
OG1766	Distributed	H	Coenzyme transport and metabolism
OG1767	Distributed	E	Amino acid transport and metabolism
OG1768	Distributed	M	Cell membrane/envelope biogenesis
OG1769	Distributed	K	Transcription
OG1770	Distributed	K	Transcription
OG1771	Distributed	Not in COGs	Not in COGs
OG1772	Distributed	S	Function unknown
OG1773	Distributed	S	Function unknown
OG1774	Distributed	TK	Multiple COG categories
OG1775	Distributed	R	General function prediction only
OG1776	Distributed	M	Cell membrane/envelope biogenesis
OG1777	Distributed	M	Cell membrane/envelope biogenesis
OG1778	Distributed	R	General function prediction only
OG1779	Distributed	O	Posttranslational modification, protein turnover
OG1780	Distributed	I	Lipid transport and metabolism
OG1781	Distributed	MG	Multiple COG categories
OG1782	Distributed	M	Cell membrane/envelope biogenesis
OG1783	Distributed	R	General function prediction only
OG1784	Distributed	Not in COGs	Not in COGs
OG1785	Distributed	E	Amino acid transport and metabolism
OG1786	Distributed	Not in COGs	Not in COGs
OG1787	Distributed	C	Energy production and conversion
OG1788	Distributed	S	Function unknown
OG1789	Distributed	R	General function prediction only
OG1790	Distributed	O	Posttranslational modification, protein turnover
OG1791	Distributed	P	Inorganic ion transport and metabolism
OG1792	Distributed	E	Amino acid transport and metabolism
OG1793	Distributed	R	General function prediction only
OG1794	Distributed	J	Translation, ribosomal structure and biogenesis
OG1795	Distributed	V	Defense mechanisms
OG1796	Distributed	Not in COGs	Not in COGs
OG1797	Distributed	C	Energy production and conversion
OG1798	Distributed	R	General function prediction only
OG1799	Distributed	S	Function unknown
OG1800	Distributed	KG	Multiple COG categories
OG1801	Distributed	O	Posttranslational modification, protein turnover
OG1802	Distributed	Not in COGs	Not in COGs
OG1803	Distributed	O	Posttranslational modification, protein turnover
OG1804	Distributed	G	Carbohydrate transport and metabolism
OG1805	Distributed	GEPR	Multiple COG categories
OG1806	Distributed	Not in COGs	Not in COGs
OG1807	Distributed	M	Cell membrane/envelope biogenesis
OG1808	Distributed	K	Transcription
OG1809	Distributed	L	Replication, recombination and repair
OG1810	Distributed	S	Function unknown
OG1811	Distributed	R	General function prediction only
OG1812	Distributed	P	Inorganic ion transport and metabolism
OG1813	Distributed	F	Nucleotide transport and metabolism
OG1814	Distributed	G	Carbohydrate transport and metabolism
OG1815	Distributed	S	Function unknown
OG1816	Distributed	Not in COGs	Not in COGs
OG1817	Distributed	Not in COGs	Not in COGs
OG1818	Distributed	Not in COGs	Not in COGs
OG1819	Distributed	Not in COGs	Not in COGs
OG1820	Distributed	S	Function unknown
OG1821	Distributed	M	Cell membrane/envelope biogenesis
OG1822	Distributed	S	Function unknown
OG1823	Distributed	K	Transcription
OG1824	Distributed	C	Energy production and conversion
OG1825	Distributed	G	Carbohydrate transport and metabolism
OG1826	Distributed	G	Carbohydrate transport and metabolism
OG1827	Distributed	G	Carbohydrate transport and metabolism
OG1828	Distributed	IQR	Multiple COG categories
OG1829	Distributed	G	Carbohydrate transport and metabolism
OG1830	Distributed	K	Transcription
OG1831	Distributed	G	Carbohydrate transport and metabolism
OG1832	Distributed	Not in COGs	Not in COGs
OG1833	Distributed	P	Inorganic ion transport and metabolism
OG1834	Distributed	G	Carbohydrate transport and metabolism
OG1835	Distributed	U	Secretion and vesicular transport
OG1836	Distributed	L	Replication, recombination and repair
OG1837	Distributed	C	Energy production and conversion
OG1838	Distributed	S	Function unknown
OG1839	Distributed	M	Cell membrane/envelope biogenesis
OG1840	Distributed	U	Secretion and vesicular transport
OG1841	Distributed	G	Carbohydrate transport and metabolism
OG1842	Distributed	Not in COGs	Not in COGs
OG1843	Distributed	O	Posttranslational modification, protein turnover
OG1844	Distributed	GEPR	Multiple COG categories
OG1845	Distributed	F	Nucleotide transport and metabolism
OG1846	Distributed	R	General function prediction only
OG1847	Distributed	G	Carbohydrate transport and metabolism
OG1848	Distributed	R	General function prediction only
OG1849	Distributed	R	General function prediction only
OG1850	Distributed	G	Carbohydrate transport and metabolism
OG1851	Distributed	Not in COGs	Not in COGs
OG1852	Distributed	U	Secretion and vesicular transport
OG1853	Distributed	NU	Multiple COG categories
OG1854	Distributed	R	General function prediction only
OG1855	Distributed	P	Inorganic ion transport and metabolism
OG1856	Distributed	G	Carbohydrate transport and metabolism
OG1857	Distributed	Q	Secondary metabolites biosynthesis
OG1858	Distributed	J	Translation, ribosomal structure and biogenesis
OG1859	Distributed	K	Transcription
OG1860	Distributed	E	Amino acid transport and metabolism
OG1861	Distributed	S	Function unknown
OG1862	Distributed	P	Inorganic ion transport and metabolism
OG1863	Distributed	Not in COGs	Not in COGs
OG1864	Distributed	Not in COGs	Not in COGs
OG1865	Distributed	R	General function prediction only
OG1866	Distributed	L	Replication, recombination and repair
OG1867	Distributed	G	Carbohydrate transport and metabolism
OG1868	Distributed	G	Carbohydrate transport and metabolism
OG1869	Distributed	E	Amino acid transport and metabolism
OG1870	Distributed	C	Energy production and conversion
OG1871	Distributed	G	Carbohydrate transport and metabolism
OG1872	Distributed	G	Carbohydrate transport and metabolism
OG1873	Distributed	G	Carbohydrate transport and metabolism
OG1874	Distributed	K	Transcription
OG1875	Distributed	Not in COGs	Not in COGs
OG1876	Distributed	UW	Multiple COG categories
OG1877	Distributed	Not in COGs	Not in COGs
OG1878	Distributed	Not in COGs	Not in COGs
OG1879	Distributed	C	Energy production and conversion
OG1880	Distributed	Not in COGs	Not in COGs
OG1881	Distributed	Not in COGs	Not in COGs
OG1882	Distributed	P	Inorganic ion transport and metabolism
OG1883	Distributed	Not in COGs	Not in COGs
OG1884	Distributed	H	Coenzyme transport and metabolism
OG1885	Distributed	P	Inorganic ion transport and metabolism
OG1886	Distributed	Not in COGs	Not in COGs
OG1887	Distributed	Not in COGs	Not in COGs
OG1888	Distributed	P	Inorganic ion transport and metabolism
OG1889	Distributed	K	Transcription
OG1890	Distributed	GE	Multiple COG categories
OG1891	Distributed	Not in COGs	Not in COGs
OG1892	Distributed	Not in COGs	Not in COGs
OG1893	Distributed	R	General function prediction only
OG1894	Distributed	K	Transcription
OG1895	Distributed	F	Nucleotide transport and metabolism
OG1896	Distributed	Not in COGs	Not in COGs
OG1897	Distributed	Not in COGs	Not in COGs
OG1898	Distributed	Not in COGs	Not in COGs
OG1899	Distributed	R	General function prediction only
OG1900	Distributed	Not in COGs	Not in COGs
OG1901	Distributed	R	General function prediction only
OG1902	Distributed	Not in COGs	Not in COGs
OG1903	Distributed	NU	Multiple COG categories
OG1904	Distributed	P	Inorganic ion transport and metabolism
OG1905	Distributed	U	Secretion and vesicular transport
OG1906	Distributed	Not in COGs	Not in COGs
OG1907	Distributed	Not in COGs	Not in COGs
OG1908	Distributed	U	Secretion and vesicular transport
OG1909	Distributed	U	Secretion and vesicular transport
OG1910	Distributed	Not in COGs	Not in COGs
OG1911	Distributed	L	Replication, recombination and repair
OG1912	Distributed	Not in COGs	Not in COGs
OG1913	Distributed	S	Function unknown
OG1914	Distributed	L	Replication, recombination and repair
OG1915	Distributed	Not in COGs	Not in COGs
OG1916	Distributed	P	Inorganic ion transport and metabolism
OG1917	Distributed	U	Secretion and vesicular transport
OG1918	Distributed	KG	Multiple COG categories
OG1919	Distributed	R	General function prediction only
OG1920	Distributed	E	Amino acid transport and metabolism
OG1921	Distributed	E	Amino acid transport and metabolism
OG1922	Distributed	C	Energy production and conversion
OG1923	Distributed	L	Replication, recombination and repair
OG1924	Distributed	S	Function unknown
OG1925	Distributed	U	Secretion and vesicular transport
OG1926	Distributed	Not in COGs	Not in COGs
OG1927	Distributed	S	Function unknown
OG1928	Distributed	Not in COGs	Not in COGs
OG1929	Distributed	M	Cell membrane/envelope biogenesis
OG1930	Distributed	C	Energy production and conversion
OG1931	Distributed	P	Inorganic ion transport and metabolism
OG1932	Distributed	G	Carbohydrate transport and metabolism
OG1933	Distributed	S	Function unknown
OG1934	Distributed	U	Secretion and vesicular transport
OG1935	Distributed	L	Replication, recombination and repair
OG1936	Distributed	K	Transcription
OG1937	Distributed	Not in COGs	Not in COGs
OG1938	Distributed	K	Transcription
OG1939	Distributed	M	Cell membrane/envelope biogenesis
OG1940	Distributed	M	Cell membrane/envelope biogenesis
OG1941	Distributed	M	Cell membrane/envelope biogenesis
OG1942	Distributed	M	Cell membrane/envelope biogenesis
OG1943	Distributed	GM	Multiple COG categories
OG1944	Distributed	GM	Multiple COG categories
OG1945	Distributed	U	Secretion and vesicular transport
OG1946	Distributed	P	Inorganic ion transport and metabolism
OG1947	Distributed	P	Inorganic ion transport and metabolism
OG1948	Distributed	Not in COGs	Not in COGs
OG1949	Distributed	Not in COGs	Not in COGs
OG1950	Distributed	S	Function unknown
OG1951	Distributed	S	Function unknown
OG1952	Distributed	Not in COGs	Not in COGs
OG1953	Distributed	Not in COGs	Not in COGs
OG1954	Distributed	Not in COGs	Not in COGs
OG1955	Distributed	Not in COGs	Not in COGs
OG1956	Distributed	Not in COGs	Not in COGs
OG1957	Distributed	OU	Multiple COG categories
OG1958	Distributed	U	Secretion and vesicular transport
OG1959	Distributed	R	General function prediction only
OG1960	Distributed	Not in COGs	Not in COGs
OG1961	Distributed	Not in COGs	Not in COGs
OG1962	Distributed	R	General function prediction only
OG1963	Distributed	L	Replication, recombination and repair
OG1964	Distributed	V	Defense mechanisms
OG1965	Distributed	Not in COGs	Not in COGs
OG1966	Distributed	Not in COGs	Not in COGs
OG1967	Distributed	S	Function unknown
OG1968	Distributed	R	General function prediction only
OG1969	Distributed	R	General function prediction only
OG1970	Distributed	M	Cell membrane/envelope biogenesis
OG1971	Distributed	Not in COGs	Not in COGs
OG1972	Distributed	M	Cell membrane/envelope biogenesis
OG1973	Distributed	UW	Multiple COG categories
OG1974	Distributed	V	Defense mechanisms
OG1975	Distributed	OU	Multiple COG categories
OG1976	Distributed	Not in COGs	Not in COGs
OG1977	Distributed	Not in COGs	Not in COGs
OG1978	Distributed	R	General function prediction only
OG1979	Distributed	Not in COGs	Not in COGs
OG1980	Distributed	Not in COGs	Not in COGs
OG1981	Distributed	L	Replication, recombination and repair
OG1982	Distributed	Not in COGs	Not in COGs
OG1983	Distributed	Not in COGs	Not in COGs
OG1984	Distributed	U	Secretion and vesicular transport
OG1985	Distributed	Not in COGs	Not in COGs
OG1986	Distributed	U	Secretion and vesicular transport
OG1987	Distributed	P	Inorganic ion transport and metabolism
OG1988	Distributed	P	Inorganic ion transport and metabolism
OG1989	Distributed	Not in COGs	Not in COGs
OG1990	Distributed	Not in COGs	Not in COGs
OG1991	Distributed	M	Cell membrane/envelope biogenesis
OG1992	Distributed	Not in COGs	Not in COGs
OG1993	Distributed	Not in COGs	Not in COGs
OG1994	Distributed	Not in COGs	Not in COGs
OG1995	Distributed	Not in COGs	Not in COGs
OG1996	Distributed	Not in COGs	Not in COGs
OG1997	Distributed	Not in COGs	Not in COGs
OG1998	Distributed	Not in COGs	Not in COGs
[truncated: 2,038 more rows]

## Sheet: Table S4B
Table S4B
Statistics of COG-based binning of orthologous gene clusters
COG category	Core genes		Dispensable genes		Unique genes		Core vs Dispensable		Core vs Unique
	Count	Percentage	Count	Percentage	Count	Percentage	p-value	FDR*	p-value	FDR*
Translation, ribosomal structure	140	0.0873908	15	0.0109971	11	0.0102804	1.48064e-18	3.40547e-17	1.57501e-15	3.62251e-14
RNA processing	1	0.00062422	0	0	0	0	1	1	1	1
Transcription	47	0.0293383	41	0.0300587	27	0.0252336	0.997335	1	0.619759	1
Replication, recombination and repair	71	0.0443196	61	0.0447214	67	0.0626168	1	1	0.0579276	1
Cell cycle control, cell division	20	0.0124844	5	0.00366569	8	0.00747664	0.016591	0.381594	0.298679	1
Defense mechanisms	19	0.0118602	19	0.0139296	15	0.0140187	0.741937	1	0.760038	1
Signal transduction	30	0.0187266	6	0.00439883	5	0.0046729	0.000830388	0.0190989	0.00349516	0.0803886
Cell membrane biogenesis	99	0.0617978	58	0.042522	47	0.0439252	0.0327078	0.752279	0.0715281	1
Cell motility	0	0	1	0.000733138	0	0	0.460061	1	1	1
Secretion and vesicular transport	23	0.0143571	40	0.0293255	18	0.0168224	0.00855494	0.196764	0.734151	1
Posttranslational modification	66	0.0411985	17	0.0124633	8	0.00747664	7.0436e-06	0.000162003	7.07221e-07	1.62661e-05
Energy production and conversion	85	0.0530587	33	0.0241935	25	0.0233645	0.000168227	0.00386922	0.000394229	0.00906727
Carbohydrate transport and metabolism	119	0.0742821	56	0.0410557	37	0.0345794	0.00040817	0.00938792	6.98241e-05	0.00160595
Amino acid transport and metabolism	120	0.0749064	21	0.0153959	16	0.0149533	7.44065e-13	1.71135e-11	7.23367e-11	1.66374e-09
Nucleotide transport and metabolism	47	0.0293383	9	0.00659824	2	0.00186916	1.56762e-05	0.000360552	7.12551e-07	1.63887e-05
Coenzyme transport and metabolism	77	0.0480649	9	0.00659824	10	0.00934579	1.38119e-10	3.17673e-09	1.45726e-07	3.35169e-06
Lipid transport and metabolism	33	0.0205993	2	0.00146628	4	0.00373832	4.52253e-06	0.000104018	0.000579197	0.0133215
Inorganic ion transport and metabolism	89	0.0555556	60	0.0439883	44	0.0411215	0.199405	1	0.130846	1
Secondary metabolites biosynthesis	10	0.0062422	5	0.00366569	0	0	0.470728	1	0.00769702	0.177031
Multiple COG categories	133	0.0830212	59	0.0432551	49	0.0457944	5.26892e-05	0.00121185	0.000603681	0.0138847
General function prediction only	146	0.0911361	87	0.063783	85	0.0794393	0.0129519	0.297894	0.369363	1
Function unknown	133	0.0830212	82	0.0601173	54	0.0504673	0.0307148	0.70644	0.00322748	0.0742321
Not in COGs	94	0.0586767	678	0.497067	538	0.502804	1.04911e-95	2.41295e-94	4.94973e-92	1.13844e-90
Sum	1602	1	1364	1	1070	1
* The FDR values less than 0.001 are shown in bold.
