# Supplementary material for: Genome-Wide Analyses Reveal Genes Subject to Positive Selection in Pasteurella multocida
Source: Front Microbiol. 2017 May 30;8:961. doi: 10.3389/fmicb.2017.00961 (PMC5447721; doi:10.3389/fmicb.2017.00961)
Supplement: Supplementary file 5 [file Table5.XLSX]

## Sheet: Table S5
Table S5. Putative virulence associated genes present in the pangenome of P. multocida
OG ID	Symbol	Distribution	Function	Virulence factor	VFDB ID	PFAM
OG0808	algU	core	alginate biosynthesis protein AlgZ/FimS	Alginate	VF0091	Sigma70_r2 (PF04542); Sigma70_r4_2 (PF08281); Sigma70_r4 (PF04545); Sigma70_ECF (PF07638)
OG0810	mucB	core	anti-sigma factor MucA, inhibitor of alg gene expression	Alginate	VF0091	MucB_RseB (PF03888); MucB_RseB_C (PF17188)
OG1227	algC	core	phosphomannomutase AlgC	Alginate biosynthesis	CVF522	PGM_PMM_I (PF02878); PGM_PMM_III (PF02880); PGM_PMM_II (PF02879); PGM_PMM_IV (PF00408)
OG0186	mucD	core	serine protease MucD precursor	Alginate regulation	CVF523	Trypsin_2 (PF13365); PDZ (PF00595); PDZ_2 (PF13180); Trypsin (PF00089); Tricorn_PDZ (PF14685)
OG0196	algW	core	AlgW protein	Alginate regulation	CVF523	Trypsin_2 (PF13365); Trypsin (PF00089); PDZ_2 (PF13180); PDZ (PF00595)
OG0654	mucP	core	metalloprotease protease	Alginate regulation	CVF523	Peptidase_M50 (PF02163); PDZ_2 (PF13180); PDZ (PF00595)
OG0662	cylA	core	ABC (ATP-binding cassette) transporter CylA	Beta-hemolysin/cytolysin	CVF171	ABC_tran (PF00005); ABC2_membrane_3 (PF12698); AAA_21 (PF13304); ABC2_membrane_2 (PF12679); ABC2_membrane (PF01061); AAA_16 (PF13191); AAA_15 (PF13175)
OG0672	cylG	core	3-ketoacyl-ACP-reductase CylG	Beta-hemolysin/cytolysin	CVF171	adh_short (PF00106); adh_short_C2 (PF13561); KR (PF08659)
OG0702	cylG	core	3-ketoacyl-ACP-reductase CylG	Beta-hemolysin/cytolysin	CVF171	adh_short_C2 (PF13561); adh_short (PF00106); KR (PF08659)
OG1126	cylA	core	ABC (ATP-binding cassette) transporter CylA	Beta-hemolysin/cytolysin	CVF171	ABC_tran (PF00005); AAA_21 (PF13304); SMC_N (PF02463); AAA_30 (PF13604)
OG1147	cylI	core	putative 3-ketoacyl-ACP synthase CylI	Beta-hemolysin/cytolysin	CVF171	ketoacyl-synt (PF00109); Ketoacyl-synt_C (PF02801); Thiolase_N (PF00108)
OG1590	cylA	core	ABC (ATP-binding cassette) transporter CylA	Beta-hemolysin/cytolysin	CVF171	ABC_tran (PF00005); AAA_21 (PF13304); AAA_15 (PF13175); AAA_29 (PF13555)
OG0039	bopD	core	sugar-binding transcriptional regulator, LacI family	BopD	VF0362	Peripla_BP_3 (PF13377); Peripla_BP_1 (PF00532); Peripla_BP_4 (PF13407); LacI (PF00356)
OG0421	bopD	core	sugar-binding transcriptional regulator, LacI family	BopD	VF0362	Peripla_BP_3 (PF13377); Peripla_BP_1 (PF00532); LacI (PF00356); Peripla_BP_4 (PF13407)
OG0903	bopD	core	sugar-binding transcriptional regulator, LacI family	BopD	VF0362	Peripla_BP_3 (PF13377); Peripla_BP_1 (PF00532); Peripla_BP_4 (PF13407); LacI (PF00356)
OG0788	bprB	core	two-component response regulator	Bsa T3SS	VF0428	Response_reg (PF00072); GerE (PF00196); Sigma70_r4_2 (PF08281); Sigma70_r4 (PF04545)
OG0018	kpsF	core	D-arabinose 5-phosphate isomerase	Capsule	VF0323	SIS (PF01380); CBS (PF00571)
OG0260	Cj1437c	core	aminotransferase	Capsule	VF0323	Aminotran_1_2 (PF00155); Aminotran_5 (PF00266)
OG0395	cap8O	core	capsular polysaccharide synthesis enzyme Cap8O	Capsule	VF0003	UDPG_MGDP_dh_N (PF03721); UDPG_MGDP_dh (PF00984); UDPG_MGDP_dh_C (PF03720); NAD_binding_2 (PF03446)
OG0396	cap8G	core	capsular polysaccharide synthesis enzyme Cap8G	Capsule	VF0003	Epimerase_2 (PF02350)
OG0397	cps4F	core	capsular polysaccharide biosynthesis protein Cps4F	Capsule	VF0144	Glyco_trans_4_4 (PF13579); Glycos_transf_1 (PF00534); Glyco_transf_4 (PF13439); Glyco_trans_1_4 (PF13692); Glyco_trans_4_2 (PF13477)
OG0403	bexD	core	capsular polysaccharide export protein BexD	Capsule	VF0043	Poly_export (PF02563); SLBB (PF10531)
OG0548	Cj1437c	core	aminotransferase	Capsule	VF0323	Aminotran_1_2 (PF00155); Aminotran_5 (PF00266)
OG0644	cpsB	core	phosphatidate cytidylyltransferase	Capsule	VF0361	CTP_transf_1 (PF01148)
OG0655	cpsB	core	phosphatidate cytidylyltransferase	Capsule	VF0361	CTP_transf_1 (PF01148)
OG0656	cpsA	core	undecaprenyl diphosphate synthase	Capsule	VF0361	Prenyltransf (PF01255)
OG1451	bsc1	core	bifunctional; ribulose 5-phosphate reductase; CDP-ribitol pyrophosphorylase	Capsule	VF0043	IspD (PF01128); NTP_transf_3 (PF12804)
OG0120	gmhA	core	phosphoheptose isomerase	Capsule I	VF0436	SIS_2 (PF13580)
OG0716	wcbT	core	acyl-CoA transferase	Capsule I	VF0436	Aminotran_1_2 (PF00155)
OG1567	wcbN	core	D-glycero-d-manno-heptose 1,7-bisphosphate phosphatase	Capsule I	VF0436	Hydrolase (PF00702); Hydrolase_like (PF13242); HAD_2 (PF13419); PNK3P (PF08645); Hydrolase_6 (PF13344)
OG0627	ccmC	core	cytochrome c-type biogenesis protein CcmC, putative heme lyase for CcmE	CcmC	VF0292	Cytochrom_C_asm (PF01578)
OG0423	chuV	core	ATP-binding hydrophilic protein ChuV	Chu	VF0227	ABC_tran (PF00005); AAA_21 (PF13304)
OG0460	chuU	core	heme permease protein ChuU	Chu	VF0227	FecCD (PF01032)
OG0461	chuV	core	ATP-binding hydrophilic protein ChuV	Chu	VF0227	ABC_tran (PF00005); AAA_21 (PF13304); SMC_N (PF02463); ABC_ATPase (PF09818); AAA_29 (PF13555); AAA_23 (PF13476)
OG0774	chuW	core	Putative oxygen independent coproporphyrinogen III oxidase	Chu	VF0227	Radical_SAM (PF04055); HemN_C (PF06969)
OG0885	chuU	core	heme permease protein ChuU	Chu	VF0227	FecCD (PF01032); ABC-3 (PF00950)
OG1214	chuV	core	ATP-binding hydrophilic protein ChuV	Chu	VF0227	ABC_tran (PF00005); AAA_21 (PF13304); ABC_tran_Xtn (PF12848); SMC_N (PF02463); AAA_22 (PF13401); MMR_HSR1 (PF01926); AAA_29 (PF13555); DUF258 (PF03193)
OG1309	chuU	core	heme permease protein ChuU	Chu	VF0227	FecCD (PF01032); ABC-3 (PF00950)
OG1376	chuW	core	Putative oxygen independent coproporphyrinogen III oxidase	Chu	VF0227	Radical_SAM (PF04055); HemN_C (PF06969)
OG1409	clpC	core	endopeptidase Clp ATP-binding chain C	ClpC	VF0072	AAA_2 (PF07724); Clp_N (PF02861); ClpB_D2-small (PF10431); AAA (PF00004); AAA_5 (PF07728); AAA_16 (PF13191); AAA_22 (PF13401); Sigma54_activat (PF00158); AAA_14 (PF13173); TniB (PF05621); RuvB_N (PF05496); ATPase_2 (PF01637); AAA_24 (PF13479); IstB_IS21 (PF01695); AAA_18 (PF13238); Mg_chelatase (PF01078)
OG1221	cyaB	core	cyclolysin secretion ATP-binding protein	Cya	VF0028	ABC_tran (PF00005); AAA_21 (PF13304); SMC_N (PF02463)
OG0606	ccmF	core	cytochrome c heme lyase subunit CcmF	Cytochrome c muturation	ccm) locus (CVF358	CcmF_C (PF16327); Cytochrom_C_asm (PF01578)
OG0624	ccmF	core	cytochrome c heme lyase subunit CcmF	Cytochrome c muturation	ccm) locus (CVF358	CcmF_C (PF16327); Cytochrom_C_asm (PF01578)
OG0625	ccmE	core	cytochrome c-type biogenesis protein CcmE, heme chaperone	Cytochrome c muturation	ccm) locus(CVF358	CcmE (PF03100)
OG0628	ccmB	core	ABC transporter involved in cytochrome c biogenesis, CcmB subunit	Cytochrome c muturation(ccm) locus	CVF358	CcmB (PF03379)
OG0629	ccmA	core	ABC transporter involved in cytochrome c biogenesis, ATPase component CcmA	Cytochrome c muturation(ccm) locus	CVF358	ABC_tran (PF00005); AAA_21 (PF13304); SMC_N (PF02463)
OG0343	lirB	core	Dot/Icm type IV secretion system effector LirB	Dot/Icm	SS047	Pro_isomerase (PF00160)
OG0344	lirB	core	Dot/Icm type IV secretion system effector LirB	Dot/Icm	SS047	Pro_isomerase (PF00160)
OG0745	lpg2936	core	Dot/Icm type IV secretion system effector	Dot/Icm	VF0156	Methyltrans_RNA (PF04452)
OG1448	lidL	core	Dot/Icm type IV secretion system effector LidL	Dot/Icm	SS047	Sel1 (PF08238)
OG0883	fepC	core	ferrienterobactin ABC transporter ATPase	Enterobactin	VF0228	ABC_tran (PF00005); AAA_21 (PF13304); SMC_N (PF02463); AAA_15 (PF13175); AAA_29 (PF13555); AAA_23 (PF13476); AAA_19 (PF13245); AAA_16 (PF13191); DUF258 (PF03193); DUF2813 (PF11398)
OG1310	fepC	core	ferrienterobactin ABC transporter ATPase	Enterobactin	VF0228	ABC_tran (PF00005); AAA_21 (PF13304); SMC_N (PF02463)
OG0813	farB	core	fatty acid efflux system protein FarB	FarAB	VF0450	MFS_1 (PF07690); MFS_3 (PF05977); Sugar_tr (PF00083); MFS_2 (PF13347); MFS_4 (PF06779)
OG0354	fbpB	core	iron(III) ABC transporter, permease protein	FbpABC	VF0272	BPD_transp_1 (PF00528)
OG0390	fbpC	core	iron(III) ABC transporter, ATP-binding protein	FbpABC	VF0272	MacB_PCD (PF12704); ABC_tran (PF00005); FtsX (PF02687); AAA_16 (PF13191); SMC_N (PF02463)
OG0583	fbpA	core	iron(III) ABC transporter, periplasmic binding protein	FbpABC	VF0272	SBP_bac_6 (PF13343); SBP_bac_8 (PF13416); SBP_bac_1 (PF01547); SBP_bac_11 (PF13531)
OG0584	fbpB	core	iron(III) ABC transporter, permease protein	FbpABC	VF0272	BPD_transp_1 (PF00528)
OG0585	fbpC	core	iron(III) ABC transporter, ATP-binding protein	FbpABC	VF0272	ABC_tran (PF00005); AAA_21 (PF13304)
OG0907	fbpC	core	iron(III) ABC transporter, ATP-binding protein	FbpABC	VF0272	ABC_tran (PF00005); AAA_21 (PF13304); SMC_N (PF02463); DUF258 (PF03193)
OG0923	fbpC	core	iron(III) ABC transporter, ATP-binding protein	FbpABC	VF0272	ABC_tran (PF00005); BCA_ABC_TP_C (PF12399)
OG1233	fbpC	core	iron(III) ABC transporter, ATP-binding protein	FbpABC	VF0272	ABC_tran (PF00005); SMC_N (PF02463); AAA_21 (PF13304); AAA_16 (PF13191); AAA_30 (PF13604); DUF258 (PF03193)
OG1277	fbpC	core	iron(III) ABC transporter, ATP-binding protein	FbpABC	VF0272	ABC_tran (PF00005); AAA_21 (PF13304)
OG1568	fbpC	core	iron(III) ABC transporter, ATP-binding protein	FbpABC	VF0272	ABC_tran (PF00005); NIL (PF09383); AAA_21 (PF13304); SMC_N (PF02463); AAA_22 (PF13401)
OG1053	hlyB	core	hemolysin transport protein	Hemolysin	VF0207	ABC_tran (PF00005); ABC_membrane (PF00664); SMC_N (PF02463); AAA_21 (PF13304); AAA_16 (PF13191)
OG1564	hhuA	core	haemoglobin-haptoglobin binding protein HhuA	HhuA	VF0271	TonB_dep_Rec (PF00593); Plug (PF07715)
OG0051	hitC	core	iron(III) ABC transporter, ATP-binding protein	HitABC	VF0268	ABC_tran (PF00005); AAA_21 (PF13304); SMC_N (PF02463)
OG0192	hitC	core	iron(III) ABC transporter, ATP-binding protein	HitABC	VF0268	ABC_tran (PF00005); TOBE (PF03459)
OG0317	hitC	core	iron(III) ABC transporter, ATP-binding protein	HitABC	VF0268	ABC_tran (PF00005); AAA_29 (PF13555)
OG0355	hitC	core	iron(III) ABC transporter, ATP-binding protein	HitABC	VF0268	ABC_tran (PF00005); AAA_21 (PF13304); TOBE_2 (PF08402)
OG0711	hitC	core	iron(III) ABC transporter, ATP-binding protein	HitABC	VF0268	ABC_tran (PF00005); oligo_HPY (PF08352); AAA_21 (PF13304); SMC_N (PF02463)
OG0780	hitC	core	iron(III) ABC transporter, ATP-binding protein	HitABC	VF0268	ABC_tran (PF00005)
OG0878	hitC	core	iron(III) ABC transporter, ATP-binding protein	HitABC	VF0268	ABC_tran (PF00005); AAA_21 (PF13304); SMC_N (PF02463); AAA_15 (PF13175); DUF258 (PF03193); AAA_16 (PF13191); AAA_29 (PF13555)
OG0926	hitC	core	iron(III) ABC transporter, ATP-binding protein	HitABC	VF0268	ABC_tran (PF00005); DUF258 (PF03193); AAA_21 (PF13304)
OG0979	hitC	core	iron(III) ABC transporter, ATP-binding protein	HitABC	VF0268	ABC_tran (PF00005); oligo_HPY (PF08352); SMC_N (PF02463)
OG1001	hitC	core	iron(III) ABC transporter, ATP-binding protein	HitABC	VF0268	ABC_tran (PF00005); TOBE_2 (PF08402); SMC_N (PF02463); AAA_21 (PF13304); AAA_22 (PF13401); AAA (PF00004)
OG1068	hitC	core	iron(III) ABC transporter, ATP-binding protein	HitABC	VF0268	ABC_tran (PF00005); AAA_21 (PF13304); TOBE_2 (PF08402)
OG1069	hitC	core	iron(III) ABC transporter, ATP-binding protein	HitABC	VF0268	ABC_tran (PF00005); AAA_21 (PF13304); TOBE_2 (PF08402)
OG1182	hitC	core	iron(III) ABC transporter, ATP-binding protein	HitABC	VF0268	ABC_tran (PF00005); AAA_21 (PF13304); SMC_N (PF02463); DUF258 (PF03193); AAA_22 (PF13401); AAA_16 (PF13191); AAA_29 (PF13555)
OG1256	hitC	core	iron(III) ABC transporter, ATP-binding protein	HitABC	VF0268	ABC_tran (PF00005); AAA_21 (PF13304); SMC_N (PF02463); AAA_29 (PF13555)
OG1269	hitC	core	iron(III) ABC transporter, ATP-binding protein	HitABC	VF0268	ABC_tran (PF00005); AAA_16 (PF13191); DUF258 (PF03193)
OG1509	hitC	core	iron(III) ABC transporter, ATP-binding protein	HitABC	VF0268	ABC_tran (PF00005)
OG0242	napA	core	neutrophil activating protein NapA	HP-NAP	VF0052	Ferritin (PF00210)
OG1334	hpt	core	hexose phosphate transport protein	Hpt	VF0264	MFS_1 (PF07690)
OG0483	htpB	core	Hsp60, 60K heat shock protein HtpB	Hsp60	VF0159	Cpn60_TCP1 (PF00118)
OG1421	icsA/virG	core	autotransporter, actin tail assembly protein IcsA/VirG	IcsA	VirG) (VF0121	Autotransporter (PF03797); Pertactin (PF03212)
OG1570	IlpA	core	immunogenic lipoprotein A	IlpA	VF0513	Lipoprotein_9 (PF03180)
OG0601	katA	core	catalase	KatA	VF0454	Catalase (PF00199); Catalase-rel (PF06628)
OG0001	lsgA	core	lipopolysaccharide biosynthesis transporter	LOS	CVF494	Polysacc_synt (PF01943); Polysacc_synt_3 (PF13440)
OG0002	lsgB	core	sialyltransferase	LOS	CVF494	Glyco_transf_52 (PF07922)
OG0003	lsgD	core	glycosyltransferase	LOS	CVF494	Glyco_transf_25 (PF01755)
OG0005	lsgE	core	glycosyltransferase	LOS	CVF494	Glycos_transf_2 (PF00535); Glyco_tranf_2_3 (PF13641); Glyco_tranf_2_2 (PF10111)
OG0006	lsgF	core	glycosyltransferase	LOS	CVF494	Glycos_transf_2 (PF00535); Glyco_tranf_2_3 (PF13641); Glyco_tranf_2_2 (PF10111)
OG0048	kdsA	core	2-dehydro-3-deoxyphosphooctonate aldolase	LOS	CVF494	DAHP_synth_1 (PF00793)
OG0058	msbA	core	lipid transporter ATP-binding/permease	LOS	CVF494	ABC_tran (PF00005); ABC_membrane (PF00664); AAA_21 (PF13304); DUF87 (PF01935)
OG0267	kdsB	core	3-deoxy-manno-octulosonate cytidylyltransferase	LOS	CVF494	CTP_transf_3 (PF02348); NTP_transf_3 (PF12804)
OG0269	lpxK	core	tetraacyldisaccharide 4'-kinase	LOS	CVF494	LpxK (PF02606)
OG0270	msbA	core	lipid transporter ATP-binding/permease	LOS	CVF494	ABC_membrane (PF00664); ABC_tran (PF00005); SMC_N (PF02463); DEAD (PF00270)
OG0290	rfaE	core	ADP-heptose synthase	LOS	VF0044	PfkB (PF00294); CTP_transf_like (PF01467); Phos_pyr_kin (PF08543); Carb_kinase (PF01256)
OG0291	htrB	core	lipid A biosynthesis lauroyl acyltransferase	LOS	CVF494	Lip_A_acyltrans (PF03279)
OG0398	wbaP/rfbP	core	undecaprenyl-phosphate galactosephosphotransferase	LOS	CVF494	Bac_transf (PF02397)
OG0414	rffG	core	dTDP-glucose 46-dehydratase	LOS	CVF494	GDP_Man_Dehyd (PF16363); Epimerase (PF01370); Polysacc_synt_2 (PF02719); RmlD_sub_bind (PF04321); NAD_binding_4 (PF07993); 3Beta_HSD (PF01073); adh_short (PF00106)
OG0456	yhxB/manB	core	phosphomannomutase	LOS	CVF494	PGM_PMM_I (PF02878); PGM_PMM_II (PF02879); PGM_PMM_III (PF02880); PGM_PMM_IV (PF00408)
OG0649	lpxB	core	lipid-A-disaccharide synthase	LOS	CVF494	LpxB (PF02684)
OG0650	lpxA	core	UDP-N-acetylglucosamine acyltransferase	LOS	CVF494	Acetyltransf_11 (PF13720); Hexapep (PF00132)
OG0766	rfaF	core	ADP-heptose-LPS heptosyltransferase II	LOS	CVF494	Glyco_transf_9 (PF01075)
OG0862	lpxH	core	UDP-2,3-diacylglucosamine pyrophosphohydrolase	LOS	CVF494	Metallophos (PF00149)
OG0877	gmhA/lpcA	core	phosphoheptose isomerase	LOS	CVF494	SIS_2 (PF13580); SIS (PF01380)
OG0901	lpxC	core	UDP-3-O-(R-3-hydroxymyristoyl)-N-acetylglucosamine deacetylase	LOS	CVF494	LpxC (PF03331)
OG0938	neuA	core	acylneuraminate cytidylyltransferase	LOS	CVF494	CTP_transf_3 (PF02348); NTP_transf_3 (PF12804)
OG1021	galE	core	UDP-glucose 4-epimerase	LOS	CVF494	Epimerase (PF01370); GDP_Man_Dehyd (PF16363); 3Beta_HSD (PF01073); Polysacc_synt_2 (PF02719); RmlD_sub_bind (PF04321); NAD_binding_4 (PF07993); adh_short (PF00106); KR (PF08659); NAD_binding_10 (PF13460); NmrA (PF05368)
OG1052	msbA	core	lipid transporter ATP-binding/permease	LOS	CVF494	ABC_tran (PF00005); ABC_membrane (PF00664); SMC_N (PF02463); DUF258 (PF03193)
OG1170	msbB	core	lipid A biosynthesis (KDO)2-(lauroyl)-lipid IVA acyltransferase	LOS	CVF494	Lip_A_acyltrans (PF03279)
OG1291	galU	core	glucosephosphate uridylyltransferase	LOS	CVF494	NTP_transferase (PF00483); NTP_transf_3 (PF12804)
OG1296	waaQ	core	heptosyltransferase-like protein	LOS	CVF494	Glyco_transf_9 (PF01075)
OG1304	kdkA	core	3-deoxy-D-manno-octulosonic-acid kinase	LOS	CVF494	Kdo (PF06293); RIO1 (PF01163); APH (PF01636); YrbL-PhoP_reg (PF10707); Pkinase (PF00069)
OG1306	kdtA	core	3-deoxy-d-manno-octulosonic-acid transferase	LOS	VF0044	Glycos_transf_N (PF04413); Glycos_transf_1 (PF00534)
OG1307	lgtF	core	beta-1,4-glucosyltransferase	LOS	CVF494	Glycos_transf_2 (PF00535); Glyco_tranf_2_4 (PF13704)
OG1373	orfM	core	deoxyribonucleotide triphosphate pyrophosphatase	LOS	CVF494	Ham1p_like (PF01725)
OG1197	lpeA	core	lipoprotein promoting cell invasion	LpeA	VF0346	ZnuA (PF01297)
OG0401	bplF	core	lipopolysaccharide biosynthesis protein	LPS	VF0033	DegT_DnrJ_EryC1 (PF01041); Aminotran_5 (PF00266); Cys_Met_Meta_PP (PF01053)
OG0402	bplL	core	lipopolysaccharide biosynthesis protein	LPS	VF0033	Polysacc_synt_2 (PF02719); Epimerase (PF01370); CoA_binding_3 (PF13727); GDP_Man_Dehyd (PF16363); 3Beta_HSD (PF01073); RmlD_sub_bind (PF04321)
OG0651	fabZ	core	(3R)-hydroxymyristoyl ACP dehydratase	LPS	CVF383	FabA (PF07977)
OG0701	acpXL	core	acyl carrier protein	LPS	CVF383	PP-binding (PF00550); PP-binding_2 (PF14573)
OG0767	waaC	core	3-deoxy-D-manno-octulosonic-acid (KDO) transferase	LPS	VF0085	Glyco_transf_9 (PF01075)
OG1305	kdtB	core	lipopolysaccharide core biosynthesis protein	LPS	VF0056	CTP_transf_like (PF01467); Citrate_ly_lig (PF08218)
OG1370	lspA	core	signal peptidase II	Lsp	VF0351	Peptidase_A8 (PF01252)
OG1003	VP1611	core	multivalent adhesion molecule MAM7	MAM7	VF0512	MlaD (PF02470)
OG0821	mgtC	core	Mg2+ transport protein	MgtBC	VF0106	MgtC (PF02308)
OG1340	mip	core	macrophage infectivity potentiator Mip	Mip	VF0153	FKBP_C (PF00254); FKBP_N (PF01346)
OG0980	mntB	core	Manganese transport system membrane protein MntB	MntABC	VF0455	ABC-3 (PF00950); FecCD (PF01032)
OG0981	mntA	core	ABC transporter ATP-binding protein MntA	MntABC	VF0455	ABC_tran (PF00005); AAA_21 (PF13304); SMC_N (PF02463); AAA_22 (PF13401); ATPase_2 (PF01637)
OG1195	mntB	core	Manganese transport system membrane protein MntB	MntABC	VF0455	ABC-3 (PF00950); FecCD (PF01032)
OG1196	mntB	core	Manganese transport system membrane protein MntB	MntABC	VF0455	ABC-3 (PF00950); FecCD (PF01032)
OG0081	msrA/B(pilB)	core	trifunctional thioredoxin/methionine sulfoxide reductase A/B protein	MsrAB	VF0456	PMSR (PF01625)
OG0325	msrA/B(pilB)	core	trifunctional thioredoxin/methionine sulfoxide reductase A/B protein	MsrAB	VF0456	SelR (PF01641)
OG0020	mtrE	core	multidrug efflux pump channel protein MtrE	MtrCDE	VF0451	OEP (PF02321)
OG0496	mtrD	core	multiple transferable resistance system protein MtrD	MtrCDE	VF0451	ACR_tran (PF00873); MMPL (PF03176)
OG0498	mtrC	core	membrane fusion protein MtrC	MtrCDE	VF0451	HlyD_D23 (PF16576); HlyD_3 (PF13437); Biotin_lipoyl_2 (PF13533); Biotin_lipoyl (PF00364)
OG0070	ompP5	core	outer membrane protein P5 (ompA), human factor H binding protein	P5 protein	VF0041	OmpA (PF00691); SmpA_OmlA (PF04355)
OG0218	ompP5	core	outer membrane protein P5 (ompA), human factor H binding protein	P5 protein	VF0041	OmpA_membrane (PF01389); OMP_b-brl (PF13505); OmpA (PF00691)
OG1498	phzF1	core	phenazine biosynthesis protein PhzF, isomerase	Phenazines biosynthesis	CVF536	PhzC-PhzF (PF02567)
OG0962	phoP	core	Possible two component system response transcriptional positive regulator PhoP	PhoP	VF0286	Response_reg (PF00072); Trans_reg_C (PF00486)
OG1129	phoP	core	Possible two component system response transcriptional positive regulator PhoP	PhoP	VF0286	Response_reg (PF00072); Trans_reg_C (PF00486)
OG1220	phoP	core	Possible two component system response transcriptional positive regulator PhoP	PhoP	VF0286	Trans_reg_C (PF00486); Response_reg (PF00072)
OG1219	phoR	core	Possible two component system response sensor kinase membrane associated PhoR	PhoP/R	CVF331	HATPase_c (PF02518); HisKA (PF00512); HATPase_c_3 (PF13589); PAS_9 (PF13426); PAS (PF00989)
OG1064	fleR/flrC	core	sigma 54-dependent response regulator	polar flagella	AI149	Response_reg (PF00072); Sigma54_activ_2 (PF14532); Sigma54_activat (PF00158); HTH_8 (PF02954)
OG1358	pdxA	core	4-hydroxythreonine-4-phosphate dehydrogenase	Pse5Ac7Ac	AI150	PdxA (PF04166)
OG0426	eptC	core	phosphoethanolamine transferase	Pse5Ac7Ac, Pse5Ac7Am, Pse8OAc, Pse5Am7AcGlnAc	AI151	Sulfatase (PF00884); DUF1705 (PF08019)
OG0265	ptlH	core	Ptl Type IV secretion system VirB11 homolog protein PtlA	Ptx	VF0026	T2SSE (PF00437); Zeta_toxin (PF06414); ABC_tran (PF00005); AAA_29 (PF13555)
OG0158	pchD	core	pyochelin biosynthesis protein PchD	Pyochelin	VF0095	AMP-binding (PF00501); AMP-binding_C (PF13193); ACAS_N (PF16177)
OG0168	pchD	core	pyochelin biosynthesis protein PchD	Pyochelin	VF0095	AMP-binding (PF00501); AMP-binding_C (PF13193)
OG0717	pvdH	core	diaminobutyrate-2-oxoglutarate aminotransferase PvdH	pyoverdine	IA001	Aminotran_3 (PF00202)
OG1152	pvdH	core	diaminobutyrate-2-oxoglutarate aminotransferase PvdH	pyoverdine	IA001	Aminotran_3 (PF00202); Aminotran_1_2 (PF00155)
OG1246	pvdH	core	diaminobutyrate-2-oxoglutarate aminotransferase PvdH	pyoverdine	IA001	Aminotran_3 (PF00202)
OG1512	pvcC	core	paerucumarin biosynthesis protein PvcC	pyoverdine	IA001	HpaB_N (PF11794); HpaB (PF03241)
OG1540	recN	core	DNA repair protein RecN	RecN	VF0457	SMC_N (PF02463); AAA_23 (PF13476); AAA_21 (PF13304)
OG0322	relA	core	Probable GTP pyrophosphokinase RelA (ATP:GTP 3'-pyrophosphotransferase) (PPGPP synthetase I)((P)PPGPP synthetase) (GTP diphosphokinase)	RelA	VF0287	HD_4 (PF13328); RelA_SpoT (PF04607); TGS (PF02824); ACT_4 (PF13291); HD (PF01966)
OG0748	relA	core	Probable GTP pyrophosphokinase RelA (ATP:GTP 3'-pyrophosphotransferase) (PPGPP synthetase I)((P)PPGPP synthetase) (GTP diphosphokinase)	RelA	VF0287	HD_4 (PF13328); RelA_SpoT (PF04607); TGS (PF02824); ACT_4 (PF13291); ACT (PF01842)
OG1303	rtxB	core	RTX toxin transporter RtxB	RTX toxin	CVF263	ABC_tran (PF00005); ABC_membrane (PF00664); SMC_N (PF02463)
OG0884	shuU	core	permease of iron compound ABC transport system	Shu	VF0256	FecCD (PF01032)
OG1566	shuX	core	shu locus protein ShuX	Shu	VF0256	ChuX_HutX (PF06228)
OG0632	sodB	core	superoxide dismutase	SodB	VF0169	Sod_Fe_C (PF02777); Sod_Fe_N (PF00081)
OG1037	cdsN	core	Type III secretion system ATPase	TTSS	VF0344	ATP-synt_ab (PF00006); ATP-synt_ab_N (PF02874)
OG1039	bscN	core	ATP synthase in type III secretion system	TTSS	VF0035	ATP-synt_ab (PF00006); ATP-synt_ab_C (PF00306); ATP-synt_ab_N (PF02874)
OG0310	pilR	core	two-component response regulator PilR	Type IV pili	VF0082	Sigma54_activat (PF00158); Sigma54_activ_2 (PF14532); AAA_5 (PF07728)
OG0570	pilQ	core	type IV pilus secretin protein PilQ	type IV pili	AI111	Secretin (PF00263); Secretin_N (PF03958)
OG0639	pilF	core	type IV pilus biogenesis protein PilF	type IV pili	AI111	TPR_2 (PF07719); TPR_1 (PF00515); TPR_17 (PF13431); TPR_19 (PF14559); TPR_12 (PF13424); TPR_8 (PF13181); TPR_14 (PF13428); TPR_16 (PF13432); TPR_10 (PF13374); TPR_11 (PF13414); TPR_7 (PF13176)
OG0847	pilB	core	type IV pilus assembly protein PilB	Type IV pili	VF0155	T2SSE (PF00437); T2SSE_N (PF05157)
OG0848	pilG	core	pilus assembly protein PilG	Type IV pili	VF0075	T2SSF (PF00482)
OG0059	ybtP	core	lipoprotein inner membrane ABC-transporter	Yersiniabactin	VF0136	ABC_membrane (PF00664); ABC_tran (PF00005); SMC_N (PF02463); DUF258 (PF03193)
OG1813	adsA	dispensable	Adenosine synthase A	AdsA	VF0422	5_nucleotid_C (PF02872); Metallophos (PF00149)
OG2718	adsA	dispensable	Adenosine synthase A	AdsA	VF0422	Metallophos (PF00149); Metallophos_2 (PF12850)
OG1846	cylG	dispensable	3-ketoacyl-ACP-reductase CylG	Beta-hemolysin/cytolysin	CVF171	adh_short (PF00106); adh_short_C2 (PF13561); KR (PF08659); Epimerase (PF01370)
OG2179	cylG	dispensable	3-ketoacyl-ACP-reductase CylG	Beta-hemolysin/cytolysin	CVF171	adh_short (PF00106); adh_short_C2 (PF13561); KR (PF08659)
OG1889	bopD	dispensable	sugar-binding transcriptional regulator, LacI family	BopD	VF0362	Peripla_BP_1 (PF00532); Peripla_BP_3 (PF13377); Peripla_BP_4 (PF13407); LacI (PF00356)
OG2177	bopD	dispensable	sugar-binding transcriptional regulator, LacI family	BopD	VF0362	Peripla_BP_3 (PF13377); Peripla_BP_4 (PF13407); LacI (PF00356); Peripla_BP_1 (PF00532)
OG1744	bprB	dispensable	two-component response regulator	Bsa T3SS	VF0428	Response_reg (PF00072); GerE (PF00196)
OG1645	cap8E	dispensable	capsular polysaccharide synthesis enzyme Cap8E	Capsule	VF0003	Polysacc_synt_2 (PF02719); Epimerase (PF01370); Polysacc_syn_2C (PF08485); 3Beta_HSD (PF01073); GDP_Man_Dehyd (PF16363); NAD_binding_10 (PF13460); NAD_binding_4 (PF07993); RmlD_sub_bind (PF04321); NmrA (PF05368)
OG1781	cap8F	dispensable	capsular polysaccharide synthesis enzyme Cap8F	Capsule	VF0003	Epimerase (PF01370); NAD_binding_4 (PF07993); RmlD_sub_bind (PF04321); GDP_Man_Dehyd (PF16363)
OG1782	cap8B	dispensable	capsular polysaccharide synthesis enzyme Cap8B	Capsule	VF0003	Wzz (PF02706); GNVR (PF13807); CbiA (PF01656); AAA_31 (PF13614); ParA (PF10609); MipZ (PF09140)
OG1929	bexC	dispensable	capsular polysaccharide export protein BexC	Capsule	VF0043	Wzz (PF02706)
OG1939	lipA	dispensable	capsule polysaccharide modification protein LipA	Capsule	VF0079	Capsule_synth (PF05159)
OG1940	fcbC	dispensable	UDP-glucose 6-dehydrogenase	Capsule	VF0323	UDPG_MGDP_dh_N (PF03721); UDPG_MGDP_dh (PF00984); UDPG_MGDP_dh_C (PF03720); ApbA (PF02558); Glyco_hydro_4 (PF02056); NAD_Gly3P_dh_N (PF01210)
OG1942	bexD	dispensable	capsular polysaccharide export protein BexD	Capsule	VF0043	Poly_export (PF02563); SLBB (PF10531)
OG1943	ctrC	dispensable	capsule polysaccharide export inner-membrane protein CtrC	Capsule	VF0079	ABC2_membrane (PF01061)
OG1944	bexA	dispensable	ATP-dependent polysaccharide export protein BexA	Capsule	VF0043	ABC_tran (PF00005); AAA_21 (PF13304)
OG1970	hscB	dispensable	capsular polysaccharide export protein HscB	Capsule	VF0043	Capsule_synth (PF05159)
OG1991	bcbB	dispensable	capsular polysaccharide synthesis enzyme Cap8O	Capsule	VF0003	UDPG_MGDP_dh_N (PF03721); UDPG_MGDP_dh (PF00984); UDPG_MGDP_dh_C (PF03720); NAD_Gly3P_dh_N (PF01210); NAD_binding_2 (PF03446); 2-Hacid_dh_C (PF02826)
OG1999	bexD	dispensable	capsular polysaccharide export protein BexD	Capsule	VF0043	Poly_export (PF02563); SLBB (PF10531)
OG2000	ctrC	dispensable	capsule polysaccharide export inner-membrane protein CtrC	Capsule	VF0079	ABC2_membrane (PF01061)
OG2001	ctrD	dispensable	capsule polysaccharide export ATP-binding protein CtrD	Capsule	VF0079	ABC_tran (PF00005); AAA_21 (PF13304)
OG2106	hscB	dispensable	capsular polysaccharide export protein HscB	Capsule	VF0043	Capsule_synth (PF05159)
OG2107	bcbA	dispensable	UDP-N-acetylglucosamine-2-epimerase	Capsule	VF0144	Epimerase_2 (PF02350)
OG2108	lipA	dispensable	capsule polysaccharide modification protein LipA	Capsule	VF0079	Capsule_synth (PF05159)
OG2109	bexC	dispensable	capsular polysaccharide export protein BexC	Capsule	VF0043	Wzz (PF02706)
OG2170	chuU	dispensable	heme permease protein ChuU	Chu	VF0227	FecCD (PF01032)
OG1666	clpP	dispensable	ATP-dependent Clp protease proteolytic subunit	ClpP	VF0074	CLP_protease (PF00574)
OG2655	cyaA	dispensable	bifunctional hemolysin-adenylate cyclase precursor	Cya	VF0028	HCBP_related (PF06594); HemolysinCabind (PF00353)
OG1725	lidL	dispensable	Dot/Icm type IV secretion system effector LidL	Dot/Icm	SS047	Sel1 (PF08238)
OG2959	lidL	dispensable	Dot/Icm type IV secretion system effector LidL	Dot/Icm	SS047	Sel1 (PF08238)
OG2171	fepC	dispensable	ferrienterobactin ABC transporter ATPase	Enterobactin	VF0228	ABC_tran (PF00005); SMC_N (PF02463); AAA_21 (PF13304)
OG1706	fbpB	dispensable	iron(III) ABC transporter, permease protein	FbpABC	VF0272	BPD_transp_1 (PF00528)
OG1814	fbpC	dispensable	iron(III) ABC transporter, ATP-binding protein	FbpABC	VF0272	ABC_tran (PF00005); AAA_21 (PF13304); AAA (PF00004)
OG1872	fbpC	dispensable	iron(III) ABC transporter, ATP-binding protein	FbpABC	VF0272	ABC_tran (PF00005); AAA_21 (PF13304)
OG1883	fbpC	dispensable	iron(III) ABC transporter, ATP-binding protein	FbpABC	VF0272	ABC_tran (PF00005); AAA_21 (PF13304); AAA_16 (PF13191); SMC_N (PF02463); AAA_30 (PF13604)
OG2417	fbpC	dispensable	iron(III) ABC transporter, ATP-binding protein	FbpABC	VF0272	ABC_tran (PF00005); AAA_21 (PF13304)
OG1852	fhaC	dispensable	hemolysin activator-like protein	FHA	VF0025	ShlB (PF03865); POTRA_2 (PF08479)
OG1945	fhaC	dispensable	hemolysin activator-like protein	FHA	VF0025	ShlB (PF03865); POTRA_2 (PF08479)
OG2052	fhaB	dispensable	filamentous hemagglutinin/adhesin	FHA	VF0025	Haemagg_act (PF05860); ESPR (PF13018); Fil_haemagg (PF05594)
OG2135	fhaB	dispensable	filamentous hemagglutinin/adhesin	FHA	VF0025	Peptidase_C58 (PF03543); Fil_haemagg_2 (PF13332); Haemagg_act (PF05860)
OG2227	fhaB	dispensable	filamentous hemagglutinin/adhesin	FHA	VF0025	Peptidase_C58 (PF03543); Haemagg_act (PF05860); Fil_haemagg_2 (PF13332); ESPR (PF13018)
OG2312	fhaB	dispensable	filamentous hemagglutinin/adhesin	FHA	VF0025	Peptidase_C58 (PF03543); Fil_haemagg_2 (PF13332)
OG2321	fhaB	dispensable	filamentous hemagglutinin/adhesin	FHA	VF0025	Fil_haemagg_2 (PF13332); Haemagg_act (PF05860); EndoU_bacteria (PF14436); PT-VENN (PF04829); ESPR (PF13018)
OG2322	fhaC	dispensable	hemolysin activator-like protein	FHA	VF0025	POTRA_2 (PF08479); ShlB (PF03865)
OG2365	fhaB	dispensable	filamentous hemagglutinin/adhesin	FHA	VF0025	Haemagg_act (PF05860); ESPR (PF13018)
OG2530	fhaB	dispensable	filamentous hemagglutinin/adhesin	FHA	VF0025	Peptidase_C58 (PF03543); Fil_haemagg_2 (PF13332); Haemagg_act (PF05860); Fic (PF02661); ESPR (PF13018)
OG2680	fhaB	dispensable	filamentous hemagglutinin/adhesin	FHA	VF0025	Peptidase_C58 (PF03543); Fil_haemagg_2 (PF13332); Haemagg_act (PF05860); ESPR (PF13018)
OG2914	fhaB	dispensable	filamentous hemagglutinin/adhesin	FHA	VF0025	Haemagg_act (PF05860); ESPR (PF13018)
OG1904	hgpC	dispensable	hemoglobin-binding protein	Hgp	VF0270	TonB_dep_Rec (PF00593); Plug (PF07715)
OG2325	hgpC	dispensable	hemoglobin-binding protein	Hgp	VF0270	TonB_dep_Rec (PF00593); Plug (PF07715)
OG2374	hgpC	dispensable	hemoglobin-binding protein	Hgp	VF0270	TonB_dep_Rec (PF00593)
OG2649	hgpC	dispensable	hemoglobin-binding protein	Hgp	VF0270	TonB_dep_Rec (PF00593)
OG2868	hgpC	dispensable	hemoglobin-binding protein	Hgp	VF0270	Plug (PF07715)
OG2908	hgpC	dispensable	hemoglobin-binding protein	Hgp	VF0270	Plug (PF07715)
OG1888	hhuA	dispensable	haemoglobin-haptoglobin binding protein HhuA	HhuA	VF0271	TonB_dep_Rec (PF00593); Plug (PF07715)
OG1876	hsf	dispensable	Hsf	Hia/Hsf	VF0039	YadA_head (PF05658); YadA_anchor (PF03895); YadA_stalk (PF05662); ESPR (PF13018)
OG1973	hsf	dispensable	Hsf	Hia/Hsf	VF0039	YadA_head (PF05658); YadA_stalk (PF05662); YadA_anchor (PF03895); ESPR (PF13018)
OG2211	hsf	dispensable	Hsf	Hia/Hsf	VF0039	YadA_stalk (PF05662); YadA_head (PF05658); YadA_anchor (PF03895); ESPR (PF13018)
OG2386	hsf	dispensable	Hsf	Hia/Hsf	VF0039	YadA_anchor (PF03895)
OG2433	hsf	dispensable	Hsf	Hia/Hsf	VF0039	YadA_head (PF05658); YadA_stalk (PF05662); YadA_anchor (PF03895); ESPR (PF13018)
OG2457	hsf	dispensable	Hsf	Hia/Hsf	VF0039	YadA_head (PF05658); YadA_anchor (PF03895); YadA_stalk (PF05662); ESPR (PF13018)
OG2719	hsf	dispensable	Hsf	Hia/Hsf	VF0039	YadA_stalk (PF05662); YadA_anchor (PF03895); YadA_head (PF05658); X_fast-SP_rel (PF06669)
OG1697	hitC	dispensable	iron(III) ABC transporter, ATP-binding protein	HitABC	VF0268	ABC_tran (PF00005); oligo_HPY (PF08352); SMC_N (PF02463); AAA_21 (PF13304)
OG1767	hitC	dispensable	iron(III) ABC transporter, ATP-binding protein	HitABC	VF0268	ABC_tran (PF00005); oligo_HPY (PF08352); AAA_22 (PF13401)
OG1932	hitC	dispensable	iron(III) ABC transporter, ATP-binding protein	HitABC	VF0268	ABC_tran (PF00005); AAA_21 (PF13304); TOBE_2 (PF08402); SMC_N (PF02463)
OG2196	hitC	dispensable	iron(III) ABC transporter, ATP-binding protein	HitABC	VF0268	QRPTase_C (PF01729); ABC_tran (PF00005); QRPTase_N (PF02749); AAA_21 (PF13304); AAA_16 (PF13191)
OG2339	hitC	dispensable	iron(III) ABC transporter, ATP-binding protein	HitABC	VF0268	ABC_tran (PF00005); AAA_21 (PF13304); SMC_N (PF02463); AAA_15 (PF13175)
OG2883	hitC	dispensable	iron(III) ABC transporter, ATP-binding protein	HitABC	VF0268	ABC_tran (PF00005); AAA_21 (PF13304); AAA_30 (PF13604); ABC_ATPase (PF09818)
OG1623	hmbR	dispensable	hemoglobin receptor	HmbR	VF0048	TonB_dep_Rec (PF00593); Plug (PF07715)
OG1931	hmbR	dispensable	hemoglobin receptor	HmbR	VF0048	TonB_dep_Rec (PF00593); Plug (PF07715)
OG1946	hmbR	dispensable	hemoglobin receptor	HmbR	VF0048	TonB_dep_Rec (PF00593); Plug (PF07715); OMP_b-brl (PF13505)
OG1715	hpt	dispensable	hexose phosphate transport protein	Hpt	VF0264	MFS_1 (PF07690)
OG1834	hpt	dispensable	hexose phosphate transport protein	Hpt	VF0264	MFS_1 (PF07690)
OG2137	hpuB	dispensable	haemoglobin-haptoglobin-utilization protein	HpuAB	VF0049	TonB_dep_Rec (PF00593); OMP_b-brl (PF13505); OMP_b-brl_3 (PF14905)
OG1678	tagR	dispensable	type IV secretion associated protein TagR, positively regulates PpkA	HSI-I	VF0334	FGE-sulfatase (PF03781)
OG1679	ppkA	dispensable	serine/threonine protein kinase PpkA	HSI-I	VF0334	VWA_2 (PF13519)
OG1795	tagS	dispensable	type IV secretion associated protein TagS, forming a stable inner membrane complex with TagT	HSI-I	VF0334	FtsX (PF02687)
OG2202	hxuC	dispensable	heme-hemopexin utilization protein C, haem receptor	HxuABC	VF0269	Plug (PF07715); TonB_dep_Rec (PF00593)
OG1837	lap	dispensable	Listeria adhesion protein Lap	Lap	VF0444	Fe-ADH (PF00465); Aldedh (PF00171); Fe-ADH_2 (PF13685)
OG2681	lap	dispensable	Listeria adhesion protein Lap	Lap	VF0444	Fe-ADH (PF00465); Fe-ADH_2 (PF13685)
OG2682	lap	dispensable	Listeria adhesion protein Lap	Lap	VF0444	Aldedh (PF00171)
OG1663	lpxD	dispensable	UDP-3-O-(3-hydroxymyristoyl) glucosamine N-acyltransferase	LOS	CVF494	Hexapep (PF00132); LpxD (PF04613); Hexapep_2 (PF14602); Fucokinase (PF07959)
OG1741	opsX/rfaC	dispensable	heptosyltransferase I	LOS	CVF494	Glyco_transf_9 (PF01075)
OG1745	rfaD	dispensable	ADP-L-glycero-D-mannoheptose-6-epimerase	LOS	VF0044	Epimerase (PF01370); GDP_Man_Dehyd (PF16363); 3Beta_HSD (PF01073); RmlD_sub_bind (PF04321); Polysacc_synt_2 (PF02719); NAD_binding_4 (PF07993)
OG1777	wecA	dispensable	undecaprenyl-phosphate alpha-N-acetylglucosaminyltransferase	LOS	CVF494	Glycos_transf_4 (PF00953)
OG1915	cstIII	dispensable	alpha-2,3 sialyltransferas	LOS	VF0326	CST-I (PF06002)
OG2126	lic2A	dispensable	glycosyltransferase	LOS	VF0044	Glyco_transf_25 (PF01755); Pox_P35 (PF03213)
OG2214	lic2A	dispensable	glycosyltransferase	LOS	VF0044	Glyco_transf_25 (PF01755)
OG2215	lgtA	dispensable	N-acetylglucosamine glycosyltransferase	LOS	CVF494	Glycos_transf_2 (PF00535); Glyco_tranf_2_3 (PF13641); Glyco_tranf_2_2 (PF10111)
OG2307	lgtC	dispensable	glycosyltransferase	LOS	CVF494	Glyco_transf_8 (PF01501)
OG2333	licA	dispensable	choline kinase	LOS	VF0044	Choline_kinase (PF01633); APH (PF01636)
OG2334	licB	dispensable	choline permease	LOS	VF0044	EamA (PF00892); TPT (PF03151)
OG2335	licC	dispensable	phosphocholine cytidyltransferase	LOS	VF0044	NTP_transf_3 (PF12804); NTP_transferase (PF00483)
OG2573	lic2A	dispensable	glycosyltransferase	LOS	VF0044	Glyco_transf_25 (PF01755)
OG2574	lgtA	dispensable	N-acetylglucosamine glycosyltransferase	LOS	CVF494	Glycos_transf_2 (PF00535); Glyco_tranf_2_3 (PF13641); Glyco_tranf_2_2 (PF10111)
OG2575	lgtA	dispensable	N-acetylglucosamine glycosyltransferase	LOS	CVF494	Glycos_transf_2 (PF00535); Glyco_tranf_2_3 (PF13641); Glyco_tranf_2_2 (PF10111)
OG2576	lgtC	dispensable	glycosyltransferase	LOS	CVF494	Glyco_transf_8 (PF01501)
OG2862	cstIII	dispensable	alpha-2,3 sialyltransferas	LOS	VF0326	CST-I (PF06002)
OG2951	lgtC	dispensable	glycosyltransferase	LOS	CVF494	Glyco_transf_8 (PF01501)
OG1671	mip	dispensable	macrophage infectivity potentiator Mip	Mip	VF0153	FKBP_C (PF00254); FKBP_N (PF01346)
OG1731	mntA	dispensable	ABC transporter ATP-binding protein MntA	MntABC	VF0455	ABC_tran (PF00005); AAA_21 (PF13304); SMC_N (PF02463); AAA_29 (PF13555)
OG1665	mtrE	dispensable	multidrug efflux pump channel protein MtrE	MtrCDE	VF0451	OEP (PF02321)
OG1847	nanB	dispensable	neuraminidase A	Neuraminidase	VF0148	BNR_2 (PF13088); Autotransporter (PF03797); BNR_3 (PF13859); BNR (PF02012)
OG1647	nspA	dispensable	neisserial surface protein A	NspA	VF0453	Opacity (PF02462); OMP_b-brl (PF13505)
OG1688	oapA	dispensable	opacity associated protein (oapA)	OapA	VF0040	OapA (PF04225); OapA_N (PF08525)
OG1765	ompP2	dispensable	outer membrane protein P2 (ompP2), laminin binding protein	P2 protein	VF0042	Porin_4 (PF13609); Porin_1 (PF00267); OMP_b-brl (PF13505)
OG1776	ompP2	dispensable	outer membrane protein P2 (ompP2), laminin binding protein	P2 protein	VF0042	Porin_4 (PF13609); Porin_1 (PF00267)
OG2145	ompP2	dispensable	outer membrane protein P2 (ompP2), laminin binding protein	P2 protein	VF0042	Porin_4 (PF13609); Porin_1 (PF00267)
OG1673	phoP	dispensable	Possible two component system response transcriptional positive regulator PhoP	PhoP	VF0286	Response_reg (PF00072); Trans_reg_C (PF00486)
OG1774	phoP	dispensable	Possible two component system response transcriptional positive regulator PhoP	PhoP	VF0286	Response_reg (PF00072); Trans_reg_C (PF00486)
OG1672	phoR	dispensable	Possible two component system response sensor kinase membrane associated PhoR	PhoP/R	CVF331	HATPase_c (PF02518); HAMP (PF00672); HisKA (PF00512); HATPase_c_3 (PF13589); HATPase_c_5 (PF14501)
OG1661	pchA	dispensable	salicylate biosynthesis isochorismate synthase PchA	Pyochelin	VF0095	Chorismate_bind (PF00425)
OG1867	nanH	dispensable	sialidase	sialidase	VF0391	BNR_3 (PF13859); BNR_2 (PF13088); BNR (PF02012); Sortilin-Vps10 (PF15902)
OG2369	nanB	dispensable	exo-alpha-sialidase	sialidase	VF0391	Autotransporter (PF03797); BNR_2 (PF13088); BNR_3 (PF13859); BNR (PF02012); OMP_b-brl (PF13505)
OG1668	sodCI	dispensable	Gifsy-2 prophage: superoxide dismutase precursor (Cu-Zn)	SodCI	VF0109	Sod_Cu (PF00080)
OG1917	gspD	dispensable	general secretion pathway protein D	T2SS	VF0333	Secretin (PF00263); T2SS-T3SS_pil_N (PF13629)
OG2153	gspD	dispensable	general secretion pathway protein D	T2SS	VF0333	Secretin (PF00263); T2SS-T3SS_pil_N (PF13629)
OG2652	yopT	dispensable	type III secretion system effector YopT, cysteine protease	TTSS	VF0140	Peptidase_C58 (PF03543)
OG2912	yopT	dispensable	type III secretion system effector YopT, cysteine protease	TTSS	VF0140	Peptidase_C58 (PF03543); Fil_haemagg_2 (PF13332)
OG2795	pilL	dispensable	type IV pilus biosynthesis protein PilL	Type IV pili	VF0401	*
OG1609	ybtS	dispensable	salicylate synthase Irp9	Yersiniabactin	VF0136	Chorismate_bind (PF00425); Anth_synt_I_N (PF04715)
* indicates none of Pfam domain was detected for the corresponding gene.
