# Supplementary material for: Genome-Wide Analyses Reveal Genes Subject to Positive Selection in Pasteurella multocida
Source: Front Microbiol. 2017 May 30;8:961. doi: 10.3389/fmicb.2017.00961 (PMC5447721; doi:10.3389/fmicb.2017.00961)
Supplement: Supplementary file 6 [file Table6.XLSX]

## Sheet: Table S6
Table S6. List of genes detected by recombination test
OG ID	Symbol	Product function	Length (bp)	Position of Breakpoint sites	COG code	COG class	VF class	VF function
OG0236	tpL	Tyrosine phenol-lyase	1374	626	E	Amino acid transport and metabolism
OG0274	metX	Homoserine O-acetyltransferase	1080	531	E	Amino acid transport and metabolism
OG0479	aspA	Aspartate ammonia-lyase	1416	894	E	Amino acid transport and metabolism
OG0488	-	Acetylornithine deacetylase (Fragment)	1218	894	E	Amino acid transport and metabolism
OG0547	hisX	Histidinol dehydrogenase	1296	447	E	Amino acid transport and metabolism
OG0548	his81	Histidinol-phosphate aminotransferase 1	1053	114 832	E	Amino acid transport and metabolism	Capsule	aminotransferase
OG0549	his7	Histidine biosynthesis bifunctional protein HisB	1089	580 759 967	E	Amino acid transport and metabolism
OG0552	his2	Histidine biosynthesis bifunctional protein HisIE	615	319	E	Amino acid transport and metabolism
OG0557	y1048	Uncharacterized protein HI_1048	1104	513	E	Amino acid transport and metabolism
OG0814	selA	L-seryl-tRNA(Sec) selenium transferase	1380	240	E	Amino acid transport and metabolism
OG0869	ak1H	Bifunctional aspartokinase/homoserine dehydrogenase 1	2445	231	E	Amino acid transport and metabolism
OG1078	-	Serine O-acetyltransferase	792	399	E	Amino acid transport and metabolism
OG1137	pepD	Cytosol non-specific dipeptidase	1458	669	E	Amino acid transport and metabolism
OG1167	aroC	Chorismate synthase	1071	747	E	Amino acid transport and metabolism
OG1274	-	Shikimate dehydrogenase (NADP(+))	807	303	E	Amino acid transport and metabolism
OG1398	-	Cysteine synthase (Fragment)	945	414	E	Amino acid transport and metabolism
OG1468	y1590	Uncharacterized peptidase PM1590	621	374	E	Amino acid transport and metabolism
OG0253	-	Mannose-6-phosphate isomerase, type 1	1200	837	G	Carbohydrate transport and metabolism
OG0254	-	Mannose-specific enzyme IID component of PTS	834	552	G	Carbohydrate transport and metabolism
OG0282	-	PTS system N-acetylglucosamine-specific EIICBA component	1455	975	G	Carbohydrate transport and metabolism
OG0347	alkH	Putative KHG/KDPG aldolase	660	429	G	Carbohydrate transport and metabolism
OG0446	mtlD	Mannitol-1-phosphate 5-dehydrogenase	1155	448	G	Carbohydrate transport and metabolism
OG0669	pthC	Glucitol/sorbitol permease IIC component	552	333	G	Carbohydrate transport and metabolism
OG0800	k1pF	1-phosphofructokinase	933	291	G	Carbohydrate transport and metabolism
OG1068	-	ABC transporter, ATP-binding protein	1086	609	G	Carbohydrate transport and metabolism	HitABC	iron(III) ABC transporter, ATP-binding protein
OG1134	xylB	Xylulose kinase	1467	313	G	Carbohydrate transport and metabolism
OG1256	-	Heme ABC exporter, ATP-binding protein CcmA	1515	906	G	Carbohydrate transport and metabolism	HitABC	iron(III) ABC transporter, ATP-binding protein
OG1323	-	Monosaccharide-transporting ATPase	1026	447	G	Carbohydrate transport and metabolism
OG1456	taL	Transaldolase	951	357	G	Carbohydrate transport and metabolism
OG1529	g6pD	Glucose-6-phosphate 1-dehydrogenase	1488	480	G	Carbohydrate transport and metabolism
OG1532	6pgD	6-phosphogluconate dehydrogenase, decarboxylating	1452	711	G	Carbohydrate transport and metabolism
OG0269	lpxK	Tetraacyldisaccharide 4'-kinase	975	324	M	Cell membrane/envelope biogenesis	LOS	tetraacyldisaccharide 4'-kinase
OG0329	-	Membrane-bound lytic murein transglycosylase A	1095	471	M	Cell membrane/envelope biogenesis
OG0416	lnT	Apolipoprotein N-acyltransferase	1539	594	M	Cell membrane/envelope biogenesis
OG0893	murF	UDP-N-acetylmuramoyl-tripeptide--D-alanyl-D-alanine ligase	1380	713	M	Cell membrane/envelope biogenesis
OG0221	hemH	Ferrochelatase	978	369	H	Coenzyme transport and metabolism
OG0465	panF	Sodium/pantothenate symporter	1431	807	H	Coenzyme transport and metabolism
OG0480	-	Efflux pump component MtrF	1569	876	H	Coenzyme transport and metabolism
OG0508	-	Phosphopantothenoylcysteine decarboxylase/phosphopantothenate--cysteine ligase	1200	568	H	Coenzyme transport and metabolism
OG0575	-	Pyridoxal 5'-phosphate synthase subunit PdxS	885	540	H	Coenzyme transport and metabolism
OG0717	-	Adenosylmethionine-8-amino-7-oxononanoate aminotransferase	1299	410	H	Coenzyme transport and metabolism	pyoverdine	diaminobutyrate-2-oxoglutarate aminotransferase PvdH
OG1305	coaD	Phosphopantetheine adenylyltransferase	474	159	H	Coenzyme transport and metabolism	LPS	lipopolysaccharide core biosynthesis protein
OG1053	y664	Probable ABC transporter ATP-binding protein HI_0664	1656	594	V	Defense mechanisms	Hemolysin	hemolysin transport protein
OG0200	-	NAD(P) transhydrogenase subunit alpha	1527	332	C	Energy production and conversion
OG0775	-	Nitroreductase family protein	666	369	C	Energy production and conversion
OG0772	yihI	Der GTPase-activating protein YihI	567	153	S	Function unknown
OG1193	-	Uncharacterized protein (Fragment)	654	381	S	Function unknown
OG0076	-	Permease	798	657	R	General function prediction only
OG0152	glo2	Hydroxyacylglutathione hydrolase	699	358	R	General function prediction only
OG0232	pqqL	Probable zinc protease PqqL	2769	816	R	General function prediction only
OG0283	uup1	ABC transporter ATP-binding protein uup-1	1947	705	R	General function prediction only
OG0739	y466	Uncharacterized protein HI_0466	882	450	R	General function prediction only
OG0868	y112	UPF0001 protein PM0112	699	207 369	R	General function prediction only
OG1073	-	Uncharacterized protein	1497	465	R	General function prediction only
OG1211	-	Putative membrane-bound metal-dependent hydrolase	1035	754	R	General function prediction only
OG1215	y1249	Uncharacterized protein HI_1249	639	402	R	General function prediction only
OG1248	-	Cof-like hydrolase	813	447	R	General function prediction only
OG1537	-	Proton glutamate symport protein	1335	360	R	General function prediction only
OG0348	dauA	C4-dicarboxylic acid transporter DauA	1737	539 882	P	Inorganic ion transport and metabolism
OG0584	fbpB	Sulfate transport system permease protein CysW	1656	579	P	Inorganic ion transport and metabolism	FbpABC	iron(III) ABC transporter, permease protein
OG0885	fecC	Fe(3+) dicitrate transport system permease protein	981	669	P	Inorganic ion transport and metabolism	Chu	heme permease protein ChuU
OG1033	-	Trk system potassium uptake protein	1461	712	P	Inorganic ion transport and metabolism
OG1222	pstC	Phosphate ABC transporter, permease protein PstC / phosphate ABC transporter, permease protein PstA multi-domain protein	840	330 621	P	Inorganic ion transport and metabolism
OG0453	omp47	47 kDa outer membrane protein	1323	651	I	Lipid transport and metabolism
OG0168	lcfA	Long-chain-fatty-acid--CoA ligase	1686	366	IQ	Multiple COG categories	Pyochelin	pyochelin biosynthesis protein PchD
OG0257	y1104	Putative metabolite transport protein HI_1104	1215	396	GEPR	Multiple COG categories
OG0425	mfD	Transcription-repair-coupling factor	3435	444	LK	Multiple COG categories
OG0484	deaD	ATP-dependent RNA helicase DeaD	1830	936	LKJ	Multiple COG categories
OG0532	lexA	LexA repressor	633	516	KT	Multiple COG categories
OG0698	rhlB	ATP-dependent RNA helicase RhlB	1269	651	LKJ	Multiple COG categories
OG0748	-	GTP pyrophosphokinase	2217	756	TK	Multiple COG categories	RelA	Probable GTP pyrophosphokinase RelA (ATP:GTP 3'-pyrophosphotransferase) (PPGPP synthetase I)((P)PPGPP synthetase) (GTP diphosphokinase)
OG1061	y1464	Uncharacterized PabA-like protein PM1464	972	317	EH	Multiple COG categories
OG1130	-	Fructokinase	909	447	KG	Multiple COG categories
OG1421	icsA	Outer membrane protein IcsA autotransporter	2556	331	MU	Multiple COG categories	IcsA	autotransporter, actin tail assembly protein IcsA/VirG
OG0004	-	Brp/Blh family beta-carotene 15,15'-monooxygenase	1185	613	-	Not in COGs
OG0399	-	Uncharacterized protein	1041	591	-	Not in COGs
OG0458	-	Uncharacterized protein	552	312	-	Not in COGs
OG0939	-	Alpha-2,3/2,6-sialyltransferase/sialidase	1236	573	-	Not in COGs
OG1374	-	Uncharacterized protein	678	426	-	Not in COGs
OG0741	-	CTP synthase	1626	336	F	Nucleotide transport and metabolism
OG0191	dnaJ	Chaperone protein DnaJ	1116	693	O	Posttranslational modification, protein turnover
OG0476	-	Glutathione S-transferase, N-terminal domain protein	621	153	O	Posttranslational modification, protein turnover
OG0483	ch60	60 kDa chaperonin	1641	528	O	Posttranslational modification, protein turnover	Hsp60	Hsp60, 60K heat shock protein HtpB
OG0603	-	Tetratricopeptide repeat protein	834	357	O	Posttranslational modification, protein turnover
OG0666	-	ATP-dependent Clp protease proteolytic subunit	1233	747	O	Posttranslational modification, protein turnover
OG0735	djlA	DnaJ-like protein DjlA	861	663	O	Posttranslational modification, protein turnover
OG0263	gyrA	DNA gyrase subunit A	2679	600	L	Replication, recombination and repair
OG0514	recF	DNA replication and repair protein RecF	1074	454	L	Replication, recombination and repair
OG1050	gyrB	DNA gyrase subunit B	2418	573	L	Replication, recombination and repair
OG1206	dnaB	Replicative DNA helicase	1401	618	L	Replication, recombination and repair
OG1516	hpaG		672	234	Q	Secondary metabolites biosynthesis
OG1125	-	Histidine kinase	2583	171	T	Signal transduction
OG0276	fruR	Catabolite repressor/activator	987	489	K	Transcription
OG0763	-	ScrR (Fragment)	1017	807	K	Transcription
OG1284	ilvY	HTH-type transcriptional activator IlvY	879	727	K	Transcription
OG1575	-	DNA-directed RNA polymerase	4251	822	K	Transcription
OG1576	-	DNA-directed RNA polymerase	4026	753	K	Transcription
OG0378	-	Aspartate--tRNA ligase	1764	576	J	Translation, ribosomal structure and biogenesis
OG0478	glyS	Glycine--tRNA ligase beta subunit	2067	147	J	Translation, ribosomal structure and biogenesis
OG0559	syL	Leucine--tRNA ligase	2580	786	J	Translation, ribosomal structure and biogenesis
OG0733	dusC	tRNA-dihydrouridine(16) synthase	936	318	J	Translation, ribosomal structure and biogenesis
OG0747	rlmD	23S rRNA (uracil(1939)-C(5))-methyltransferase RlmD	1311	192	J	Translation, ribosomal structure and biogenesis
OG0915	ychF	Ribosome-binding ATPase YchF	1089	528	J	Translation, ribosomal structure and biogenesis
OG0941	rf2	Peptide chain release factor 2	960	420	J	Translation, ribosomal structure and biogenesis
OG0974	queA	S-adenosylmethionine:tRNA ribosyltransferase-isomerase	1089	615	J	Translation, ribosomal structure and biogenesis
OG1135	syP	Proline--tRNA ligase	1713	558	J	Translation, ribosomal structure and biogenesis
OG1288	syA	Alanine--tRNA ligase	2622	753	J	Translation, ribosomal structure and biogenesis
