# Supplementary material for: Genome-Wide Analyses Reveal Genes Subject to Positive Selection in Pasteurella multocida
Source: Front Microbiol. 2017 May 30;8:961. doi: 10.3389/fmicb.2017.00961 (PMC5447721; doi:10.3389/fmicb.2017.00961)
Supplement: Supplementary file 7 [file Table7.XLSX]

## Sheet: Table S7
Table S7. A statistics summary of positively selected genes and sites.
Symbol	OG ID	COG	COG category	FDR (BY)	Positively selected sites
sdaC	OG0597	E	Amino acid transport and metabolism	0.0118301	37, 44, 45, 47, 48, 51, 52
alsB	OG1322	G	Carbohydrate transport and metabolism	7.39927e-09	277, 278, 279, 280, 282, 283, 284, 285, 292, 294, 296, 298, 299, 300
ftsW	OG0896	D	Cell cycle control, cell division	0.0280497	14
envC	OG1501	D	Cell cycle control, cell division	0.0299691	28, 304
ompP5	OG0218	M	Cell membrane/envelope biogenesis	5.50252e-11	49, 50, 51, 53, 95, 100, 102, 157, 159
rffG	OG0414	M	Cell membrane/envelope biogenesis	0.0591485	51, 257
hptE	OG0503	M	Cell membrane/envelope biogenesis	0.00736943	12, 16, 23, 31, 235, 314, 342
wzz	OG1247	M	Cell membrane/envelope biogenesis	0.00324182	20, 77, 205, 241
moaE	OG0096	H	Coenzyme transport and metabolism	1.91615e-06	131, 132, 138, 139, 141, 142, 144, 145, 146, 147, 148, 149, 150
betB	OG1518	C	Energy production and conversion	0.00273945	98, 201
yedZ	OG0031	S	Function unknown	0.0440997	17, 180
-	OG0056	S	Function unknown	0.00592035	16, 21, 40, 58, 61, 63
yfbV	OG0164	S	Function unknown	0.00586503	135, 136
tamB	OG0789	S	Function unknown	0.0326164	62, 162
pqqL	OG0232-2	R	General function prediction only	3.40419e-06	178, 454, 563, 630
tmcA	OG0427	R	General function prediction only	0.0123803	19, 88, 319, 329, 604, 625
ybeY	OG0429	R	General function prediction only	0.0920013	147
surE	OG1447	R	General function prediction only	1.91615e-06	227, 228, 229, 230, 231, 232, 233, 234, 237, 240, 241
hgbA	OG1564	P	Inorganic ion transport and metabolism	1.75974e-07	21, 413, 441, 448, 646
omp47	OG0453-1	I	Lipid transport and metabolism	9.02231e-10	187, 189, 191, 192, 193, 197, 198, 201, 203, 204
omp47	OG0453-2	I	Lipid transport and metabolism	0.0705199	45, 50, 52, 53
tehB	OG0127	QR	Multiple COG categories	0.0444639	201, 229
gabR	OG0574	KE	Multiple COG categories	0.0201611	150, 331, 334, 417
icsA	OG1421-2	MU	Multiple COG categories	0.00192686	48, 104, 109, 204, 243, 370, 579
-	OG0350	-	Not in COGs	0.0403564	305, 321
ruvB	OG0371	-	Not in COGs	0.00505879	36, 37, 38, 41, 42, 43
-	OG0442	-	Not in COGs	0.00273945	125
-	OG1056	-	Not in COGs	0.000923786	268, 407, 438, 439, 455
ntpA	OG1373	F	Nucleotide transport and metabolism	0.0705199	189, 190, 192
recB	OG0010	L	Replication, recombination and repair	0.000472145	214, 537, 568, 631, 813
int	OG1057	L	Replication, recombination and repair	0.0848983	321, 360
ftsY	OG1508	U	Secretion and vesicular transport	0.0274089	46, 134
qseC	OG0958	T	Signal transduction	0.068054	445
yofA	OG1284-2	K	Transcription	0.0360024	36, 48, 49, 50
trmA	OG0794	J	Translation, ribosomal structure and biogenesis	0.00407222	40, 130
selB	OG0816	J	Translation, ribosomal structure and biogenesis	0.0316415	408, 508, 572
